# Supplementary material for: The shifting lipidomic landscape of blood monocytes and neutrophils during pneumonia
Source: JCI Insight. 2024 Feb 22;9(4):e164400. doi: 10.1172/jci.insight.164400 (PMC10967382; doi:10.1172/jci.insight.164400)
Supplement: Supplemental table 1 [file jciinsight-9-164400-s009.xlsx]

## Sheet: Supplemental Table 1
Monocytes CAP admission versus controls					Monocytes CAP recovery versus controls					Neutrophils CAP admission versus controls					Neutrophils CAP recovery versus controls
Lipid	BH-adjusted P	Log2 FC	Direction		Lipid	BH-adjusted P	Log2 FC	Direction		Lipid	BH-adjusted P	Log2 FC	Direction		Lipid	BH-adjusted P	Log2 FC	Direction
SPH(20:0)_RT_9.9	1.52006e-10	0.559503	Up		SPH(20:0)_RT_9.9	9.42879e-08	0.551624	Up		TG(30:0)	1.27118e-13	-2.60997	Down		TG(30:0)	6.31148e-06	-1.74863	Down
PC(37:4)	1.85078e-07	-1.16952	Down		SPH(20:0)_RT_10.241	0.015409	0.33156	Up		DG(41:5)	3.72654e-09	-2.80932	Down		DG(41:5)	1.22347e-05	-2.00978	Down
SMd(42:1)	2.073e-07	-1.14756	Down		SPH(20:0)_RT_7.545	0.0237186	-0.961079	Down		LPC'(-24:1)	5.95254e-09	1.65187	Up		BMP(34:1)	0.000207941	2.10435	Up
SMd(43:1)	3.46966e-07	-0.996871	Down		SPH(17:1)_RT_5.854	0.0383728	-0.196849	Down		PC(32:1)	5.95254e-09	1.80187	Up		PC(40:5)	0.000207941	1.54693	Up
PC(38:4)	5.49652e-07	-1.10959	Down		SPH(20:1)_RT_8.479	0.0383728	-0.166473	Down		PC(36:3)	5.95254e-09	1.93465	Up		DG(42:0)	0.000267571	-0.703384	Down
PC'(34:4)	5.49652e-07	-1.53928	Down		DG(34:0)	0.0418556	-0.0885114	Down		DG(33:2)	1.01437e-08	-1.32514	Down		PC-P(32:1)	0.000353827	1.64909	Up
SMd(41:1)	1.83977e-06	-0.990684	Down		SMt(33:2)	0.111963	-0.351266	Not signifcant		PC(36:2)	1.35432e-08	1.61069	Up		DG(39:0)	0.000488803	-0.894172	Down
PC(36:0)	3.37284e-06	-0.953449	Down		SMt(32:2)	0.232018	-0.73284	Not signifcant		PC(38:3)	1.35432e-08	1.64303	Up		PC(38:5)	0.000488803	1.30649	Up
PC(39:6)	3.37284e-06	-1.06416	Down		PC(36:5)_RT_8.837	0.277835	-0.468965	Not signifcant		PC(38:2)	1.51922e-08	1.79561	Up		PC(40:7)	0.000488803	1.48729	Up
SMt(42:0)	3.48786e-06	-1.40043	Down		SMt(31:2)	0.277835	-0.494228	Not signifcant		TG(56:5)	1.51922e-08	2.42627	Up		PC(42:5)	0.000488803	1.59631	Up
PC'(35:4)	3.84783e-06	-1.27485	Down		SMt(38:2)	0.277835	-0.570742	Not signifcant		PC(37:2)	1.81791e-08	1.49327	Up		PC(42:6)	0.000488803	1.75347	Up
SPH(20:0)_RT_10.241	4.15593e-06	0.353733	Up		TG(54:7)	0.277835	-0.521685	Not signifcant		TG(56:3)	1.81791e-08	1.80584	Up		PC(42:8)	0.000488803	2.108	Up
PC(35:0)	6.2224e-06	-0.939013	Down		PC(34:0)	0.347432	-0.282305	Not signifcant		TG(56:4)	1.81791e-08	2.00104	Up		PC-O(46:5)	0.000488803	1.51521	Up
SMd(44:1)	9.25738e-06	-0.700804	Down		BMP(36:1)	0.42324	-0.572684	Not signifcant		DG(38:2)	1.92403e-08	2.13794	Up		PC'(-32:2)	0.000488803	1.20414	Up
PC(39:4)	1.08879e-05	-0.999098	Down		PC(35:0)	0.42324	-0.373066	Not signifcant		SMt(30:1)	1.92403e-08	-0.787769	Down		PC'(-36:5)	0.000488803	1.39446	Up
PC-O(37:4)	1.18895e-05	-1.07388	Down		DG(38:3)	0.478889	-0.498902	Not signifcant		TG(56:6)	1.92403e-08	2.60112	Up		PC-P(34:1)	0.000488803	1.34621	Up
PC'(37:4)	1.22943e-05	-0.994347	Down		SPH(18:0)_RT_7.402	0.517421	-0.153855	Not signifcant		TG(58:6)	1.92403e-08	2.61755	Up		PC-P(34:2)	0.000488803	1.59063	Up
SMd(39:1)	1.22943e-05	-0.965194	Down		PC(38:1)	0.530101	-0.292259	Not signifcant		BMP(36:2)	2.1317e-08	3.14313	Up		SPH(18:0)_RT_5.042	0.000488803	-0.769618	Down
PS(34:1)	1.35323e-05	0.908265	Up		SMd(41:1)	0.530101	-0.416847	Not signifcant		LPC'(-26:1)	2.1317e-08	1.69926	Up		SPH(20:0)_RT_8.38	0.000488803	-0.589043	Down
PC(36:4)	1.49177e-05	-0.784729	Down		PC(33:0)	0.550403	-0.288234	Not signifcant		DG(36:2)	2.25156e-08	1.96736	Up		SPH(20:0)_RT_6.313	0.000504319	-1.67045	Down
PC'(37:5)	1.64661e-05	-1.21544	Down		PC(36:1)	0.675358	-0.268869	Not signifcant		PC-O(32:1)	3.61263e-08	1.41056	Up		PC'(-46:6)	0.000565748	1.6043	Up
SMd(43:2)	1.69132e-05	-0.77181	Down		PC'(34:4)	0.675358	-0.323428	Not signifcant		TG(58:4)	4.95812e-08	1.68873	Up		PC'(-46:5)	0.000634965	1.53263	Up
PC'(36:4)	5.02419e-05	-0.77395	Down		SMd(39:1)	0.675358	-0.479692	Not signifcant		TG(58:7)	4.95812e-08	2.45447	Up		PC'(-40:7)	0.000682751	1.6681	Up
PC-O(36:4)	5.51938e-05	-0.849679	Down		PE'(42:4)	0.677168	-1.74518	Not signifcant		LPC-O(24:1)	5.25433e-08	1.59972	Up		PC'(-42:5)	0.000682751	1.48109	Up
PC(38:6)	5.61787e-05	-0.774949	Down		BMP(36:0)	0.781438	0.0396203	Not signifcant		TG(56:7)	6.53857e-08	2.4312	Up		PC'(-44:5)	0.000682751	1.46608	Up
PC-P(39:5)	5.61787e-05	-1.20519	Down		DG(33:2)	0.781438	-0.280552	Not signifcant		TG(60:6)	6.53857e-08	2.24915	Up		PC-P(44:4)	0.000682751	1.40038	Up
SMt(38:2)	5.61787e-05	-1.22149	Down		DG(38:1)	0.781438	-0.385777	Not signifcant		PC-O(36:2)	6.94865e-08	1.34456	Up		PC(38:3)	0.000711513	1.03213	Up
PC'(40:0)	5.79452e-05	-1.00012	Down		LPC'(20:0)	0.781438	-0.387479	Not signifcant		PC(34:1)	8.14861e-08	1.17082	Up		PC(42:9)	0.000713895	1.71521	Up
PC(33:0)	5.98276e-05	-0.607928	Down		LPC-P(16:0)	0.781438	-0.371979	Not signifcant		TG(58:5)	8.66995e-08	1.98125	Up		PC'(-42:6)	0.000716594	1.52226	Up
PC(35:4)	6.18282e-05	-0.890164	Down		LPE(18:0)	0.781438	-0.174449	Not signifcant		LPC-O(26:1)	9.23121e-08	1.71695	Up		PC'(-44:6)	0.000749012	1.51014	Up
PC(39:5)	7.79524e-05	-0.852626	Down		PC(31:0)	0.781438	-0.314721	Not signifcant		TG(58:8)	1.3087e-07	2.26298	Up		PC-O(44:6)	0.000783436	1.40444	Up
SMd(41:2)	8.06264e-05	-0.755671	Down		PC(35:1)	0.781438	-0.251393	Not signifcant		PC-O(36:3)	1.39318e-07	1.53194	Up		PC'(-42:7)	0.000816431	1.73335	Up
PC(40:6)	8.90532e-05	-0.819661	Down		PC(35:4)	0.781438	-0.411568	Not signifcant		PC(40:5)	1.48389e-07	1.77809	Up		PC-P(42:4)	0.000816431	1.56935	Up
PC-O(28:0)	0.00013419	-1.4257	Down		PC(37:1)	0.781438	-0.262663	Not signifcant		PC'(-36:2)	1.63887e-07	1.23303	Up		PC(42:7)	0.000942977	1.76294	Up
SMd(40:1)	0.000158551	-0.677575	Down		PC(38:0)	0.781438	-0.433791	Not signifcant		TG(60:5)	1.63887e-07	1.85514	Up		PC'(-38:5)	0.000942977	1.52985	Up
PC'(38:0)	0.000174525	-0.806309	Down		PC(38:4)	0.781438	-0.27893	Not signifcant		TG(60:7)	1.63887e-07	1.92965	Up		PC(40:4)	0.000988825	1.15681	Up
PC(36:1)	0.00019207	-0.619801	Down		PC(39:5)	0.781438	-0.301103	Not signifcant		TG(54:3)	2.10189e-07	1.07839	Up		PC-O(40:5)	0.00103404	1.43242	Up
PC'(39:6)	0.000224568	-0.984261	Down		PC(39:6)	0.781438	-0.323646	Not signifcant		DG(42:0)	2.68727e-07	-0.875693	Down		PC-O(40:7)	0.00103404	1.72813	Up
PC-O(38:5)	0.000246905	-0.751193	Down		PC(44:2)	0.781438	-0.806003	Not signifcant		DG(36:3)	2.79316e-07	2.1587	Up		SPH(18:1)_RT_5.577	0.00103404	-0.502695	Down
SMt(42:1)	0.000271388	-0.621995	Down		PC-O(28:0)	0.781438	-0.662978	Not signifcant		TG(36:0)	2.79316e-07	-0.457932	Down		SPH(20:1)_RT_6.952	0.00103404	-0.398161	Down
PC(37:1)	0.000281023	-0.700953	Down		PC'(31:0)	0.781438	-0.334344	Not signifcant		DG(36:1)	2.90929e-07	1.52981	Up		PC(37:2)	0.00103622	0.948287	Up
PC-O(37:5)	0.000281385	-1.24438	Down		PC'(35:0)	0.781438	-0.639439	Not signifcant		TG(58:3)	2.90929e-07	1.26993	Up		PC(38:4)	0.00103622	1.17092	Up
PC'(38:5)	0.000301653	-0.714018	Down		PC'(38:0)	0.781438	-0.363502	Not signifcant		PS(38:2)	2.91809e-07	1.73202	Up		PC'(-40:5)	0.00103622	1.44505	Up
PC'(44:5)	0.000312678	-0.919376	Down		PE(38:1)	0.781438	-0.479181	Not signifcant		PC'(-40:3)	3.31748e-07	1.5183	Up		PC-O(40:6)	0.00109048	1.47634	Up
PC'(44:8)	0.000364306	-1.03771	Down		PE'(36:0)	0.781438	-2.73704	Not signifcant		DG(40:2)	3.4031e-07	2.68586	Up		PC'(-44:7)	0.00114654	1.74415	Up
SMd(43:3)	0.00037766	-0.757231	Down		PS(38:2)	0.781438	0.334324	Not signifcant		PC'(-34:1)	3.46617e-07	1.08901	Up		PC(39:4)	0.00117765	1.56373	Up
PC(40:8)	0.000414788	-0.778929	Down		SMd(32:1)	0.781438	-0.228328	Not signifcant		DG(34:1)	3.65404e-07	1.60002	Up		PC-P(44:3)	0.00127172	1.33072	Up
PC(34:0)	0.0004301	-0.459248	Down		SMd(33:1)	0.781438	-0.353416	Not signifcant		DG(40:5)	3.65404e-07	2.34428	Up		PC(37:4)	0.00139118	1.35952	Up
SMd(40:2)	0.000472171	-0.609898	Down		SMd(40:1)	0.781438	-0.339858	Not signifcant		PC-O(34:1)	3.65404e-07	1.21589	Up		PC(40:8)	0.00139834	1.68078	Up
PC'(44:6)	0.000723535	-0.909658	Down		SMd(40:2)	0.781438	-0.293994	Not signifcant		PC'(-36:3)	3.65404e-07	1.45195	Up		PC-O(38:5)	0.00139834	1.45031	Up
PC(42:10)	0.000893244	-1.01623	Down		SMd(41:2)	0.781438	-0.357202	Not signifcant		PC'(-40:2)	3.65404e-07	1.39281	Up		PC(40:6)	0.00150336	1.28143	Up
LPC(20:4)	0.00101722	-0.71099	Down		SMd(43:1)	0.781438	-0.345728	Not signifcant		TG(54:4)	3.65404e-07	1.28643	Up		PC-O(44:4)	0.00150336	1.27712	Up
PC'(38:6)	0.0010528	-0.750213	Down		SMd(43:2)	0.781438	-0.298074	Not signifcant		PC-O(34:2)	3.91135e-07	1.42744	Up		TG(43:0)	0.00150336	-0.263194	Down
SMd(41:3)	0.00108979	-0.804093	Down		SMd(44:1)	0.781438	-0.244097	Not signifcant		TG(52:2)	4.18661e-07	1.05203	Up		PC-O(44:3)	0.00156412	1.19186	Up
PC-O(44:8)	0.00115772	-1.13821	Down		SMt(42:0)	0.781438	-0.407747	Not signifcant		PC-O(40:2)	4.48104e-07	1.40146	Up		PC'(-46:7)	0.00156412	1.77189	Up
PC'(44:4)	0.00116818	-0.841933	Down		SPH(18:0)_RT_7.807	0.781438	-0.172747	Not signifcant		PC'(-38:2)	4.79589e-07	1.33536	Up		PC'(-40:6)	0.00161023	1.4717	Up
PC-P(38:5)	0.00120968	-0.774995	Down		TG(40:2)	0.781438	-0.458288	Not signifcant		LPC'(-26:2)	5.08457e-07	2.29532	Up		SPH(17:0)_RT_4.391	0.00161023	-0.409746	Down
PC'(42:5)	0.00125278	-0.734256	Down		TG(58:9)	0.781438	-0.415736	Not signifcant		PC(37:3)	5.08457e-07	1.15871	Up		PC-P(42:3)	0.00169746	1.31411	Up
PC(38:5)	0.001255	-0.591372	Down		PC(37:2)	0.781936	-0.203201	Not signifcant		PC'(-38:3)	5.30931e-07	1.35051	Up		PC(36:3)	0.00178928	1.00163	Up
PC-O(39:5)	0.001255	-0.85832	Down		PC(37:4)	0.781936	-0.303057	Not signifcant		TG(37:0)	5.30931e-07	-0.930303	Down		PC-O(42:7)	0.00180898	1.96542	Up
SMd(33:1)	0.001255	-0.543196	Down		DG(32:0)	0.784911	-0.102995	Not signifcant		BMP(34:1)	5.6658e-07	2.77437	Up		PC-O(46:6)	0.00180898	1.55019	Up
PC-O(42:7)	0.00130066	-0.91727	Down		PC(36:0)	0.784911	-0.278938	Not signifcant		TG(38:1)	5.6658e-07	-0.552552	Down		PC(32:1)	0.00202903	0.944181	Up
PC'(42:4)	0.001327	-0.810345	Down		PC'(36:0)	0.784911	-0.251005	Not signifcant		PC(40:3)	5.89499e-07	1.5924	Up		PC-O(42:2)	0.00202903	1.14271	Up
PC'(42:6)	0.001327	-0.822061	Down		SMd(38:1)	0.784911	-0.320839	Not signifcant		TG(54:2)	5.89499e-07	1.11335	Up		PC-O(42:4)	0.00202903	1.16488	Up
PC'(44:7)	0.00152439	-0.811329	Down		LPC(15:0)	0.787292	-0.298191	Not signifcant		PC'(-42:5)	6.31309e-07	1.546	Up		PC(39:5)	0.00204942	1.81594	Up
PC'(40:7)	0.00166216	-0.755867	Down		LPC(16:0)	0.787292	-0.305564	Not signifcant		DG(32:3)	6.65905e-07	-0.334032	Down		LPC(22:5)	0.0021066	1.04474	Up
PC(38:0)	0.00167241	-1.07483	Down		LPC(24:0)	0.790212	0.796292	Not signifcant		PC'(-38:1)	6.65905e-07	1.25592	Up		LPC-O(26:1)	0.00218835	1.22444	Up
PC'(46:8)	0.00167241	-0.96758	Down		PC(32:0)	0.790212	-0.169178	Not signifcant		PC'(-34:2)	7.63523e-07	1.25689	Up		PC'(-44:4)	0.00218835	1.20719	Up
SMd(35:1)	0.00167241	-0.498875	Down		SMd(42:1)	0.805138	-0.302696	Not signifcant		TG(58:9)	7.63523e-07	2.28373	Up		PC-P(46:6)	0.00227441	1.93918	Up
PC'(31:0)	0.00173373	-0.61817	Down		BMP(36:2)	0.818462	-0.390761	Not signifcant		LPC'(-24:2)	7.83796e-07	1.50007	Up		SPH(17:1)_RT_4.64	0.00227441	-0.470528	Down
PC(42:9)	0.00177236	-0.777642	Down		DG(32:1)	0.818462	-0.146138	Not signifcant		PC-O(38:1)	7.83796e-07	1.33005	Up		PC-O(42:3)	0.00233254	1.1331	Up
SPH(20:0)_RT_7.545	0.00177236	-0.680061	Down		DG(36:0)	0.818462	-0.0385528	Not signifcant		PC-O(44:6)	7.83796e-07	1.60785	Up		PC'(-42:4)	0.00233254	1.20906	Up
PC'(46:7)	0.00210387	-0.842149	Down		DG(36:4)	0.818462	-0.419206	Not signifcant		SPH(18:0)_RT_5.042	7.83796e-07	-0.86827	Down		PC'(-44:8)	0.00233254	2.04669	Up
SPH(18:0)_RT_7.402	0.00210387	-0.174877	Down		LPC(20:0)	0.818462	-0.383143	Not signifcant		PC(40:7)	7.96397e-07	1.9121	Up		PC-O(38:3)	0.00246008	1.17448	Up
PC'(42:7)	0.00226005	-0.802428	Down		LPC(20:4)	0.818462	-0.199888	Not signifcant		PC-O(40:1)	7.96397e-07	1.37599	Up		PC(38:2)	0.00259413	1.08228	Up
SMd(35:2)	0.00226005	-0.613747	Down		LPC-O(14:0)	0.818462	-0.210353	Not signifcant		PC'(-44:6)	7.96397e-07	1.66189	Up		LPC(20:3)	0.00263114	0.84341	Up
PC-O(36:5)	0.00234237	-1.18714	Down		LPC-O(18:0)	0.818462	-0.310272	Not signifcant		PS(34:1)	7.96397e-07	1.52007	Up		LPC(22:6)	0.00263114	1.20107	Up
SMd(32:2)	0.00294366	-0.628915	Down		LPC-O(22:2)	0.818462	-0.228916	Not signifcant		TG-O(58:3)	7.96397e-07	1.56715	Up		PC(44:8)	0.00263114	3.12734	Up
PC(40:5)	0.00304843	-0.595071	Down		LPC'(17:0)	0.818462	-0.305893	Not signifcant		DG(38:3)	8.42708e-07	1.52738	Up		PC'(-38:3)	0.00263114	1.14158	Up
PC'(42:8)	0.00330988	-1.06882	Down		LPC'(18:0)	0.818462	-0.333067	Not signifcant		LPC-O(22:1)	8.42708e-07	1.2839	Up		PC'(-40:4)	0.00277489	1.21629	Up
PC'(39:5)	0.00342685	-0.914114	Down		LPC'(24:2)	0.818462	0.128745	Not signifcant		PC-O(46:5)	9.02965e-07	1.64217	Up		PC'(-36:3)	0.00285541	1.11943	Up
PE'(34:0)	0.00353419	1.67022	Up		LPE(20:1)	0.818462	-0.450665	Not signifcant		DG(38:1)	9.55681e-07	1.58352	Up		PC'(-38:6)	0.00285541	1.26584	Up
PC(40:7)	0.00367297	-0.591097	Down		LPE'(16:0)	0.818462	-1.39335	Not signifcant		PC-P(44:4)	9.55681e-07	1.46556	Up		PC'(-46:8)	0.00285541	1.80792	Up
PC'(40:6)	0.00375763	-0.610085	Down		PC(29:0)	0.818462	-0.137336	Not signifcant		PC(40:2)	9.99943e-07	1.42098	Up		PC(42:10)	0.00288623	1.74319	Up
PS(38:3)	0.00375763	-0.486553	Down		PC(31:1)	0.818462	-0.277654	Not signifcant		PC'(-44:5)	9.99943e-07	1.55484	Up		PC'(-44:3)	0.00297568	1.11592	Up
PC(31:0)	0.00446673	-0.574725	Down		PC(32:3)	0.818462	-0.23917	Not signifcant		TG-O(60:3)	9.99943e-07	1.73314	Up		LPC'(-24:1)	0.00310166	1.03956	Up
LPC'(20:0)	0.00497208	-0.679116	Down		PC(33:1)	0.818462	-0.230392	Not signifcant		PC'(-40:1)	1.07124e-06	1.25531	Up		PC(36:4)	0.00310166	1.01597	Up
PC-P(40:5)	0.00547556	-0.613755	Down		PC(34:4)	0.818462	-0.276635	Not signifcant		PC'(-42:6)	1.14737e-06	1.5908	Up		PC(40:3)	0.00312811	1.05109	Up
PC-O(31:0)	0.00592034	-0.603107	Down		PC(36:4)	0.818462	-0.21413	Not signifcant		PC-O(38:3)	1.215e-06	1.33664	Up		PC-O(36:3)	0.00312811	1.1652	Up
PC'(31:1)	0.00623373	-1.11007	Down		PC(38:2)	0.818462	-0.137365	Not signifcant		PC-O(40:3)	1.215e-06	1.44771	Up		PC-O(38:4)	0.00312811	1.2946	Up
PC-O(42:6)	0.00661234	-0.781493	Down		PC(38:5)	0.818462	-0.184907	Not signifcant		PC(42:5)	1.26719e-06	2.04274	Up		PC'(-33:2)	0.00312811	1.12045	Up
DG(32:3)	0.00778792	0.182634	Up		PC(38:6)	0.818462	-0.237288	Not signifcant		PC-O(42:3)	1.28681e-06	1.46506	Up		PC'(-38:4)	0.00312811	1.1919	Up
PC(32:3)	0.00954545	-0.541508	Down		PC(39:4)	0.818462	-0.30701	Not signifcant		DG(39:0)	1.37771e-06	-1.03203	Down		PC-O(44:2)	0.00322963	1.08816	Up
PE(38:4)	0.0098524	-0.701192	Down		PC(40:1)	0.818462	-0.197703	Not signifcant		TG(62:7)	1.43622e-06	1.84596	Up		PC'(-40:3)	0.00322963	1.19581	Up
SMd(36:0)	0.0106048	0.637841	Up		PC(40:2)	0.818462	-0.182196	Not signifcant		PC(34:3)	1.45917e-06	1.29211	Up		TG(60:6)	0.00322963	1.42683	Up
LPC(22:6)	0.0114083	-0.601144	Down		PC(40:5)	0.818462	-0.241451	Not signifcant		LPC'(-22:1)	1.78775e-06	1.24642	Up		PC'(-42:3)	0.00333662	1.13921	Up
PC(40:4)	0.011649	-0.586672	Down		PC(40:6)	0.818462	-0.231143	Not signifcant		PC-O(40:7)	1.78775e-06	1.83502	Up		PC-P(38:3)	0.00333662	1.17631	Up
PC'(46:6)	0.011649	-0.706083	Down		PC(40:7)	0.818462	-0.193533	Not signifcant		PC-P(42:4)	1.78775e-06	1.61182	Up		TG(58:6)	0.00333662	1.43515	Up
PE(40:6)	0.0120178	-0.722159	Down		PC(40:8)	0.818462	-0.29605	Not signifcant		TG(57:5)	1.88727e-06	2.2362	Up		PC-O(40:3)	0.0035189	1.21472	Up
LPC'(22:0)	0.0123743	-0.527787	Down		PC(42:1)	0.818462	-0.409167	Not signifcant		PC'(-38:5)	2.02442e-06	1.53577	Up		TG(54:0)	0.00371025	-0.263123	Down
SMt(28:0)	0.013305	-0.708608	Down		PC(42:10)	0.818462	-0.382856	Not signifcant		TG(56:8)	2.02442e-06	2.17431	Up		CE(22:5)	0.00391107	1.19477	Up
LPC'(17:0)	0.0136048	-0.675074	Down		PC(42:9)	0.818462	-0.428913	Not signifcant		PC'(-46:6)	2.10807e-06	1.9234	Up		PC'(-42:8)	0.0039332	2.16913	Up
PC-O(40:6)	0.0136048	-0.575842	Down		PC(44:5)	0.818462	-0.239098	Not signifcant		PE-P(36:4)	2.14347e-06	2.33237	Up		PC-O(42:6)	0.00408176	1.41915	Up
PS(34:0)	0.0140308	0.487069	Up		PC-O(30:0)	0.818462	-0.355222	Not signifcant		PC'(-46:5)	2.44913e-06	1.66207	Up		PC'(-37:5)	0.00424056	1.75204	Up
PC(32:0)	0.0150621	-0.296937	Down		PC-O(31:0)	0.818462	-0.274844	Not signifcant		TG(62:6)	2.44913e-06	2.39714	Up		TG(60:7)	0.00424056	1.46084	Up
PC(36:5)_RT_8.837	0.0153837	-0.475374	Down		PC-O(32:0)	0.818462	-0.194282	Not signifcant		DG(29:1)	2.59258e-06	-0.472251	Down		TG(62:7)	0.00424056	1.53225	Up
PC-O(38:4)	0.0153837	-0.574626	Down		PC-O(33:0)	0.818462	-0.331348	Not signifcant		PC'(-42:3)	2.59258e-06	1.44858	Up		LPC(20:4)	0.00436472	0.94606	Up
SMd(32:1)	0.0170101	-0.338784	Down		PC-O(33:1)	0.818462	-0.169959	Not signifcant		PC'(-42:4)	2.76994e-06	1.58855	Up		LPC-O(22:1)	0.00436472	1.05073	Up
SMd(42:0)	0.0170101	-0.57174	Down		PC-O(34:0)	0.818462	-0.393561	Not signifcant		PC-O(46:6)	2.85074e-06	1.9553	Up		TG(60:5)	0.00436472	1.26788	Up
PC'(30:0)	0.0172188	-0.521619	Down		PC-O(35:1)	0.818462	-0.243529	Not signifcant		PC-O(38:5)	2.90545e-06	1.42082	Up		PC'(-44:2)	0.00436757	1.10923	Up
SMd(38:1)	0.0172188	-0.442693	Down		PC-O(36:1)	0.818462	-0.294261	Not signifcant		TG(52:3)	2.90545e-06	1.06972	Up		LPC'(-20:1)	0.00453645	1.05996	Up
SPH(20:1)_RT_8.479	0.0172188	-0.0986162	Down		PC-O(36:5)	0.818462	-0.636906	Not signifcant		PC(32:2)	3.07584e-06	1.36579	Up		PC-O(36:4)	0.00453645	1.22683	Up
PC'(38:4)	0.0230408	-0.533887	Down		PC-O(37:4)	0.818462	-0.27951	Not signifcant		PC-O(42:4)	3.07584e-06	1.62067	Up		TG(58:7)	0.00475802	1.40498	Up
TG(54:7)	0.0230408	-0.507483	Down		PC'(30:1)	0.818462	-0.621038	Not signifcant		PC(42:6)	3.20057e-06	2.36034	Up		LPC'(-24:2)	0.00496767	0.993026	Up
PC(42:4)	0.0244229	-0.502198	Down		PC'(31:1)	0.818462	-0.508774	Not signifcant		PC-O(33:1)	3.20057e-06	1.15343	Up		PC-O(40:2)	0.00496767	1.10808	Up
PC-O(30:0)	0.0244229	-0.601699	Down		PC'(32:0)	0.818462	-0.164409	Not signifcant		PC-O(34:3)	3.20057e-06	1.55944	Up		TG(62:6)	0.00512399	1.8236	Up
PC-P(36:4)	0.0251416	-0.903004	Down		PC'(33:0)	0.818462	-0.237733	Not signifcant		PC-P(44:3)	3.20057e-06	1.50912	Up		PC(44:5)	0.00536357	2.24383	Up
PC(38:7)	0.0258792	-0.69486	Down		PC'(33:1)	0.818462	-0.23257	Not signifcant		PE-P(38:5)	3.64929e-06	2.61707	Up		PC'(-34:2)	0.00536357	0.801255	Up
SMd(42:2)	0.0266362	-0.31415	Down		PC'(34:0)	0.818462	-0.32257	Not signifcant		TG(43:0)	3.64929e-06	-0.338908	Down		PC'(-39:5)	0.00536357	1.42237	Up
SPH(17:1)_RT_5.854	0.027413	-0.155564	Down		PC'(35:4)	0.818462	-0.284733	Not signifcant		PC'(-46:7)	3.71541e-06	2.09497	Up		TG(56:5)	0.00536357	1.1296	Up
LPC'(24:0)	0.0298663	-0.361867	Down		PC'(37:1)	0.818462	-0.637753	Not signifcant		TG(55:4)	3.86315e-06	0.920881	Up		TG(64:8)	0.00536357	1.89634	Up
LPE(18:0)	0.0298663	-0.288044	Down		PC'(37:2)	0.818462	-0.924947	Not signifcant		PC-O(44:4)	4.12294e-06	1.4489	Up		PC(42:4)	0.00558855	1.34231	Up
PS(38:4)	0.0298663	-0.367404	Down		PC'(37:5)	0.818462	-0.344873	Not signifcant		CE(17:1)	4.32879e-06	-0.318356	Down		PS(36:1)	0.00558855	0.443145	Up
DG(34:1)	0.0325131	0.576694	Up		PC'(40:0)	0.818462	-0.27593	Not signifcant		PC-P(46:6)	4.32879e-06	2.23734	Up		LPC'(-22:2)	0.00568714	1.17754	Up
LPC(20:0)	0.0325131	-0.49835	Down		PC'(41:2)	0.818462	-1.27401	Not signifcant		TG(44:0)	4.32879e-06	-0.422527	Down		PC'(-36:4)	0.00615956	1.12853	Up
PE'(34:1)	0.0325131	0.831477	Up		PC'(42:4)	0.818462	-0.291872	Not signifcant		TG-O(56:2)	4.61834e-06	1.32204	Up		CE(22:4)	0.00624975	1.56483	Up
LPC(19:0)	0.0330336	-0.1985	Down		PC-P(39:5)	0.818462	-0.246163	Not signifcant		PE'(-34:0)	4.73875e-06	1.98568	Up		PC-P(40:5)	0.00642923	1.34906	Up
PC(35:1)	0.0343911	-0.346872	Down		PE(32:0)	0.818462	-0.147809	Not signifcant		PC-O(42:2)	4.8876e-06	1.38251	Up		LPC-O(18:1)	0.00671022	0.84368	Up
SMt(32:2)	0.036646	-0.365157	Down		PE(36:1)	0.818462	-0.24764	Not signifcant		PC(35:2)	5.2124e-06	1.0516	Up		PC'(-40:2)	0.00671022	1.0638	Up
PE-O(34:1)	0.0418603	0.94609	Up		PE(40:2)	0.818462	-0.304627	Not signifcant		PC(40:4)	5.51505e-06	1.49751	Up		PE-P(38:6)	0.00675324	2.31643	Up
PE(38:3)	0.0441919	-0.573882	Down		PE'(36:1)	0.818462	-0.918525	Not signifcant		PC'(-40:7)	5.51505e-06	1.69786	Up		LPC'(-26:1)	0.0069499	1.18647	Up
SMt(31:2)	0.0441919	-0.376864	Down		PE'(36:4)	0.818462	-0.415931	Not signifcant		PC'(-44:4)	5.83493e-06	1.39431	Up		PC'(-38:2)	0.0069499	1.01464	Up
PC(44:5)	0.0466361	-0.548869	Down		PE'(38:1)	0.818462	-1.55929	Not signifcant		TG(60:8)	5.83493e-06	1.62679	Up		PC(36:2)	0.00719959	0.863884	Up
PE(40:5)	0.0466361	-0.541012	Down		PS(38:4)	0.818462	0.079687	Not signifcant		PC(42:7)	6.12178e-06	2.32113	Up		PC-O(38:6)	0.00719959	1.35178	Up
PC(36:5)_RT_8.748	0.0479017	-0.696263	Down		SMd(32:0)	0.818462	-0.197218	Not signifcant		PC-O(40:4)	6.17296e-06	1.62719	Up		PC'(-36:2)	0.00719959	0.958785	Up
PC-O(39:4)	0.0488379	-0.729435	Down		SMd(32:2)	0.818462	-0.278413	Not signifcant		PC(42:8)	6.93672e-06	2.78208	Up		PC'(-32:1)	0.00751404	0.777161	Up
SMd(38:0)	0.0488379	0.473776	Up		SMd(33:0)	0.818462	-0.308464	Not signifcant		PC'(-40:4)	6.98647e-06	1.3461	Up		PC'(-42:2)	0.00751404	1.05349	Up
PC(40:1)	0.0536526	-0.433843	Not significant		SMd(34:1)	0.818462	-0.217981	Not signifcant		PC'(-44:7)	6.98647e-06	1.76764	Up		DG(29:0)	0.00762209	-0.243031	Down
PC'(33:2)	0.0542601	-0.824455	Not significant		SMd(35:1)	0.818462	-0.267875	Not signifcant		PC-O(38:4)	7.41107e-06	1.43732	Up		LPC-O(20:1)	0.00762209	0.976601	Up
PE(38:6)	0.0546861	-0.465131	Not significant		SMd(35:2)	0.818462	-0.300271	Not signifcant		PC-O(40:6)	8.40303e-06	1.45784	Up		LPC-O(24:1)	0.00762209	0.985844	Up
PC'(35:0)	0.0563323	-0.888984	Not significant		SMd(36:1)	0.818462	-0.238909	Not signifcant		SPH(17:1)_RT_4.64	8.40303e-06	-0.522603	Down		PC(37:3)	0.00762209	0.771566	Up
PE-P(37:4)	0.0584082	-1.09044	Not significant		SMd(38:2)	0.818462	-0.266047	Not signifcant		PE'(-40:3)	8.5669e-06	1.96071	Up		PC-O(34:3)	0.00762209	1.21674	Up
SMd(31:1)	0.0611188	-0.206225	Not significant		SMd(41:3)	0.818462	-0.352375	Not signifcant		TG(57:4)	8.76139e-06	1.3657	Up		PC-O(36:2)	0.00762209	1.02241	Up
SMd(44:2)	0.0627142	-0.38976	Not significant		SMd(42:0)	0.818462	-0.368947	Not signifcant		SPH(18:1)_RT_6.41	8.82041e-06	-0.544068	Down		PC(39:6)	0.00766998	1.53218	Up
LPC'(20:2)	0.064485	-0.566288	Not significant		SMt(28:0)	0.818462	-0.174128	Not signifcant		PE'(-42:5)	9.21953e-06	2.82232	Up		TG(55:0)	0.00795652	-0.416416	Down
LPC-P(16:0)	0.0677151	-0.331682	Not significant		SMt(30:1)	0.818462	-0.249612	Not signifcant		PC'(-40:6)	9.32336e-06	1.4502	Up		PC(38:6)	0.00830463	0.923474	Up
PC'(40:4)	0.0677151	-0.492537	Not significant		SPH(17:0)_RT_4.859	0.818462	-0.0721075	Not signifcant		PE-P(40:2)	1.02705e-05	2.61479	Up		SMd(28:1)	0.00830463	0.12969	Up
SMt(42:2)	0.0694556	-0.402897	Not significant		SPH(18:0)_RT_6.236	0.818462	-0.131051	Not signifcant		PC-O(40:5)	1.04141e-05	1.33971	Up		TG(64:9)	0.00880699	1.82596	Up
PC'(36:0)	0.0707589	-0.360865	Not significant		SPH(18:1)_RT_7.443	0.818462	-0.180861	Not signifcant		PC'(-40:5)	1.04141e-05	1.4056	Up		PS(34:1)	0.00904381	0.762366	Up
SMt(33:2)	0.0707589	-0.18488	Not significant		TG(36:0)	0.818462	0.173612	Not signifcant		PC-P(42:3)	1.04141e-05	1.38751	Up		SPH(18:1)_RT_6.41	0.00904381	-0.402909	Down
PE'(37:5)	0.0728117	-0.940716	Not significant		TG(38:0)	0.818462	0.235338	Not signifcant		PC'(-32:2)	1.10777e-05	1.27633	Up		SPH(20:1)_RT_8.796	0.00904381	-0.468892	Down
LPC-O(22:2)	0.0730913	-0.309014	Not significant		TG(38:1)	0.818462	0.276309	Not signifcant		SMt(38:2)	1.12364e-05	-1.77454	Down		LPC'(-22:1)	0.00919548	0.960549	Up
LPE(20:4)	0.0730913	-0.523577	Not significant		TG(40:1)	0.818462	0.278544	Not signifcant		PC'(-42:2)	1.17038e-05	1.30097	Up		LPC'(-26:2)	0.00919548	1.35689	Up
PC'(30:1)	0.0730913	-0.9356	Not significant		TG(45:0)	0.818462	-0.125823	Not signifcant		PC-O(44:3)	1.23641e-05	1.39654	Up		PC-O(32:1)	0.00919548	0.911423	Up
SMd(34:0)	0.0730913	0.320382	Not significant		TG(50:4)	0.818462	-0.193996	Not signifcant		SPH(20:1)_RT_8.796	1.23641e-05	-0.611761	Down		PE-P(38:4)	0.00919548	1.68804	Up
TG(49:4)	0.0796767	-0.353168	Not significant		TG(52:0)	0.818462	-0.0467864	Not signifcant		TG-O(58:4)	1.49389e-05	1.43397	Up		TG(36:0)	0.00919548	-0.182746	Down
LPC(22:5)	0.08526	-0.406805	Not significant		TG(52:5)	0.818462	-0.270227	Not signifcant		TG-O(60:4)	1.49389e-05	1.31008	Up		TG(44:0)	0.00919548	-0.262512	Down
PC(37:3)	0.08526	-0.331935	Not significant		TG(54:6)	0.818462	-0.294394	Not signifcant		PE'(-40:2)	1.56189e-05	1.86367	Up		TG(56:0)	0.00965673	-0.390123	Down
PC'(33:1)	0.08526	-0.316112	Not significant		TG(56:3)	0.818462	-0.244461	Not signifcant		TG(60:9)	1.56189e-05	1.71177	Up		LPC(22:4)	0.0100751	0.787105	Up
PE(38:5)	0.08526	-0.417089	Not significant		TG(56:6)	0.818462	-0.309944	Not signifcant		PE'(-36:0)	1.56282e-05	2.36034	Up		TG(58:5)	0.0100751	1.10454	Up
PC-O(40:5)	0.0900891	-0.400822	Not significant		TG(56:7)	0.818462	-0.358519	Not signifcant		CE(22:4)	1.56454e-05	2.43619	Up		SPH(18:0)_RT_6.535	0.0103818	-0.465969	Down
LPC'(18:0)	0.0923013	-0.374038	Not significant		TG(58:8)	0.818462	-0.350522	Not signifcant		PE-O(40:1)	1.56454e-05	2.0045	Up		TG(58:4)	0.0103818	0.868198	Up
PC(34:3)	0.100426	0.448969	Not significant		TG(60:7)	0.818462	-0.320062	Not signifcant		PE'(-42:6)	1.56454e-05	2.72948	Up		TG(59:0)	0.0103818	-0.401291	Down
PC'(42:1)	0.108021	-0.405336	Not significant		TG-O(48:0)	0.818462	-0.339111	Not signifcant		PC(35:3)	1.72499e-05	1.10846	Up		TG(60:9)	0.0103818	1.57377	Up
PC'(40:5)	0.115043	-0.380039	Not significant		TG-O(50:0)	0.818462	-0.35204	Not signifcant		PC'(-46:8)	1.72499e-05	1.99868	Up		PC-O(39:5)	0.0104896	1.4476	Up
LPE(22:6)	0.117739	-0.431221	Not significant		TG-O(52:1)	0.818462	-0.563061	Not signifcant		PE'(-36:5)	1.72499e-05	2.10923	Up		PC(34:1)	0.01083	0.655317	Up
PC(42:1)	0.118401	-0.575978	Not significant		PC'(32:2)	0.831462	-0.226221	Not signifcant		PC'(-42:7)	1.80817e-05	1.63425	Up		PC-O(40:4)	0.0113634	1.10818	Up
DG(30:2)	0.129801	-0.278677	Not significant		PC(34:1)	0.848221	-0.121292	Not signifcant		DG(34:3)	1.90039e-05	1.79566	Up		LPC'(-18:1)	0.0117797	0.793705	Up
SMt(34:1)	0.129801	-0.386138	Not significant		PC(36:5)_RT_8.748	0.85007	-0.465263	Not signifcant		TG(55:0)	1.92159e-05	-0.58239	Down		TG(56:6)	0.0117797	1.18365	Up
PS(36:2)	0.135794	0.241494	Not significant		PC'(35:2)	0.85007	-0.272611	Not signifcant		TG-O(58:2)	1.92159e-05	1.36273	Up		TG(57:0)	0.0117797	-0.372328	Down
TG(47:3)	0.135794	-0.319382	Not significant		SMd(34:2)	0.85007	-0.159624	Not signifcant		PC'(-38:4)	2.16442e-05	1.15528	Up		TG(62:9)	0.0120794	1.67805	Up
PC(32:1)	0.137276	0.303229	Not significant		TG(58:3)	0.85007	-0.276912	Not signifcant		PS(36:1)	2.16442e-05	0.663675	Up		PC(38:7)	0.0121413	1.06092	Up
PC(38:1)	0.137276	-0.278669	Not significant		SMt(34:0)	0.866976	-0.246674	Not signifcant		PE(36:2)	2.28314e-05	1.80864	Up		TG(49:0)	0.0121413	-0.300415	Down
PC'(32:2)	0.137276	-0.366556	Not significant		DG(36:1)	0.869067	-0.192075	Not signifcant		TG-O(54:3)	2.28314e-05	1.13178	Up		TG(62:8)	0.0121413	1.69823	Up
BMP(36:1)	0.137994	-0.344075	Not significant		DG(39:0)	0.869067	-0.192936	Not signifcant		PE'(-38:2)	2.34164e-05	1.52509	Up		LPC(20:2)	0.0125169	0.598209	Up
LPC(18:0)	0.138797	-0.152761	Not significant		LPC(16:1)	0.869067	-0.205971	Not signifcant		PC-O(33:2)	2.40807e-05	1.33352	Up		PC(24:0)	0.0125169	-0.30212	Down
PC'(46:5)	0.138797	-0.441161	Not significant		LPC(17:1)	0.869067	-0.274152	Not signifcant		PE'(-42:3)	2.44608e-05	1.99404	Up		TG(45:0)	0.0125169	-0.318856	Down
TG(53:1)	0.143358	-0.271073	Not significant		LPC(18:0)	0.869067	-0.215698	Not signifcant		PC'(-34:0)	2.99865e-05	0.934546	Up		TG(66:6)	0.0125169	1.22186	Up
PE'(36:5)	0.155901	-0.551086	Not significant		LPC(20:1)	0.869067	-0.146902	Not signifcant		PC'(-36:1)	2.99865e-05	0.949528	Up		TG(42:2)	0.0131231	0.4918	Up
TG(44:2)	0.155901	-0.234294	Not significant		LPC(22:5)	0.869067	-0.26606	Not signifcant		PE'(-38:1)	2.99865e-05	1.56878	Up		DG(30:0)	0.013679	-0.205095	Down
TG(46:2)	0.155901	-0.279869	Not significant		LPC(22:6)	0.869067	-0.119329	Not signifcant		PE-P(38:6)	2.99865e-05	2.82041	Up		TG(58:0)	0.013679	-0.363759	Down
PE(36:4)	0.158467	-0.313989	Not significant		LPC-O(16:0)	0.869067	-0.287638	Not signifcant		TG(32:0)	2.99865e-05	-0.660806	Down		TG(47:0)	0.0142561	-0.323333	Down
TG(48:3)	0.158467	-0.297096	Not significant		LPE(16:0)	0.869067	-0.0237435	Not signifcant		TG(60:10)	2.99865e-05	1.91668	Up		TG(56:4)	0.0142561	0.882391	Up
PE'(32:1)	0.162193	1.07197	Not significant		LPE(20:3)	0.869067	-0.273066	Not signifcant		PC-O(38:2)	3.15397e-05	1.26915	Up		CE(22:6)	0.0146961	1.11618	Up
SMt(32:1)	0.165488	-0.286303	Not significant		PA(26:0)	0.869067	-0.0678599	Not signifcant		PC-O(42:1)	3.15397e-05	1.20772	Up		DG(29:1)	0.0146961	-0.247168	Down
PC(38:3)	0.173677	-0.280899	Not significant		PC(30:1)	0.869067	-0.201818	Not signifcant		PC-O(35:2)	3.34164e-05	1.11586	Up		SMt(30:1)	0.0146961	-0.330484	Down
LPC-O(18:0)	0.17647	-0.331018	Not significant		PC(37:3)	0.869067	-0.190273	Not signifcant		PC(33:2)	3.74866e-05	1.05137	Up		TG(51:0)	0.0146961	-0.303625	Down
LPC'(16:0)	0.17647	-0.370666	Not significant		PC(38:3)	0.869067	-0.167978	Not signifcant		PC'(-32:1)	3.74866e-05	0.964629	Up		TG(64:10)	0.0147744	1.80155	Up
LPC-O(16:0)	0.178137	-0.381615	Not significant		PC'(33:2)	0.869067	-0.46681	Not signifcant		PE'(-38:7)	3.92755e-05	2.39712	Up		DG-O(42:2)	0.015232	0.786083	Up
PC(34:4)	0.178137	-0.299833	Not significant		PC'(37:4)	0.869067	-0.23015	Not signifcant		TG(35:0)	3.92755e-05	-0.681551	Down		PE'(-42:3)	0.015232	1.50675	Up
PC(44:8)	0.178137	-0.340102	Not significant		PC'(38:6)	0.869067	-0.223075	Not signifcant		TG(59:0)	3.92755e-05	-0.542822	Down		LPC-O(20:2)	0.0156346	0.956846	Up
PC'(40:1)	0.178137	-0.301213	Not significant		PC'(42:1)	0.869067	-0.253619	Not signifcant		LPC-O(24:2)	3.98598e-05	1.43429	Up		PC(36:5)_RT_8.748	0.0157867	0.688984	Up
DG(33:2)	0.181237	-0.298633	Not significant		PC-P(38:5)	0.869067	-0.236141	Not signifcant		PC-O(32:2)	4.07291e-05	1.53653	Up		TG(58:8)	0.0157867	1.28754	Up
LPE(20:5)	0.187569	-0.911633	Not significant		PC-P(40:5)	0.869067	-0.157764	Not signifcant		PC(35:1)	4.09387e-05	0.788219	Up		LPC(19:1)	0.0161957	0.469734	Up
TG(46:3)	0.187569	-0.301348	Not significant		PE(34:0)	0.869067	-0.0833003	Not signifcant		PE'(-40:5)	4.09387e-05	2.04538	Up		PC-O(42:1)	0.0161957	0.812511	Up
TG(48:2)	0.187569	-0.27051	Not significant		PE(34:1)	0.869067	-0.149176	Not signifcant		PE'(-38:6)	4.31133e-05	2.25779	Up		PE-P(36:4)	0.0161957	1.68521	Up
TG(57:2)	0.187569	-0.323505	Not significant		PS(34:1)	0.869067	0.193692	Not signifcant		TG(34:0)	4.31133e-05	-0.344935	Down		TG(60:10)	0.0161957	1.70541	Up
LPC-O(18:1)	0.190399	-0.266889	Not significant		SMd(34:0)	0.869067	-0.171495	Not signifcant		DG-O(42:2)	4.517e-05	1.25408	Up		TG(60:4)	0.0161957	0.863813	Up
TG-O(50:0)	0.190399	-0.350346	Not significant		SMd(40:3)	0.869067	-0.173673	Not signifcant		PC(32:0)	4.517e-05	0.744123	Up		PC'(-41:2)	0.0165237	0.989456	Up
PE-P(36:4)	0.193143	-0.65307	Not significant		SMd(42:2)	0.869067	-0.153774	Not signifcant		PC'(-44:3)	4.517e-05	1.31921	Up		PC(35:1)	0.0167865	0.546621	Up
TG(49:2)	0.193143	-0.281836	Not significant		SMt(42:1)	0.869067	-0.21277	Not signifcant		PC-O(42:6)	4.7795e-05	1.40504	Up		TG(62:10)	0.0167865	1.7758	Up
PE(40:7)	0.197197	-0.303713	Not significant		SPH(17:0)_RT_5.53	0.869067	-0.0578257	Not signifcant		PC'(-36:0)	5.05616e-05	0.951828	Up		PC'(-39:6)	0.0175017	1.71793	Up
PC-O(33:0)	0.197425	-0.308941	Not significant		TG(34:0)	0.869067	0.111294	Not signifcant		PE'(-38:5)	5.26981e-05	1.92038	Up		LPC-O(22:2)	0.0182058	0.889222	Up
PC-O(33:1)	0.197425	-0.191649	Not significant		TG(53:1)	0.869067	-0.195454	Not signifcant		PE'(-40:6)	5.26981e-05	2.17543	Up		PC-O(34:2)	0.0182058	0.849875	Up
PE(36:1)	0.197425	-0.244475	Not significant		TG(54:2)	0.869067	-0.286277	Not signifcant		PE-P(34:1)	5.26981e-05	1.39303	Up		PE-P(36:2)	0.0182058	1.43262	Up
SMd(34:2)	0.197425	-0.23881	Not significant		TG(55:3)	0.869067	-0.232604	Not signifcant		TG(57:0)	5.26981e-05	-0.533126	Down		TG(62:11)	0.0183248	1.76008	Up
TG(47:2)	0.197425	-0.260416	Not significant		TG(55:4)	0.869067	-0.39136	Not signifcant		PC-O(36:0)	5.57286e-05	1.08805	Up		TG(66:7)	0.0183248	1.07985	Up
DG(36:2)	0.198766	0.334998	Not significant		TG(56:2)	0.869067	-0.245044	Not signifcant		PE-P(34:2)	5.89208e-05	1.66364	Up		LPC-O(24:2)	0.019125	0.87301	Up
SMd(34:1)	0.198766	-0.235551	Not significant		TG(56:8)	0.869067	-0.375224	Not signifcant		SMt(32:2)	6.22825e-05	-1.24549	Down		LPC(20:5)	0.0196364	1.05358	Up
SMt(34:0)	0.198766	-0.287096	Not significant		TG(58:6)	0.869067	-0.31637	Not signifcant		TG(54:5)	6.58221e-05	0.981663	Up		PC'(-37:4)	0.0196364	1.04157	Up
TG(48:1)	0.198766	-0.312021	Not significant		TG(58:7)	0.869067	-0.3086	Not signifcant		PE'(-32:0)	6.95481e-05	1.50145	Up		PC-O(35:2)	0.0204371	0.746321	Up
LPE(16:0)	0.199064	0.556077	Not significant		TG(60:10)	0.869067	-0.281704	Not signifcant		PC'(-42:1)	7.34696e-05	1.12232	Up		PC-O(36:5)	0.0204371	1.14107	Up
PC'(33:0)	0.199064	-0.310537	Not significant		TG(60:8)	0.869067	-0.295129	Not signifcant		TG(58:0)	7.7596e-05	-0.526015	Down		PC(34:3)	0.0209724	0.799183	Up
PS(40:5)	0.199064	-0.22187	Not significant		TG(62:11)	0.869067	-0.332418	Not signifcant		PC-O(42:7)	7.83176e-05	1.77206	Up		PC-P(32:0)	0.0209724	0.819782	Up
SPH(18:0)_RT_6.236	0.199064	-0.163504	Not significant		TG(63:8)	0.869067	-0.259116	Not signifcant		PE-O(38:1)	7.83176e-05	1.70561	Up		PE-P(34:1)	0.0209724	1.11329	Up
TG(49:3)	0.199064	-0.266231	Not significant		DG(30:2)	0.869376	-0.0690353	Not signifcant		PC'(-44:8)	7.90726e-05	1.93296	Up		PS(40:4)	0.0209724	0.853262	Up
LPC'(22:1)	0.200181	-0.242157	Not significant		LPC(18:1)	0.869376	-0.139728	Not signifcant		PE'(-40:7)	7.96582e-05	2.20658	Up		TG(64:11)	0.0209724	2.05893	Up
PS(36:1)	0.206467	-0.117005	Not significant		LPC'(16:0)	0.869376	-0.272951	Not signifcant		PC(36:1)	8.04335e-05	0.719752	Up		TG(58:9)	0.0219221	1.40356	Up
TG(45:1)	0.206467	-0.251492	Not significant		LPE(18:1)	0.869376	-0.266399	Not signifcant		PE'(-40:4)	8.49227e-05	1.73615	Up		BMP(36:2)	0.0222131	1.80645	Up
TG(45:2)	0.216023	-0.252401	Not significant		PC(24:0)	0.869376	-0.0868862	Not signifcant		LPC'(-24:0)	8.76518e-05	0.974574	Up		LPC(20:1)	0.0222131	0.617221	Up
LPE(22:5)	0.220425	-0.344873	Not significant		PC(26:0)	0.869376	-0.0143252	Not signifcant		LPE(22:5)	8.76518e-05	1.90359	Up		PC(35:3)	0.0222131	0.717191	Up
SPH(17:0)_RT_4.859	0.222884	-0.07228	Not significant		PC(35:2)	0.869376	-0.149242	Not signifcant		PC(34:2)	8.76518e-05	0.89635	Up		PC(40:2)	0.0222131	0.959964	Up
SPH(20:1)_RT_3.866	0.222884	-0.15092	Not significant		PC(40:4)	0.869376	-0.206928	Not signifcant		TG(45:0)	8.76518e-05	-0.460679	Down		PC'(-35:2)	0.0222131	0.6945	Up
TG(48:4)	0.222884	-0.416332	Not significant		PC(42:2)	0.869376	-0.211282	Not signifcant		TG(47:0)	8.76518e-05	-0.458571	Down		TG(57:1)	0.0222131	-0.272799	Down
LPC'(18:1)	0.236591	-0.232242	Not significant		PC(42:4)	0.869376	-0.145711	Not signifcant		TG-O(62:4)	8.76518e-05	1.49552	Up		TG(60:8)	0.0222131	1.52588	Up
SMd(42:3)	0.236591	-0.326882	Not significant		PC(44:8)	0.869376	-0.133353	Not signifcant		PE(38:2)	8.92298e-05	1.70721	Up		TG(66:12)	0.0222131	1.84292	Up
TG(55:2)	0.236591	-0.255026	Not significant		PC-O(36:3)	0.869376	-0.213216	Not signifcant		PE'(-44:6)	8.96107e-05	2.84487	Up		DG(40:5)	0.0229935	1.37248	Up
LPC-O(14:0)	0.240239	-0.300625	Not significant		PC-O(36:4)	0.869376	-0.193539	Not signifcant		TG(57:1)	9.17032e-05	-0.450888	Down		LPC(16:1)	0.0229935	0.72297	Up
PE-P(38:6)	0.240239	-0.477119	Not significant		PC-O(37:5)	0.869376	-0.22482	Not signifcant		PE'(-38:3)	9.26786e-05	1.61459	Up		PC'(-37:2)	0.0229935	0.844594	Up
PE-O(40:5)	0.243853	-0.522423	Not significant		PC'(30:0)	0.869376	-0.240185	Not signifcant		PC(33:1)	9.59367e-05	0.931185	Up		CE(20:4)	0.0235095	0.946417	Up
TG(49:1)	0.243932	-0.254567	Not significant		PC'(35:1)	0.869376	-0.240598	Not signifcant		PE(38:3)	9.59367e-05	1.62203	Up		CE(20:5)	0.0235095	1.05187	Up
SMd(44:3)	0.246611	-0.30234	Not significant		PC'(36:4)	0.869376	-0.188038	Not signifcant		PE-P(40:5)	9.8704e-05	2.58339	Up		LPC'(-20:2)	0.0235095	0.924252	Up
TG(50:4)	0.246611	-0.233307	Not significant		PC'(38:3)	0.869376	-0.256845	Not signifcant		PE'(-34:1)	0.00010036	1.1601	Up		PC-O(33:1)	0.0235095	0.754111	Up
TG(51:2)	0.246611	-0.282041	Not significant		PC'(44:4)	0.869376	-0.244247	Not signifcant		TG(56:0)	0.00010036	-0.532228	Down		PC-O(38:2)	0.0235095	0.958298	Up
LPE(20:3)	0.249328	-0.278047	Not significant		PE(36:2)	0.869376	-0.198422	Not signifcant		PE-O(34:1)	0.000105425	1.24282	Up		PC'(-39:4)	0.0235095	1.04713	Up
PC(38:2)	0.249328	0.293592	Not significant		PE(38:3)	0.869376	-0.291772	Not signifcant		TG-O(56:3)	0.000105425	0.689702	Up		PE'(-38:7)	0.0238233	1.74438	Up
PE(40:4)	0.249328	-0.361289	Not significant		PE(38:4)	0.869376	-0.241204	Not signifcant		PE-P(42:2)	0.000106701	2.04455	Up		PC-O(34:1)	0.0243492	0.753753	Up
PC(30:1)	0.251039	0.191648	Not significant		PE(38:5)	0.869376	-0.236898	Not signifcant		PE-O(32:0)	0.000114916	1.49047	Up		PS(36:2)	0.0243492	0.393722	Up
SMd(40:3)	0.251039	-0.2314	Not significant		PE(40:5)	0.869376	-0.249212	Not signifcant		PC(40:8)	0.000116471	2.25675	Up		DG(38:3)	0.0254271	0.761354	Up
SPH(18:1)_RT_7.957	0.251039	0.0282669	Not significant		PS(40:4)	0.869376	0.122189	Not signifcant		PC-O(44:2)	0.000119344	1.23904	Up		PS(38:2)	0.0261552	0.857195	Up
TG(44:1)	0.251039	-0.193632	Not significant		SMd(36:0)	0.869376	-0.170368	Not signifcant		PC'(-39:2)	0.000119344	1.26493	Up		TG-O(52:0)	0.0264357	-0.403823	Down
TG(51:3)	0.255933	-0.235993	Not significant		SMd(44:2)	0.869376	-0.210017	Not signifcant		LPC(20:1)	0.000121096	0.610657	Up		PE'(-42:6)	0.0272042	2.07958	Up
PC'(39:1)	0.256058	-0.811358	Not significant		SPH(18:1)_RT_7.957	0.869376	0.031292	Not signifcant		PC-O(34:0)	0.000121096	0.95594	Up		TG(56:7)	0.0274787	1.08146	Up
PS(38:2)	0.256058	0.378576	Not significant		TG(47:3)	0.869376	-0.134579	Not signifcant		PC-P(32:1)	0.000121096	1.59952	Up		PE-P(42:2)	0.0275145	1.66157	Up
TG(55:1)	0.2576	-0.304023	Not significant		TG(51:4)	0.869376	-0.222688	Not signifcant		PC(44:5)	0.000132316	2.19133	Up		PC-O(32:2)	0.027986	0.948122	Up
TG(47:1)	0.257713	-0.212113	Not significant		TG(54:0)	0.869376	-0.0515889	Not signifcant		PC(38:5)	0.000133462	1.32348	Up		PC'(-34:1)	0.027986	0.632024	Up
TG(52:0)	0.262695	-0.302219	Not significant		TG(54:3)	0.869376	-0.127852	Not signifcant		PC'(-35:2)	0.000133462	1.00404	Up		PC'(-36:1)	0.027986	0.719947	Up
TG(45:0)	0.27396	-0.120274	Not significant		TG(54:5)	0.869376	-0.200311	Not signifcant		PC'(-38:6)	0.000133462	1.1965	Up		TG(37:0)	0.027986	-0.324635	Down
LPC(15:0)	0.274748	0.00795127	Not significant		TG(56:4)	0.869376	-0.308818	Not signifcant		PC'(-36:4)	0.000148772	1.05403	Up		TG(46:0)	0.027986	-0.268849	Down
PC(32:2)	0.274748	0.281561	Not significant		TG(60:9)	0.869376	-0.25569	Not signifcant		PC(30:1)	0.000156709	0.856477	Up		TG(53:0)	0.027986	-0.304218	Down
PC(35:2)	0.274748	-0.183853	Not significant		TG-O(49:0)	0.869376	-0.217851	Not signifcant		LPC-O(24:0)	0.000164381	0.964989	Up		TG(57:5)	0.0281901	1.25257	Up
PE'(38:1)	0.274748	0.919086	Not significant		TG-O(51:1)	0.869376	-0.347686	Not signifcant		LPE-P(18:0)	0.000164381	0.859633	Up		PC-O(37:3)	0.0290831	0.983687	Up
PE'(40:7)	0.274748	-0.407445	Not significant		DG(38:0)	0.872391	-0.0496698	Not signifcant		PC'(-42:8)	0.000170849	1.89178	Up		PE'(-42:5)	0.0293782	2.16707	Up
PC(42:7)	0.275611	-0.264251	Not significant		PC(43:9)	0.872391	-0.684435	Not signifcant		PE-P(38:1)	0.000172369	1.89884	Up		TG(64:12)	0.0293984	1.83235	Up
PE(36:0)	0.275611	0.0350066	Not significant		PE(38:6)	0.872391	-0.129496	Not signifcant		PC-O(36:4)	0.000181497	1.12727	Up		TG(64:6)	0.0293984	1.16297	Up
PE'(40:8)	0.275611	-0.423532	Not significant		PS(36:1)	0.872391	0.0621779	Not signifcant		PC'(-41:2)	0.000189044	1.29261	Up		TG-O(62:5)	0.0293984	1.07127	Up
TG(43:1)	0.275611	-0.215762	Not significant		SMd(36:2)	0.872391	-0.168966	Not signifcant		DG-O(42:3)	0.000190289	1.55012	Up		TG(50:0)	0.0296336	-0.172947	Down
TG-O(48:0)	0.275611	-0.216093	Not significant		SMd(43:3)	0.872391	-0.297301	Not signifcant		LPC'(-22:0)	0.000199477	0.881918	Up		TG(56:3)	0.0296336	0.754383	Up
PE'(40:2)	0.275813	1.36573	Not significant		TG(54:4)	0.872391	-0.13643	Not signifcant		PE(36:1)	0.000199477	1.1293	Up		TG-O(58:3)	0.0296336	0.767639	Up
PC(37:2)	0.292557	-0.177563	Not significant		TG(55:0)	0.872391	0.228219	Not signifcant		DG(30:0)	0.000209076	-0.31403	Down		PE'(-44:6)	0.0308869	2.2098	Up
PE-P(38:5)	0.296846	-0.433572	Not significant		TG(58:4)	0.872391	-0.356187	Not signifcant		TG(55:3)	0.000209076	0.670537	Up		PC(35:2)	0.0321012	0.582224	Up
SMt(30:1)	0.296846	-0.286683	Not significant		TG(60:6)	0.872391	-0.300153	Not signifcant		SPH(20:0)_RT_6.313	0.000219104	-1.48929	Down		PE-P(34:2)	0.0321012	1.24802	Up
LPE(16:1)	0.318798	0.686296	Not significant		TG(62:10)	0.872391	-0.319376	Not signifcant		TG(52:4)	0.000219104	0.829733	Up		LPC'(-24:0)	0.0332102	0.657304	Up
PC(30:0)	0.318798	-0.292472	Not significant		DG(36:2)	0.873941	-0.152421	Not signifcant		TG(49:0)	0.000229577	-0.402899	Down		PC-O(40:1)	0.0332102	0.8141	Up
PE'(38:7)	0.318798	-0.350815	Not significant		LPC(17:0)	0.873941	-0.210658	Not signifcant		TG(60:0)	0.000229577	-0.526671	Down		TG(62:5)	0.0332102	1.00423	Up
SMd(42:4)	0.318798	-0.342217	Not significant		LPC-O(18:1)	0.873941	-0.0986674	Not signifcant		TG(55:5)	0.000232067	1.15746	Up		PE'(-42:4)	0.0335618	1.62973	Up
TG-O(51:1)	0.318798	-0.336009	Not significant		PC(36:2)	0.873941	-0.115055	Not signifcant		PC(42:9)	0.000237345	2.02339	Up		PE-P(38:1)	0.0335618	1.56536	Up
PC'(37:2)	0.322958	-0.741115	Not significant		PC(40:3)	0.873941	-0.0933212	Not signifcant		PC(38:4)	0.000239617	1.14757	Up		PC-O(37:4)	0.0336006	1.0476	Up
TG(51:4)	0.322958	-0.269693	Not significant		PC(42:0)	0.873941	0.396383	Not signifcant		PE-O(38:5)	0.000240723	2.11756	Up		PE'(-36:3)	0.0336006	1.22039	Up
PC(42:8)	0.32588	-0.245627	Not significant		PC-O(44:8)	0.873941	0.230354	Not signifcant		PE-P(36:2)	0.000248879	1.60735	Up		PE-P(38:5)	0.0336006	2.04467	Up
TG(46:1)	0.32588	-0.212082	Not significant		PC'(39:6)	0.873941	-0.214439	Not signifcant		TG(51:0)	0.000248879	-0.41637	Down		TG(58:3)	0.0336006	0.589542	Up
TG(54:6)	0.32588	-0.278991	Not significant		PC'(44:3)	0.873941	-0.621343	Not signifcant		TG(60:4)	0.000248879	1.19736	Up		TG(61:0)	0.0336006	-0.356372	Down
PC(42:0)	0.330695	-0.516867	Not significant		PC'(44:5)	0.873941	-0.212727	Not signifcant		TG-O(60:5)	0.000248879	1.37342	Up		TG-O(53:3)	0.0336006	-0.386221	Down
PC-O(32:0)	0.330695	-0.107913	Not significant		PC'(46:7)	0.873941	-0.20812	Not signifcant		LPE(22:4)	0.000259075	1.59175	Up		TG-O(60:3)	0.0336006	0.904738	Up
PE'(44:6)	0.330695	-0.747231	Not significant		PE(34:2)	0.873941	-0.171987	Not signifcant		PC-P(38:3)	0.000259075	0.985997	Up		DG(36:1)	0.0346353	0.721626	Up
PC(30:2)	0.333934	-0.34861	Not significant		PE(40:6)	0.873941	-0.162292	Not signifcant		TG-O(54:2)	0.000259075	0.923526	Up		DG(36:2)	0.0346353	0.783691	Up
PE'(38:5)	0.333934	-0.409662	Not significant		PE'(32:0)	0.873941	-0.739093	Not signifcant		PA(36:1)	0.00026939	0.971845	Up		PE(30:0)	0.0346353	-0.24271	Down
TG(54:0)	0.337344	-0.226507	Not significant		PS(36:2)	0.873941	0.0771109	Not signifcant		PC-O(38:0)	0.00026939	0.958943	Up		PE'(-36:5)	0.0346353	1.47034	Up
LPC'(24:1)	0.338622	-0.0609579	Not significant		PS(40:6)	0.873941	0.128442	Not signifcant		PE'(-36:3)	0.00026939	1.48179	Up		TG-O(60:5)	0.0350017	1.12973	Up
PE'(32:0)	0.342714	1.23751	Not significant		SMd(28:1)	0.873941	-0.0133433	Not signifcant		PE'(-40:8)	0.00026939	3.62036	Up		PC(42:2)	0.0356403	0.814781	Up
PC-O(36:3)	0.34322	-0.209191	Not significant		SMd(35:0)	0.873941	-0.19765	Not signifcant		PC-O(39:1)	0.000283105	1.19419	Up		DG(38:2)	0.0356998	0.974326	Up
TG(56:2)	0.34322	-0.225801	Not significant		SMd(40:0)	0.873941	-0.224214	Not signifcant		PE'(-32:1)	0.000292881	2.00955	Up		PC-O(35:1)	0.0356998	0.650284	Up
TG(51:1)	0.348125	-0.176983	Not significant		SMt(32:1)	0.873941	-0.114455	Not signifcant		PC-O(35:1)	0.000295367	0.922267	Up		PE'(-40:3)	0.0365373	1.50206	Up
PE-P(38:4)	0.351706	-0.49735	Not significant		SMt(34:1)	0.873941	-0.103813	Not signifcant		TG(46:0)	0.000295367	-0.377274	Down		PE-P(40:2)	0.0365373	2.18633	Up
SMd(36:2)	0.351706	-0.16252	Not significant		TG(35:0)	0.873941	0.118413	Not signifcant		LPE(22:6)	0.000309968	1.83885	Up		TG(66:13)	0.0365373	1.75515	Up
TG(50:3)	0.351706	-0.196303	Not significant		TG(42:1)	0.873941	0.109792	Not signifcant		PC-O(36:1)	0.000324774	1.02017	Up		PC'(-39:2)	0.0371786	0.94379	Up
TG(47:0)	0.357797	-0.154438	Not significant		TG(48:2)	0.873941	-0.133054	Not signifcant		TG(62:1)	0.000324774	-0.503289	Down		TG(64:5)	0.0378519	0.958946	Up
DG(27:0)	0.360202	-0.0800627	Not significant		TG(48:3)	0.873941	-0.114983	Not signifcant		PE'(-34:3)	0.000341059	1.54494	Up		DG(42:8)	0.0379208	0.237249	Up
PC(36:3)	0.360202	0.300969	Not significant		TG(50:3)	0.873941	-0.137977	Not signifcant		LPE(16:1)	0.000343796	1.49765	Up		PC-O(38:1)	0.0379208	0.863139	Up
PC-O(35:1)	0.360202	-0.155652	Not significant		TG(53:4)	0.873941	-0.169156	Not signifcant		PC(42:4)	0.000350501	1.45462	Up		PE'(-34:3)	0.0379208	1.15251	Up
PC'(35:2)	0.360202	-0.236835	Not significant		TG(56:5)	0.873941	-0.25901	Not signifcant		TG(53:0)	0.000355631	-0.453867	Down		DG(40:2)	0.0393112	1.52403	Up
PC'(44:3)	0.361379	-0.196419	Not significant		DG(30:0)	0.874022	-0.03143	Not signifcant		PE(40:2)	0.000370202	1.7685	Up		TG(57:4)	0.0393462	0.900026	Up
LPC(20:3)	0.36265	-0.138009	Not significant		PC(30:2)	0.874022	-0.241724	Not signifcant		PE'(-34:2)	0.000370789	1.23305	Up		TG(55:1)	0.0409558	-0.238755	Down
PE-O(36:4)	0.36265	-0.244421	Not significant		PC'(40:1)	0.874022	-0.139252	Not signifcant		SPH(17:0)_RT_4.391	0.000370789	-0.369143	Down		PE'(-40:5)	0.0426207	1.55871	Up
SMd(28:1)	0.36265	0.0165435	Not significant		PC'(42:5)	0.874022	-0.169296	Not signifcant		PC-O(38:6)	0.000387861	1.26718	Up		DG(38:4)	0.0437492	0.756237	Up
LPC(16:0)	0.367598	-0.0567556	Not significant		PE(36:0)	0.874022	0.0112204	Not signifcant		TG(60:1)	0.000387861	-0.40988	Down		PC(36:1)	0.0437492	0.575634	Up
PE'(38:6)	0.367598	-0.361327	Not significant		TG(53:3)	0.874022	-0.156814	Not signifcant		LPE(20:4)	0.000424203	1.43443	Up		PC'(-38:1)	0.0437492	0.782715	Up
PC(45:9)	0.370516	Inf	Not significant		TG(60:4)	0.882307	-0.218735	Not signifcant		PC-O(32:0)	0.000424203	0.704449	Up		PE'(-38:3)	0.0437492	1.33259	Up
PC(42:2)	0.381075	-0.240363	Not significant		PC(33:2)	0.883031	-0.210948	Not signifcant		PE-P(38:4)	0.000424203	1.96836	Up		PE'(-38:5)	0.0437492	1.48071	Up
PE'(42:5)	0.391644	-0.646894	Not significant		PC-O(38:3)	0.883031	-0.277794	Not signifcant		TG(54:0)	0.000424203	-0.296695	Down		CE(18:3)	0.045206	0.832408	Up
SPH(18:0)_RT_7.807	0.391644	0.201685	Not significant		PC(30:0)	0.897972	-0.215238	Not signifcant		LPC-O(20:1)	0.000445001	0.846657	Up		PE'(-34:2)	0.045206	0.929705	Up
TG(60:6)	0.391644	0.426066	Not significant		DG(26:0)	0.903088	0.0511019	Not signifcant		PC'(-44:2)	0.000455703	1.19981	Up		TG-O(58:2)	0.045206	0.635397	Up
PA(36:1)	0.406011	-0.0839661	Not significant		LPC(19:0)	0.903088	-0.0233932	Not signifcant		PE'(-38:4)	0.000463661	1.37975	Up		TG-O(62:6)	0.0460165	1.15872	Up
PC(33:1)	0.412641	-0.206335	Not significant		LPC'(24:0)	0.903088	0.106533	Not signifcant		TG(55:1)	0.000463661	-0.407112	Down		CE(20:3)	0.046249	0.678085	Up
TG-O(52:1)	0.412653	-0.407899	Not significant		PC-O(40:4)	0.903088	-0.272374	Not signifcant		LPC(22:5)	0.000509786	0.632143	Up		LPC(18:1)	0.046249	0.485514	Up
PE'(36:4)	0.417965	-0.22946	Not significant		PC'(38:1)	0.903088	-0.123143	Not signifcant		PC-O(40:0)	0.000509786	0.983818	Up		PC(34:2)	0.046249	0.562113	Up
BMP(36:0)	0.421922	0.02555	Not significant		PC'(39:2)	0.903088	-0.749663	Not signifcant		LPC'(-20:1)	0.000514636	0.871284	Up		PC'(-30:1)	0.046249	0.655117	Up
DG(34:0)	0.421922	-0.0201826	Not significant		PE(30:0)	0.903088	-0.0575781	Not signifcant		PC(40:6)	0.000558269	1.12827	Up		PE'(-37:5)	0.046249	1.65492	Up
LPC(17:0)	0.421922	0.0721735	Not significant		TG(47:1)	0.903088	0.0813251	Not signifcant		PC-P(34:2)	0.000558269	1.45999	Up		TG-O(58:4)	0.0480877	0.920246	Up
PC'(32:0)	0.421922	-0.104062	Not significant		TG(52:4)	0.903088	-0.160952	Not signifcant		SPH(20:1)_RT_6.952	0.000585004	-0.27111	Down		DG(41:0)	0.0498266	-0.274012	Down
PE-P(34:1)	0.421922	0.361749	Not significant		TG(53:2)	0.903088	-0.157809	Not signifcant		SMt(42:1)	0.000610942	-0.810579	Down		TG(44:1)	0.0498266	-0.181892	Down
PE-P(40:5)	0.421922	-0.470827	Not significant		PC'(38:4)	0.907462	-0.206134	Not signifcant		TG(59:1)	0.000610942	-0.411263	Down		LPC(17:1)	0.0517828	0.605797	Not significant
SMd(37:1)	0.421922	-0.155095	Not significant		PE(36:4)	0.907462	-0.163086	Not signifcant		PE'(-42:4)	0.000617266	2.16507	Up		PE'(-40:7)	0.0531239	1.72947	Not significant
TG(50:2)	0.421922	-0.186645	Not significant		SMd(37:1)	0.907462	-0.245804	Not signifcant		TG-O(60:2)	0.000617266	1.16401	Up		TG(32:0)	0.0531239	-0.278411	Not significant
TG(53:2)	0.421922	-0.124621	Not significant		TG(49:3)	0.907462	-0.105695	Not signifcant		PE'(-36:1)	0.000635907	1.0092	Up		TG(48:0)	0.0531239	-0.253275	Not significant
PE'(34:2)	0.428668	0.382582	Not significant		PC'(40:4)	0.916079	-0.200127	Not signifcant		PE(36:3)	0.000656012	1.7243	Up		TG(54:4)	0.0531239	0.51591	Not significant
DG(39:0)	0.434758	-0.149766	Not significant		PC'(46:6)	0.916079	-0.221552	Not signifcant		LPC(22:6)	0.000695223	0.768182	Up		TG-O(54:3)	0.0531239	0.73404	Not significant
PE'(38:3)	0.434758	0.216535	Not significant		PE-O(36:4)	0.916079	-0.446196	Not signifcant		PE-O(36:4)	0.000695223	1.51813	Up		PC(42:3)	0.0536261	1.02817	Not significant
PE'(40:6)	0.434758	-0.359252	Not significant		TG(55:5)	0.916079	-0.283404	Not signifcant		PC(42:0)	0.00072105	-1.84425	Down		PC(38:1)	0.0548403	0.582551	Not significant
DG(38:3)	0.438214	-0.144772	Not significant		LPC(19:1)	0.919755	-0.247573	Not signifcant		PE'(-36:2)	0.000725603	1.14888	Up		PC'(-42:1)	0.0548403	0.739161	Not significant
PE(34:1)	0.438214	0.362961	Not significant		PC(28:1)	0.919755	-0.0523721	Not signifcant		TG-O(62:3)	0.000759555	0.990152	Up		LPC(18:2)	0.0562545	0.521923	Not significant
PE'(34:3)	0.438362	0.287641	Not significant		PC-O(35:2)	0.919755	-0.208286	Not signifcant		LPC'(-22:2)	0.00076849	1.20289	Up		PE-P(36:1)	0.0562545	1.08089	Not significant
PC'(35:1)	0.442617	-0.219574	Not significant		TG(51:2)	0.919755	-0.118098	Not signifcant		PC-O(37:3)	0.000780047	1.12446	Up		PS(40:5)	0.0562545	0.585777	Not significant
TG(55:3)	0.442617	-0.150752	Not significant		PE-O(40:5)	0.921079	-0.53441	Not signifcant		PC'(-33:2)	0.000780047	1.10763	Up		TG(54:1)	0.0562545	-0.142463	Not significant
DG(30:1)	0.447878	-0.0973767	Not significant		LPC(20:5)	0.922657	-0.529322	Not signifcant		TG(66:12)	0.000780047	-0.731182	Down		TG(59:1)	0.0562545	-0.201852	Not significant
PE-P(40:6)	0.447878	-0.363597	Not significant		LPC(22:4)	0.922657	-0.178475	Not signifcant		PS(36:2)	0.000785197	0.776147	Up		PC-O(37:2)	0.0576117	0.82359	Not significant
TG(55:0)	0.451086	0.249849	Not significant		LPC'(20:1)	0.922657	-0.162736	Not signifcant		PC(39:4)	0.000821369	1.29184	Up		TG-O(62:4)	0.0576117	0.884328	Not significant
PC(42:6)	0.452065	-0.153459	Not significant		LPC'(22:0)	0.922657	-0.0868408	Not signifcant		PE'(-37:5)	0.000855838	2.13169	Up		TG(38:1)	0.0580562	-0.0929753	Not significant
PE(34:0)	0.452065	0.262266	Not significant		PA(36:1)	0.922657	-0.0291277	Not signifcant		PC'(-32:0)	0.00085707	0.59094	Up		CE(18:2)	0.0593677	0.666157	Not significant
DG(38:4)	0.467492	-0.197875	Not significant		PC(32:2)	0.922657	-0.0201225	Not signifcant		DG(29:0)	0.000893859	-0.283092	Down		PC(33:1)	0.0593677	0.500283	Not significant
LPC(12:0)	0.468938	-0.0198199	Not significant		PC(35:3)	0.922657	-0.0947298	Not signifcant		PC(34:4)	0.000893859	1.12757	Up		PC(34:4)	0.0593677	0.853562	Not significant
PC(29:0)	0.468938	-0.0707748	Not significant		PC(38:7)	0.922657	-0.265563	Not signifcant		PC-O(39:5)	0.000910105	1.25203	Up		PC'(-33:1)	0.0593677	0.472648	Not significant
SPH(17:1)_RT_4.938	0.468938	0.112367	Not significant		PC(42:6)	0.922657	-0.0777276	Not signifcant		LPC(20:3)	0.000929295	0.599819	Up		PE'(-38:2)	0.0593677	1.09908	Not significant
TG(42:1)	0.468938	-0.060314	Not significant		PC(42:7)	0.922657	-0.171835	Not signifcant		LPC-O(22:2)	0.000929295	1.02462	Up		PE'(-38:4)	0.0593677	1.11613	Not significant
TG(46:0)	0.468938	-0.104371	Not significant		PC(42:8)	0.922657	-0.177195	Not signifcant		SMd(44:1)	0.00101607	-1.00736	Down		DG-O(42:3)	0.0605352	0.900283	Not significant
TG(60:4)	0.479809	-0.260821	Not significant		PC-O(34:2)	0.922657	-0.185804	Not signifcant		TG(52:5)	0.00101607	0.747704	Up		PC'(-31:1)	0.0605352	0.57508	Not significant
PC'(44:2)	0.489928	0.307327	Not significant		PC'(36:1)	0.922657	-0.156716	Not signifcant		PC-O(41:1)	0.00104455	1.37209	Up		PE'(-36:2)	0.0605352	0.959742	Not significant
PE(38:1)	0.497698	-0.178302	Not significant		PC'(36:3)	0.922657	-0.160072	Not signifcant		SMd(34:0)	0.00105589	0.726738	Up		SMd(34:2)	0.0605352	0.499751	Not significant
SMd(38:2)	0.497698	-0.170295	Not significant		PC'(40:7)	0.922657	-0.135876	Not signifcant		TG(61:0)	0.00105589	-0.518487	Down		SPH(17:0)_RT_4.05	0.0605352	-0.241273	Not significant
TG(62:11)	0.498168	-0.306415	Not significant		PC'(44:2)	0.922657	-1.00727	Not signifcant		LPC-O(22:0)	0.00110038	0.819251	Up		TG(60:0)	0.0605352	-0.314302	Not significant
PA(26:0)	0.510919	-0.072162	Not significant		PE(40:7)	0.922657	-0.0980327	Not signifcant		TG(56:2)	0.00110038	0.540568	Up		TG-O(56:5)	0.0605352	1.3597	Not significant
PC-O(38:3)	0.510919	-0.213957	Not significant		PE'(34:1)	0.922657	-0.32437	Not signifcant		PE(35:1)	0.00111975	1.24532	Up		LPC-O(24:0)	0.0626364	0.629557	Not significant
DG(29:1)	0.518344	-0.0744541	Not significant		PE'(40:4)	0.922657	-0.602909	Not signifcant		TG-O(62:5)	0.00111975	1.19143	Up		SMd(35:2)	0.0626364	0.559795	Not significant
PC(40:2)	0.5243	0.30546	Not significant		SPH(17:1)_RT_3.867	0.922657	0.153183	Not signifcant		PC'(-38:0)	0.00113993	0.736631	Up		PE'(-32:1)	0.0637339	0.960353	Not significant
TG(40:2)	0.5243	0.288475	Not significant		TG(43:0)	0.922657	0.023975	Not signifcant		PC'(-39:1)	0.00113993	0.988827	Up		PE'(-38:6)	0.0642382	1.62907	Not significant
LPE'(16:0)	0.52431	0.55495	Not significant		TG(58:5)	0.922657	-0.259635	Not signifcant		PE'(-36:4)	0.00118423	1.36842	Up		SMd(32:2)	0.0642382	0.442309	Not significant
PC'(39:4)	0.538673	-0.329083	Not significant		TG(62:9)	0.922657	-0.238639	Not signifcant		SMd(30:0)	0.00118423	-0.0944671	Down		TG(54:7)	0.0642382	0.516988	Not significant
TG(54:1)	0.538673	-0.171494	Not significant		TG-O(52:2)	0.924208	-0.176429	Not signifcant		SPH(18:1)_RT_5.577	0.00118423	-0.379461	Down		TG-O(56:2)	0.0642382	0.582013	Not significant
DG(31:1)	0.545441	-0.139907	Not significant		BMP(34:1)	0.927475	-0.0835219	Not signifcant		TG(62:8)	0.00119975	1.18887	Up		CE(18:1)	0.0652893	0.597631	Not significant
LPE'(18:0)	0.55201	1.28325	Not significant		DG(24:0)	0.927475	0.0693483	Not signifcant		TG-O(56:1)	0.00129223	0.880831	Up		DG(44:2)	0.0652893	0.927555	Not significant
TG(49:0)	0.55201	-0.0995405	Not significant		DG(31:0)	0.927475	0.122002	Not signifcant		PC(42:3)	0.00135559	1.19586	Up		PC(32:2)	0.0652893	0.631044	Not significant
PC-P(34:2)	0.555452	0.222509	Not significant		DG(31:1)	0.927475	-0.0720956	Not signifcant		PE-O(36:2)	0.00140511	1.28759	Up		PC'(-40:1)	0.0652893	0.688758	Not significant
PC(26:0)	0.556053	0.014741	Not significant		DG(34:3)	0.927475	-0.0190354	Not signifcant		SMd(43:1)	0.00140511	-0.803977	Down		PE'(-40:2)	0.0652893	1.18863	Not significant
PE'(42:6)	0.556053	-0.531872	Not significant		DG(38:4)	0.927475	-0.155689	Not signifcant		LPC(20:4)	0.00145052	0.753965	Up		PE'(-40:4)	0.0652893	1.33542	Not significant
PC'(41:2)	0.57494	-0.525927	Not significant		LPC'(26:1)	0.927475	0.187196	Not signifcant		PC(30:2)	0.00145052	0.83175	Up		TG(45:1)	0.0652893	-0.174816	Not significant
TG(53:0)	0.580945	-0.0741214	Not significant		LPE(12:0)	0.927475	-0.00953997	Not signifcant		PE(40:5)	0.00145052	1.77187	Up		TG(54:3)	0.0652893	0.486038	Not significant
PC(40:3)	0.586922	0.241706	Not significant		LPE(20:4)	0.927475	-0.039989	Not signifcant		TG(46:3)	0.00145052	-0.284511	Down		DG(36:3)	0.0667045	0.690263	Not significant
PE(40:2)	0.586922	0.626748	Not significant		LPE(20:5)	0.927475	-0.52948	Not signifcant		TG(59:2)	0.00145052	-0.358841	Down		PC(37:1)	0.0667045	0.507608	Not significant
TG(53:4)	0.586922	-0.0505586	Not significant		LPE(22:5)	0.927475	-0.167957	Not signifcant		PE(40:4)	0.00147386	1.41694	Up		PC-O(33:2)	0.0667045	0.902505	Not significant
DG(31:0)	0.588512	-0.0762217	Not significant		LPE(22:6)	0.927475	0.0463008	Not signifcant		LPC(22:4)	0.0015057	0.869099	Up		TG(40:2)	0.0667045	0.488146	Not significant
PC'(36:3)	0.588512	-0.11313	Not significant		PC(42:5)	0.927475	-0.0634207	Not signifcant		SMd(34:2)	0.0015057	0.658048	Up		TG(57:2)	0.0667045	-0.204387	Not significant
PC'(38:3)	0.588512	-0.155568	Not significant		PC-O(38:4)	0.927475	-0.197855	Not signifcant		TG(44:1)	0.00157145	-0.335458	Down		TG(66:5)	0.0667045	0.806689	Not significant
TG(40:0)	0.588512	0.0199083	Not significant		PC-O(38:5)	0.927475	-0.107316	Not signifcant		PC'(-36:5)	0.00163979	1.13073	Up		PE-O(38:4)	0.068896	1.13842	Not significant
TG(55:4)	0.591794	-0.203916	Not significant		PC-O(39:5)	0.927475	-0.195253	Not signifcant		DG(30:2)	0.0017108	-0.480722	Down		SMd(30:0)	0.068896	-0.08129	Not significant
TG(53:3)	0.602659	-0.0662444	Not significant		PC'(39:4)	0.927475	0.0174604	Not signifcant		BMP(36:1)	0.00175054	1.02018	Up		TG(56:1)	0.071422	-0.180091	Not significant
TG(54:5)	0.602659	-0.235959	Not significant		PC'(40:6)	0.927475	-0.178049	Not signifcant		LPC(20:2)	0.0017797	0.607682	Up		DG(40:4)	0.0738221	0.735975	Not significant
TG(60:10)	0.606594	-0.222192	Not significant		PC'(42:6)	0.927475	-0.214548	Not signifcant		CE(22:5)	0.00185291	0.930321	Up		TG(35:0)	0.0738221	-0.302122	Not significant
PE'(42:3)	0.619731	0.477838	Not significant		PC'(44:6)	0.927475	-0.243468	Not signifcant		DG-O(40:1)	0.00193556	0.895739	Up		PC(35:4)	0.074805	0.769544	Not significant
LPC'(20:1)	0.626372	-0.15541	Not significant		PE'(38:3)	0.927475	-0.794711	Not signifcant		PC'(-33:1)	0.00201802	0.631503	Up		LPE-P(18:0)	0.0760809	0.596089	Not significant
DG(36:4)	0.62961	-0.00431551	Not significant		PE'(38:4)	0.927475	-0.304357	Not signifcant		TG(62:5)	0.00207999	1.06679	Up		PE'(-35:2)	0.0760809	0.783386	Not significant
LPC(24:0)	0.62961	-0.0589524	Not significant		PE'(40:3)	0.927475	-0.613787	Not signifcant		TG-O(52:2)	0.00209796	0.672868	Up		PC(36:5)_RT_8.837	0.0788166	0.594796	Not significant
PC'(32:1)	0.62961	0.0442926	Not significant		PE'(42:3)	0.927475	-1.09159	Not signifcant		LPC(16:1)	0.00228475	0.571151	Up		TG(56:8)	0.0798064	1.00423	Not significant
TG(43:0)	0.62961	-0.0737685	Not significant		SPH(17:0)_RT_5.156	0.927475	-0.00376388	Not signifcant		LPC(18:1)	0.00236778	0.500823	Up		CE(16:2)	0.0807655	0.600686	Not significant
PC'(42:3)	0.637678	-0.0169685	Not significant		SPH(17:1)_RT_4.938	0.927475	-0.0347357	Not signifcant		PE(34:1)	0.00236778	0.973992	Up		PC-O(36:1)	0.0807655	0.697901	Not significant
PC-O(35:2)	0.650472	-0.134666	Not significant		TG(41:0)	0.927475	0.0171966	Not signifcant		PE(38:4)	0.00236778	1.42731	Up		PC'(-39:1)	0.0807655	0.607159	Not significant
PE'(38:2)	0.650472	0.75675	Not significant		TG(44:2)	0.927475	-0.0253872	Not signifcant		TG(54:7)	0.00246661	0.625834	Up		TG(40:1)	0.0807655	-0.426838	Not significant
PE'(42:4)	0.650472	-0.560599	Not significant		TG(47:0)	0.927475	-0.0917342	Not signifcant		SMt(42:0)	0.00246766	-1.2979	Down		PE'(-40:6)	0.0831928	1.63547	Not significant
TG(34:0)	0.650472	0.109766	Not significant		TG(47:2)	0.927475	-0.0944765	Not signifcant		PC'(-39:5)	0.00252099	1.11338	Up		PS(40:6)	0.0831928	0.384296	Not significant
DG(36:0)	0.65689	-0.0175208	Not significant		TG(48:4)	0.927475	-0.171418	Not signifcant		PC(36:5)_RT_8.837	0.00255557	0.839067	Up		TG(34:0)	0.0831928	-0.118038	Not significant
PE'(36:2)	0.65689	0.272353	Not significant		TG(49:2)	0.927475	-0.100268	Not signifcant		PC'(-37:2)	0.0025851	0.918491	Up		LPE(18:0)	0.0859023	-0.207673	Not significant
PE-P(36:2)	0.661418	0.19114	Not significant		TG(49:4)	0.927475	-0.0431832	Not signifcant		PC(32:3)	0.0026544	0.860191	Up		TG(60:3)	0.0859023	0.478014	Not significant
LPC'(22:2)	0.663199	-0.43849	Not significant		TG(50:2)	0.927475	-0.088177	Not signifcant		LPE(16:0)	0.00274947	1.11771	Up		PC-P(31:0)	0.0886814	0.501432	Not significant
SPH(17:0)_RT_5.53	0.663199	-0.0168227	Not significant		TG(52:3)	0.927475	-0.097585	Not signifcant		PE(34:0)	0.00274947	0.746518	Up		PS(38:3)	0.0886814	0.460532	Not significant
PE'(36:0)	0.66588	0.148522	Not significant		TG(57:2)	0.927475	-0.178719	Not signifcant		TG(58:1)	0.00274947	-0.349487	Down		LPC-P(16:0)	0.0910592	0.485163	Not significant
SPH(17:0)_RT_5.156	0.666292	-0.00262738	Not significant		LPE(18:2)	0.931336	-0.235669	Not signifcant		PC-P(34:1)	0.002855	1.15957	Up		PC(44:2)	0.0910592	0.905159	Not significant
TG(50:1)	0.666292	-0.0982411	Not significant		PC'(34:2)	0.931336	-0.16208	Not signifcant		TG-O(52:3)	0.002855	0.69769	Up		TG(49:1)	0.0910592	-0.14948	Not significant
LPC(20:1)	0.672729	0.262507	Not significant		PC'(38:5)	0.931336	-0.113037	Not signifcant		PC-P(40:5)	0.00296416	1.12519	Up		TG(58:1)	0.0910592	-0.172065	Not significant
PC'(36:2)	0.672729	0.190621	Not significant		TG(46:3)	0.931336	-0.0187774	Not signifcant		TG(62:0)	0.00296416	-0.469922	Down		PA(36:1)	0.0934887	0.596867	Not significant
TG(58:6)	0.682383	0.196743	Not significant		TG(51:3)	0.931336	-0.0908724	Not signifcant		CE(22:2)	0.00307704	0.870643	Up		SMt(31:2)	0.0934887	-0.337394	Not significant
LPC(20:5)	0.685633	-0.462905	Not significant		LPC(20:3)	0.937569	-0.147447	Not signifcant		DG(40:4)	0.00307704	1.1917	Up		TG(41:0)	0.0934887	0.0489572	Not significant
PE-O(38:4)	0.685633	-0.143825	Not significant		PC'(39:5)	0.937569	-0.322948	Not signifcant		PC(44:8)	0.00311594	3.96378	Up		TG(62:4)	0.0934887	0.671824	Not significant
PS(40:6)	0.685633	-0.0762919	Not significant		PE'(42:5)	0.937569	-0.554536	Not signifcant		TG(62:9)	0.00318418	1.22383	Up		LPC'(-22:0)	0.0962133	0.532541	Not significant
DG(24:0)	0.712207	0.0843342	Not significant		TG(58:2)	0.937569	0.227198	Not signifcant		LPE(20:1)	0.00356431	1.19914	Up		PE(40:4)	0.0962133	1.09181	Not significant
PE(32:0)	0.712207	0.218796	Not significant		LPC(18:2)	0.941402	-0.145474	Not signifcant		DG(41:0)	0.00359515	-0.424843	Down		SMt(38:2)	0.0962133	-0.587586	Not significant
LPC(17:1)	0.716911	0.158275	Not significant		PE-P(34:1)	0.941402	-0.0714975	Not signifcant		TG(60:3)	0.00359515	0.621318	Up		DG(32:0)	0.0982592	-0.0716617	Not significant
PC'(38:2)	0.716911	0.164445	Not significant		SMd(29:1)	0.941402	0.0105195	Not signifcant		SMd(28:1)	0.00373864	0.114013	Up		DG-O(44:1)	0.0982592	0.166892	Not significant
TG(51:0)	0.716911	-0.0416695	Not significant		SMt(42:2)	0.941402	-0.0984379	Not signifcant		TG(66:13)	0.00398139	-0.820111	Down		PE(40:5)	0.0982592	1.35133	Not significant
PC(33:2)	0.729936	-0.0753951	Not significant		TG(52:2)	0.941402	-0.0825505	Not signifcant		PC-O(37:2)	0.00436808	0.946997	Up		PE-O(34:1)	0.0982592	0.720858	Not significant
PE'(40:5)	0.729936	-0.265108	Not significant		DG(29:0)	0.942133	-0.00750773	Not signifcant		TG(63:0)	0.00437608	-0.590657	Down		TG(40:0)	0.0982592	0.0955919	Not significant
TG(56:1)	0.729936	-0.167379	Not significant		DG(32:2)	0.942133	0.0268797	Not signifcant		TG(64:8)	0.00448875	1.37781	Up		TG-O(60:4)	0.0982592	0.631004	Not significant
TG(56:7)	0.729936	0.191148	Not significant		PC(34:2)	0.942133	-0.0772848	Not signifcant		PC'(-40:0)	0.00451319	0.761274	Up		PC(40:1)	0.101093	0.614557	Not significant
LPC'(24:2)	0.731052	0.192979	Not significant		PC-O(42:6)	0.942133	-0.219644	Not signifcant		TG(45:1)	0.00451319	-0.31153	Down		TG(46:1)	0.101093	-0.149501	Not significant
PC-O(40:4)	0.732816	-0.171741	Not significant		PC'(32:1)	0.942133	-0.037652	Not signifcant		TG(54:6)	0.00451319	0.602766	Up		TG(52:0)	0.101093	0.123333	Not significant
PC'(36:1)	0.732816	0.265864	Not significant		SMd(30:0)	0.942133	0.013521	Not signifcant		PC-O(33:0)	0.00467727	0.559935	Up		PE-P(40:5)	0.101324	2.04171	Not significant
SMd(36:1)	0.732816	-0.102356	Not significant		SMd(31:1)	0.942133	0.019885	Not signifcant		PC-O(36:5)	0.00467727	1.0609	Up		TG(47:2)	0.104245	-0.133588	Not significant
PC(43:9)	0.734855	1.53466	Not significant		SMd(42:4)	0.942133	-0.199688	Not signifcant		PE-O(38:4)	0.00503371	1.22049	Up		PE-O(38:5)	0.104408	1.72173	Not significant
TG(50:0)	0.73932	-0.0629378	Not significant		TG(46:0)	0.942133	-0.0883942	Not signifcant		TG(42:2)	0.00503371	0.300524	Up		TG(63:0)	0.107474	-0.329538	Not significant
LPC(16:1)	0.744006	0.320037	Not significant		TG(46:2)	0.942133	-0.0318649	Not signifcant		TG(56:1)	0.00503371	-0.278935	Down		PC-O(41:1)	0.10777	0.782317	Not significant
PC(42:5)	0.744006	-0.026921	Not significant		TG(48:0)	0.942133	0.0407969	Not signifcant		LPC(20:5)	0.00522719	0.614871	Up		DG(28:2)	0.110242	-0.0800659	Not significant
PS(40:4)	0.744006	0.101496	Not significant		TG(54:1)	0.942133	-0.10213	Not signifcant		SMt(31:2)	0.00523068	-0.738874	Down		TG(45:2)	0.110242	-0.151258	Not significant
PE(36:3)	0.75233	0.412426	Not significant		TG(55:2)	0.942133	-0.107839	Not signifcant		PC(36:4)	0.00583368	0.862866	Up		TG(64:0)	0.110242	-0.342763	Not significant
PC(31:1)	0.757001	0.0240087	Not significant		DG(27:0)	0.945348	-0.0336616	Not signifcant		TG(61:2)	0.00583368	-0.382484	Down		PC'(-37:1)	0.113065	0.529605	Not significant
PC(36:2)	0.757001	0.069259	Not significant		LPC'(18:1)	0.945348	-0.0375527	Not signifcant		TG(64:6)	0.00583368	1.03876	Up		PE-O(36:4)	0.113065	1.26208	Not significant
PE(36:2)	0.757001	0.00389583	Not significant		LPC'(22:2)	0.945348	0.169712	Not signifcant		SMd(42:1)	0.00603953	-0.674877	Down		SMt(32:2)	0.113065	-0.433012	Not significant
DG(30:0)	0.75803	-0.0214861	Not significant		PC-O(34:1)	0.945348	-0.0487295	Not signifcant		TG(45:2)	0.00603953	-0.312771	Down		TG(59:2)	0.113065	-0.165311	Not significant
TG(40:1)	0.75803	0.189807	Not significant		PC'(44:7)	0.945348	-0.135002	Not signifcant		TG-O(54:1)	0.0062668	0.608246	Up		TG(46:3)	0.1165	-0.1052	Not significant
TG(44:0)	0.75803	-0.0684405	Not significant		PC-P(34:2)	0.945348	-0.448066	Not signifcant		TG-O(62:6)	0.00667925	1.11391	Up		TG(48:1)	0.1165	-0.133974	Not significant
TG(56:4)	0.75803	0.101575	Not significant		PC-P(36:4)	0.945348	-0.415526	Not signifcant		SMd(34:1)	0.00674415	0.489714	Up		PC(33:2)	0.1203	0.504918	Not significant
TG(63:8)	0.75803	-0.033279	Not significant		PE'(34:3)	0.945348	-0.61917	Not signifcant		TG(64:1)	0.00699466	-0.444576	Down		DG(34:1)	0.123609	0.508455	Not significant
LPC(19:1)	0.759813	-0.00738751	Not significant		SMd(44:3)	0.945348	-0.147722	Not signifcant		PC'(-39:4)	0.0069987	0.890254	Up		PE(38:4)	0.123609	1.07363	Not significant
PE'(36:3)	0.759813	0.15227	Not significant		SPH(20:1)_RT_3.866	0.945348	-0.014672	Not signifcant		TG(46:1)	0.00721897	-0.2992	Down		TG-O(54:2)	0.123609	0.449534	Not significant
TG(56:6)	0.759813	0.174236	Not significant		TG(49:1)	0.945348	-0.0555202	Not signifcant		TG(53:5)	0.00721897	0.644844	Up		PE(40:6)	0.125059	1.33954	Not significant
PE(38:2)	0.760887	0.29473	Not significant		TG(51:0)	0.945348	-0.0672724	Not signifcant		PC'(-37:1)	0.00733389	0.743104	Up		PC-O(39:1)	0.126985	0.730511	Not significant
LPC'(26:1)	0.762647	0.507499	Not significant		DG(34:1)	0.951418	0.0517761	Not signifcant		PC'(-37:4)	0.00733389	0.806971	Up		PC'(-35:1)	0.126985	0.41675	Not significant
PC(28:1)	0.765541	0.126117	Not significant		PC(42:3)	0.951418	0.0130185	Not signifcant		PC(38:7)	0.00740892	0.95399	Up		CE(16:1)	0.130736	0.466356	Not significant
TG(38:0)	0.765541	0.10569	Not significant		PE(38:2)	0.951418	-0.0900451	Not signifcant		LPC(18:2)	0.00770486	0.67284	Up		DG(33:0)	0.130736	-0.251584	Not significant
PC'(42:2)	0.771985	0.090401	Not significant		PE-P(37:4)	0.951418	-0.484651	Not signifcant		TG(48:0)	0.00770486	-0.299251	Down		CE(17:1)	0.133636	-0.109113	Not significant
TG(48:0)	0.771985	-0.0546546	Not significant		DG(32:3)	0.95744	-0.0281524	Not signifcant		LPC(24:0)	0.00792735	-1.04889	Down		CE(22:3)	0.133636	0.517317	Not significant
LPE(20:2)	0.772578	0.277782	Not significant		PE(26:0)	0.95744	0.0127421	Not signifcant		TG(47:1)	0.00859655	-0.293028	Down		LPC-P(18:0)	0.133636	0.369577	Not significant
DG(29:0)	0.776617	-0.0205921	Not significant		PE'(34:2)	0.95744	-0.063768	Not signifcant		PE(40:6)	0.00879188	1.53528	Up		PE(38:2)	0.133636	1.00239	Not significant
TG(52:3)	0.776617	0.150761	Not significant		PE-P(38:6)	0.95744	-0.187888	Not signifcant		LPE(20:2)	0.00912241	0.935035	Up		PE-O(36:2)	0.133636	0.956122	Not significant
LPE(12:0)	0.781239	-0.00372311	Not significant		DG(29:1)	0.963413	-0.0125769	Not signifcant		TG(49:1)	0.00920476	-0.273954	Down		TG(54:5)	0.137532	0.461036	Not significant
SPH(17:1)_RT_3.867	0.781239	-0.00705415	Not significant		PC'(39:1)	0.963413	-0.0490123	Not signifcant		CE(15:0)	0.00946813	-0.434767	Down		TG(64:3)	0.137532	0.406003	Not significant
TG(58:7)	0.781239	0.135593	Not significant		PC'(42:8)	0.963413	-0.114578	Not signifcant		PC(31:1)	0.00946813	0.767656	Up		PC(41:9)	0.138834	-0.987585	Not significant
PE(34:2)	0.797697	0.285634	Not significant		PE'(36:2)	0.963413	-0.269707	Not signifcant		SMt(42:2)	0.00946813	-0.621718	Down		PE'(-36:4)	0.140866	1.05571	Not significant
SPH(18:1)_RT_7.443	0.797697	-0.0343903	Not significant		DG(30:1)	0.964952	-0.0173379	Not signifcant		TG(57:2)	0.00946813	-0.352884	Down		TG(54:6)	0.140866	0.42303	Not significant
PC'(34:2)	0.798635	0.0852038	Not significant		LPE(16:1)	0.964952	-0.129912	Not signifcant		LPC-O(18:1)	0.00976051	0.572727	Up		TG(62:3)	0.140866	0.51993	Not significant
TG(41:0)	0.798635	-0.0108838	Not significant		LPE(20:2)	0.964952	-0.390866	Not signifcant		PC(24:0)	0.00976051	-0.316436	Down		TG(53:5)	0.150071	0.495489	Not significant
TG(52:5)	0.798635	-0.0473531	Not significant		LPE(22:4)	0.964952	-0.0688918	Not signifcant		TG(64:0)	0.00976051	-0.472934	Down		DG(35:0)	0.159373	-0.286531	Not significant
TG(54:3)	0.798635	-0.0148379	Not significant		PC(32:1)	0.964952	-0.00713525	Not signifcant		PC'(-37:5)	0.00993667	1.32943	Up		TG(43:1)	0.159373	-0.127513	Not significant
TG(56:8)	0.798635	0.12742	Not significant		PC-O(36:2)	0.964952	-0.160415	Not signifcant		TG(62:11)	0.0110218	1.10942	Up		DG(38:1)	0.163814	0.688571	Not significant
TG(58:3)	0.804096	-0.0687404	Not significant		PC-O(39:4)	0.964952	-0.237617	Not signifcant		PC(30:0)	0.0112352	0.474134	Up		PE(38:3)	0.163814	0.897329	Not significant
TG-O(49:0)	0.816988	-0.016522	Not significant		PC-O(40:5)	0.964952	-0.131823	Not signifcant		TG(61:1)	0.0116265	-0.377253	Down		DG(30:2)	0.166846	-0.185647	Not significant
LPC(20:2)	0.821414	0.0870342	Not significant		PC-O(40:6)	0.964952	-0.131677	Not signifcant		LPE(18:2)	0.0119488	1.02768	Up		LPC'(-20:0)	0.166846	0.405439	Not significant
PC'(38:1)	0.821414	0.115507	Not significant		PC-O(42:7)	0.964952	-0.134923	Not signifcant		LPE(20:3)	0.0119488	1.04253	Up		PC-P(33:0)	0.166846	0.323932	Not significant
PC(24:0)	0.827769	-0.0318464	Not significant		PC'(36:2)	0.964952	-0.130953	Not signifcant		PC(37:1)	0.0119488	0.494847	Up		PE(38:0)	0.166846	-0.0682231	Not significant
PE'(38:4)	0.827769	0.0045223	Not significant		PC'(42:2)	0.964952	-0.214861	Not signifcant		SMd(41:1)	0.0119488	-0.640771	Down		PE(40:2)	0.166846	1.02449	Not significant
DG(36:1)	0.840438	0.0621813	Not significant		PC'(46:5)	0.964952	-0.0853277	Not signifcant		TG(63:2)	0.013283	-0.384992	Down		SMd(34:1)	0.166846	0.326339	Not significant
PC'(39:2)	0.840438	-0.513166	Not significant		PC'(46:8)	0.964952	0.0155556	Not signifcant		PC(31:0)	0.0137354	0.506951	Up		LPC-O(22:0)	0.18168	0.520888	Not significant
SMd(35:0)	0.840438	0.0685825	Not significant		PE(35:1)	0.964952	-0.0700275	Not signifcant		PC(38:1)	0.0147131	0.527454	Up		PE'(-34:1)	0.18168	0.577642	Not significant
TG(56:5)	0.840438	0.0876566	Not significant		PE(38:0)	0.964952	-0.011706	Not signifcant		TG(47:2)	0.0152074	-0.287821	Down		SMd(42:4)	0.18168	0.536933	Not significant
PC(44:2)	0.841878	0.384774	Not significant		PE-O(34:1)	0.964952	-0.0625321	Not signifcant		PE-P(36:1)	0.0156528	1.17144	Up		TG(55:4)	0.18168	0.365201	Not significant
PC'(37:1)	0.841878	0.192302	Not significant		PE'(35:2)	0.964952	-1.04338	Not signifcant		PE(34:2)	0.0162034	0.961484	Up		PE'(-40:8)	0.185793	2.89359	Not significant
TG(56:3)	0.842846	0.139598	Not significant		PE'(36:3)	0.964952	-0.510457	Not signifcant		PE(38:1)	0.0162034	0.720911	Up		PE(38:5)	0.18615	1.23202	Not significant
TG(52:2)	0.843027	0.0979088	Not significant		PE'(36:5)	0.964952	-0.258703	Not signifcant		LPE(20:5)	0.0177623	1.18545	Up		TG-O(56:1)	0.18615	0.341675	Not significant
PC-O(36:2)	0.851173	0.141157	Not significant		PE'(40:2)	0.964952	-0.0285005	Not signifcant		TG(62:10)	0.0177623	1.01184	Up		CE(19:1)	0.191114	0.370892	Not significant
LPC(22:4)	0.859321	-0.00744687	Not significant		PE'(44:6)	0.964952	-0.421446	Not signifcant		CE(22:3)	0.017822	0.68349	Up		TG(61:2)	0.191114	-0.168996	Not significant
TG(55:5)	0.859973	-0.0519171	Not significant		PE-P(36:4)	0.964952	-0.415309	Not signifcant		TG-O(53:3)	0.017822	-0.362613	Down		LPE'(-18:0)	0.195746	0.412979	Not significant
SMd(30:0)	0.865579	-0.00540015	Not significant		PS(38:3)	0.964952	0.0212157	Not signifcant		PC'(-39:6)	0.0178471	1.66198	Up		TG(39:0)	0.195746	-0.215137	Not significant
SMd(33:0)	0.866889	0.163751	Not significant		SPH(20:1)_RT_6.761	0.964952	-0.0375091	Not signifcant		CE(20:3)	0.0196624	0.41927	Up		TG(54:2)	0.195746	0.345976	Not significant
SMd(29:1)	0.871817	0.00434165	Not significant		TG(44:1)	0.964952	0.0394679	Not signifcant		PC(39:5)	0.0198295	1.21386	Up		TG-O(60:2)	0.197195	0.549627	Not significant
TG(58:9)	0.873167	0.00875885	Not significant		TG(46:1)	0.964952	-0.0581352	Not signifcant		DG(33:0)	0.0202089	-0.352138	Down		TG(52:2)	0.200023	0.295622	Not significant
DG(34:3)	0.878036	0.0459148	Not significant		TG(48:1)	0.964952	-0.0645929	Not signifcant		PC'(-35:1)	0.0202089	0.599931	Up		TG(64:1)	0.200023	-0.187269	Not significant
DG(32:0)	0.884232	-0.00974105	Not significant		TG(49:0)	0.964952	-0.032989	Not signifcant		PE'(-35:2)	0.0209078	0.967026	Up		TG(64:4)	0.200023	0.534159	Not significant
PC-O(34:1)	0.884232	0.0663684	Not significant		TG(50:0)	0.964952	0.0452119	Not signifcant		TG(40:1)	0.0214784	-0.454615	Down		BMP(36:0)	0.209659	0.0469998	Not significant
DG(38:1)	0.888504	-0.0229212	Not significant		TG(50:1)	0.964952	-0.013595	Not signifcant		TG(52:0)	0.0214784	0.121764	Up		CE(19:2)	0.209659	0.541211	Not significant
LPE(22:4)	0.888504	0.0282283	Not significant		TG(51:1)	0.964952	-0.068454	Not signifcant		CE(22:1)	0.0228151	0.540554	Up		PE'(-34:0)	0.209659	0.623945	Not significant
TG(35:0)	0.888504	0.0933693	Not significant		TG(53:0)	0.964952	-0.0751127	Not signifcant		PC(42:2)	0.0228151	0.677746	Up		PE'(-38:1)	0.209659	0.859654	Not significant
PE(26:0)	0.906534	0.0028252	Not significant		PC'(40:3)	0.974784	-0.246175	Not signifcant		PC-O(37:4)	0.0228151	0.770109	Up		TG(47:1)	0.209659	-0.118038	Not significant
PC(34:2)	0.910712	-0.0109894	Not significant		PE(40:4)	0.974784	-0.192766	Not signifcant		SPH(17:0)_RT_4.05	0.0235345	-0.257875	Down		TG(49:2)	0.209659	-0.0970141	Not significant
PC-O(32:1)	0.910712	0.184502	Not significant		LPC(12:0)	0.978844	0.000677544	Not signifcant		DG-O(34:1)	0.0242732	0.683212	Up		LPC-O(18:0)	0.214142	0.358728	Not significant
PC'(40:2)	0.910712	0.0440238	Not significant		LPC'(20:2)	0.978844	-0.0603445	Not signifcant		PC(42:10)	0.0246002	1.84769	Up		LPC'(-18:0)	0.214142	0.36639	Not significant
PE'(36:1)	0.914862	0.54033	Not significant		LPC'(26:2)	0.978844	-0.553155	Not signifcant		DG(35:0)	0.0249258	-0.382389	Down		TG(51:3)	0.214142	-0.0768945	Not significant
TG(54:2)	0.914862	-0.0378431	Not significant		LPE'(18:0)	0.978844	0.0503083	Not signifcant		TG(62:4)	0.0249258	0.614418	Up		TG(55:2)	0.214142	-0.108287	Not significant
LPE(18:2)	0.921081	0.182493	Not significant		PC(41:9)	0.978844	-0.0157588	Not signifcant		PC'(-35:0)	0.0256471	0.554212	Up		BMP(36:1)	0.224554	0.775911	Not significant
PE'(40:3)	0.921081	0.366958	Not significant		PC'(40:5)	0.978844	-0.142144	Not signifcant		TG-O(54:4)	0.0256471	0.714654	Up		PC(42:1)	0.224554	0.508696	Not significant
LPE(18:1)	0.925001	0.107751	Not significant		PC'(42:3)	0.978844	-0.308091	Not signifcant		DG(38:4)	0.027098	0.687298	Up		CE(26:1)	0.236616	0.29554	Not significant
PC'(40:3)	0.925001	0.0344155	Not significant		PC'(42:7)	0.978844	-0.174672	Not signifcant		LPC'(-18:1)	0.0272561	0.461206	Up		DG(33:2)	0.236616	-0.174446	Not significant
TG(62:9)	0.925001	0.108866	Not significant		PC-P(32:0)	0.978844	-0.280529	Not signifcant		CE(25:0)	0.0278595	-0.40636	Down		LPE(22:4)	0.236616	0.8775	Not significant
PC-O(34:0)	0.930988	-0.00747401	Not significant		PE(36:3)	0.978844	-0.00190766	Not signifcant		LPC'(-20:0)	0.0278595	0.427807	Up		PE(40:7)	0.236616	1.45175	Not significant
TG(58:5)	0.930988	-0.106534	Not significant		PE-O(38:4)	0.978844	-0.298123	Not signifcant		LPE(18:1)	0.0278595	0.736571	Up		PS(38:4)	0.236616	0.439093	Not significant
TG(62:10)	0.932736	-0.115908	Not significant		PE'(32:1)	0.978844	-0.0720219	Not signifcant		PE(40:7)	0.0278595	1.26485	Up		SMt(33:2)	0.236616	-0.249879	Not significant
DG(26:0)	0.933091	0.0124664	Not significant		PE'(34:0)	0.978844	-0.429251	Not signifcant		TG(43:1)	0.0278595	-0.291722	Down		DG(32:3)	0.241425	-0.0959046	Not significant
PC-P(32:0)	0.933091	-0.274916	Not significant		PE'(37:5)	0.978844	-0.330439	Not signifcant		CE(20:0)	0.0286513	-0.390813	Down		SMd(42:3)	0.241425	0.442499	Not significant
PE(30:0)	0.933091	0.00249935	Not significant		PE'(38:5)	0.978844	-0.294075	Not signifcant		TG-O(52:1)	0.0286513	0.520742	Up		TG(51:1)	0.241425	-0.102806	Not significant
PE(35:1)	0.935082	0.0572635	Not significant		PE'(38:6)	0.978844	-0.228947	Not signifcant		DG(32:1)	0.0295225	-0.384552	Down		TG-O(52:3)	0.241425	0.340464	Not significant
PC(35:3)	0.93709	0.0348248	Not significant		PE'(38:7)	0.978844	-0.0776689	Not signifcant		TG(64:9)	0.0300436	0.961036	Up		PE(36:2)	0.246341	0.883852	Not significant
TG(36:0)	0.93709	0.0786573	Not significant		PE'(40:6)	0.978844	-0.306666	Not signifcant		CE(21:0)	0.0333704	-0.415488	Down		SMd(36:2)	0.246341	0.581339	Not significant
SPH(20:1)_RT_6.761	0.944898	-0.0494352	Not significant		PE'(40:7)	0.978844	-0.183705	Not signifcant		PE(32:0)	0.0343609	0.521562	Up		TG(46:2)	0.246341	-0.0925493	Not significant
PE'(35:2)	0.945525	-0.374487	Not significant		PS(34:0)	0.978844	0.00399669	Not signifcant		TG(49:2)	0.0364904	-0.244922	Down		TG(49:3)	0.246341	-0.0722718	Not significant
LPC(18:2)	0.946905	0.166907	Not significant		PS(40:5)	0.978844	0.0113532	Not signifcant		SMd(44:2)	0.0375579	-0.493829	Down		PE'(-36:1)	0.252854	0.576795	Not significant
PC'(34:0)	0.946905	0.0125781	Not significant		SMd(38:0)	0.978844	-0.0904822	Not signifcant		SMt(33:2)	0.0398521	-0.555104	Down		TG(52:4)	0.259486	0.301843	Not significant
TG(38:1)	0.946905	0.209634	Not significant		TG(43:1)	0.978844	0.0269207	Not signifcant		PC(35:4)	0.0407672	0.569476	Up		LPC-O(20:0)	0.270377	0.366511	Not significant
TG(58:8)	0.949052	0.00997489	Not significant		TG(44:0)	0.978844	-0.0145095	Not signifcant		DG(36:0)	0.0408353	-0.099322	Down		PC(29:0)	0.270377	-0.0903231	Not significant
DG(32:1)	0.950804	0.0559592	Not significant		TG(56:1)	0.978844	0.0135939	Not signifcant		LPC-O(20:0)	0.0408353	0.439195	Up		PC-O(32:0)	0.270377	0.269823	Not significant
TG(60:7)	0.950804	0.114191	Not significant		LPC'(24:1)	0.98181	-0.0064852	Not signifcant		TG(53:3)	0.0432939	0.331252	Up		PE(36:1)	0.270377	0.57591	Not significant
TG(54:4)	0.956582	-0.0166589	Not significant		PC(34:3)	0.98181	-0.082123	Not signifcant		CE(23:0)	0.0443456	-0.468612	Down		PE-O(38:1)	0.270377	0.910402	Not significant
TG-O(52:2)	0.956582	0.0978382	Not significant		PC-O(32:1)	0.98181	0.0231216	Not signifcant		TG(39:0)	0.0443456	-0.303785	Down		TG(48:3)	0.270377	-0.0728024	Not significant
BMP(36:2)	0.958499	0.107452	Not significant		PC'(34:1)	0.98181	-0.0288178	Not signifcant		TG(50:0)	0.0443456	-0.135809	Down		TG(53:1)	0.270377	-0.0973508	Not significant
DG(38:0)	0.958499	0.0463747	Not significant		PC'(38:2)	0.98181	-0.174772	Not signifcant		CE(20:1)	0.0455089	0.318004	Up		CE(16:0)	0.276752	0.346789	Not significant
LPC(18:1)	0.958499	0.168447	Not significant		PC'(44:8)	0.98181	-0.0141487	Not signifcant		PC(38:6)	0.0455089	0.437739	Up		PE(36:0)	0.276752	0.0208405	Not significant
LPC'(26:2)	0.958499	0.0895111	Not significant		PE'(38:2)	0.98181	0.00812085	Not signifcant		TG(41:0)	0.0467899	0.0469447	Up		LPE(22:5)	0.283224	1.00588	Not significant
PC(41:9)	0.960062	2.64485	Not significant		PE'(40:8)	0.98181	-0.0499125	Not signifcant		LPC'(-20:2)	0.0489395	0.596042	Up		PC(32:0)	0.283224	0.27162	Not significant
TG(60:9)	0.960062	-0.023708	Not significant		PE-P(38:4)	0.98181	-0.324335	Not signifcant		PC(28:1)	0.0493434	0.337019	Up		DG(30:1)	0.289791	-0.150466	Not significant
DG(40:1)	0.966006	0.0112464	Not significant		PE-P(40:5)	0.98181	-0.389509	Not signifcant		PC'(-30:1)	0.0493434	0.622093	Up		TG(52:3)	0.289791	0.293788	Not significant
PC(34:1)	0.966006	0.0012171	Not significant		TG(45:1)	0.98181	-0.0375031	Not signifcant		PE(30:0)	0.0507121	-0.179054	Not significant		CE(22:1)	0.295872	0.270462	Not significant
PC(42:3)	0.966006	0.0696362	Not significant		TG(52:1)	0.98181	-0.0697426	Not signifcant		PC(34:0)	0.0518945	0.308858	Not significant		TG(38:0)	0.295872	-0.268243	Not significant
PC-O(34:2)	0.966006	0.0588151	Not significant		LPC(20:2)	0.98326	-0.0880412	Not signifcant		PC'(-31:1)	0.0518945	0.463749	Not significant		TG(51:2)	0.295872	-0.0634591	Not significant
PC'(34:1)	0.966006	0.0573339	Not significant		LPC'(22:1)	0.98326	0.0113873	Not signifcant		TG(49:3)	0.0518945	-0.242523	Not significant		PC-O(40:0)	0.30203	0.373592	Not significant
SMd(32:0)	0.966006	0.0232827	Not significant		PC(36:3)	0.98326	0.0301594	Not signifcant		TG(64:11)	0.0518945	-0.189821	Not significant		PE(36:3)	0.30203	0.916271	Not significant
SMd(40:0)	0.966006	-0.0679846	Not significant		PE'(40:5)	0.98326	-0.401464	Not signifcant		LPC-O(20:2)	0.0525459	0.581952	Not significant		TG(48:2)	0.30203	-0.06246	Not significant
TG(52:4)	0.966006	-0.000542403	Not significant		PE-P(36:2)	0.98326	-0.421315	Not signifcant		SMd(39:1)	0.0531249	-0.42911	Not significant		LPC-O(17:0)	0.306478	0.317637	Not significant
TG(58:2)	0.966006	-0.00981491	Not significant		SMd(42:3)	0.98326	-0.156386	Not signifcant		PC(37:4)	0.055317	0.775001	Not significant		PC-O(34:0)	0.306478	0.313651	Not significant
TG(60:8)	0.973127	0.0239024	Not significant		PE'(42:6)	0.992317	-0.410965	Not signifcant		SMd(41:2)	0.0560625	-0.37843	Not significant		PC'(-32:0)	0.306478	0.179729	Not significant
DG(32:2)	0.98451	-0.0427745	Not significant		TG(40:0)	0.992317	0.0403818	Not signifcant		TG(38:0)	0.0573575	-0.357241	Not significant		PC'(-34:0)	0.306478	0.271811	Not significant
LPE(20:1)	0.98451	0.452433	Not significant		DG(40:1)	0.995544	0.0147008	Not signifcant		TG(40:2)	0.0573575	0.239104	Not significant		SMd(32:1)	0.306478	0.132165	Not significant
PC-O(36:1)	0.98451	0.157847	Not significant		PC'(40:2)	0.995544	-0.185562	Not signifcant		TG(46:2)	0.0573575	-0.23009	Not significant		TG(52:5)	0.306478	0.290443	Not significant
TG(52:1)	0.98451	-0.0189604	Not significant		PE-P(38:5)	0.995544	-0.276028	Not signifcant		CE(20:4)	0.0605989	0.247121	Not significant		SMd(42:2)	0.31276	0.37508	Not significant
TG(58:4)	0.98709	-0.0196451	Not significant		TG(45:2)	0.995544	0.00240056	Not signifcant		SPH(20:0)_RT_8.38	0.062215	-0.213524	Not significant		TG(61:1)	0.31276	-0.138362	Not significant
BMP(34:1)	0.989973	-0.00974148	Not significant		TG(55:1)	0.995544	-0.0531217	Not signifcant		TG(66:7)	0.0635901	0.684903	Not significant		TG(63:2)	0.31276	-0.144481	Not significant
PE'(40:4)	0.997265	-0.0105197	Not significant		PE-P(40:6)	1	-0.109869	Not signifcant		PC'(-33:0)	0.0654264	0.350387	Not significant		DG(28:1)	0.317301	-0.165769	Not significant
										SMd(32:1)	0.0654264	0.340344	Not significant		DG(42:1)	0.317301	0.316589	Not significant
										PE(38:5)	0.0671452	1.09663	Not significant		LPE(20:4)	0.317301	0.777532	Not significant
										LPE(18:0)	0.0687689	-0.236455	Not significant		PE(26:0)	0.317301	-0.0460674	Not significant
										TG-O(58:1)	0.0687689	0.548412	Not significant		TG(55:5)	0.317301	0.495979	Not significant
										DG-O(42:1)	0.0705573	0.543176	Not significant		TG-O(54:4)	0.317301	0.608737	Not significant
										DG(28:1)	0.0723828	-0.259008	Not significant		PE(38:1)	0.318077	0.497333	Not significant
										TG(64:12)	0.0723878	-0.326213	Not significant		PC-O(28:0)	0.321884	0.23645	Not significant
										SMd(43:2)	0.0741056	-0.362484	Not significant		PC-O(38:0)	0.321884	0.44981	Not significant
										CE(18:1)	0.0755758	0.19278	Not significant		PE-O(32:0)	0.321884	0.414596	Not significant
										CE(24:0)	0.0755758	-0.377618	Not significant		SMd(40:3)	0.321884	0.408286	Not significant
										DG-O(44:1)	0.0755758	-0.377662	Not significant		TG(66:3)	0.321884	0.32868	Not significant
										SMd(42:0)	0.0755758	-0.301583	Not significant		LPC'(-16:0)	0.329567	0.177989	Not significant
										PS(38:3)	0.0773573	0.443651	Not significant		CE(20:1)	0.336736	0.211021	Not significant
										TG(50:1)	0.0773573	0.305987	Not significant		PE(36:4)	0.336736	0.78018	Not significant
										TG(48:1)	0.0814721	-0.183375	Not significant		PE(35:1)	0.341717	0.568472	Not significant
										CE(20:2)	0.0830527	0.187068	Not significant		CE(24:0)	0.342724	-0.217397	Not significant
										PC-P(32:0)	0.0830527	0.727591	Not significant		TG(52:1)	0.342724	-0.0404207	Not significant
										TG(52:1)	0.0830527	0.264968	Not significant		TG(62:0)	0.342724	-0.197613	Not significant
										TG(53:1)	0.0830527	-0.19454	Not significant		CE(25:0)	0.34941	-0.238364	Not significant
										TG(64:2)	0.0851268	-0.239287	Not significant		DG(31:1)	0.34941	-0.0761501	Not significant
										CE(18:2)	0.0872416	0.240755	Not significant		PC(32:3)	0.34941	0.524743	Not significant
										DG(44:2)	0.0890695	0.661199	Not significant		PE-O(40:1)	0.352461	0.990779	Not significant
										TG(49:4)	0.0890695	-0.283121	Not significant		TG(47:3)	0.35682	-0.0748202	Not significant
										TG(66:2)	0.0890695	-0.30165	Not significant		LPC-O(16:0)	0.36432	0.164268	Not significant
										SMt(28:0)	0.0910329	-0.557842	Not significant		LPE'(-16:0)	0.36432	0.269703	Not significant
										BMP(36:0)	0.0957664	0.0545245	Not significant		LPE(22:6)	0.371909	1.03475	Not significant
										PC(33:0)	0.0957664	0.270411	Not significant		TG(62:1)	0.371909	-0.108322	Not significant
										LPC(19:0)	0.0979056	-0.518546	Not significant		LPE(12:0)	0.380277	-0.0455419	Not significant
										SPH(18:0)_RT_6.535	0.0979056	-0.268642	Not significant		SMd(43:3)	0.388054	0.41635	Not significant
										DG(40:0)	0.100263	-0.15808	Not significant		SPH(17:0)_RT_3.763	0.388054	-0.110658	Not significant
										PC(29:0)	0.105299	0.252135	Not significant		LPC(12:0)	0.393785	0.0059947	Not significant
										PC-O(28:0)	0.10644	0.427182	Not significant		PC-O(36:0)	0.393785	0.429543	Not significant
										CE(22:6)	0.108916	0.248704	Not significant		PC'(-30:0)	0.393785	0.0922246	Not significant
										DG(42:8)	0.112512	0.0997992	Not significant		SMd(35:1)	0.393785	0.246558	Not significant
										LPC(15:0)	0.112512	-0.326512	Not significant		SMd(36:1)	0.393785	0.384531	Not significant
										TG(63:1)	0.112512	-0.305383	Not significant		CE(22:0)	0.400982	-0.19088	Not significant
										CE(18:3)	0.114723	0.195538	Not significant		CE(26:0)	0.400982	-0.212777	Not significant
										SPH(17:0)_RT_3.763	0.114723	-0.181829	Not significant		TG(49:4)	0.400982	-0.0891822	Not significant
										TG(57:3)	0.114723	0.518528	Not significant		PC'(-36:0)	0.408243	0.319068	Not significant
										CE(20:5)	0.117175	0.209395	Not significant		PC'(-38:0)	0.408243	0.258912	Not significant
										PC-O(30:0)	0.117175	0.335836	Not significant		TG(60:1)	0.408243	-0.076359	Not significant
										CE(22:0)	0.122845	-0.313794	Not significant		DG(40:0)	0.416302	-0.0607656	Not significant
										TG(47:3)	0.125647	-0.219437	Not significant		TG-O(51:2)	0.416302	-0.0601285	Not significant
										SMd(32:2)	0.131396	0.437935	Not significant		SMd(41:3)	0.425194	0.332429	Not significant
										TG(53:4)	0.131396	0.268201	Not significant		CE(20:0)	0.43343	-0.199297	Not significant
										LPC(20:0)	0.137582	-0.43371	Not significant		PE(34:1)	0.43343	0.473141	Not significant
										PC(40:1)	0.138473	0.309272	Not significant		LPE(20:2)	0.449024	0.332849	Not significant
										TG-O(56:5)	0.143043	0.829119	Not significant		CE(23:0)	0.450141	-0.22836	Not significant
										TG(51:1)	0.143483	-0.152283	Not significant		LPE(20:3)	0.450141	0.535769	Not significant
										SMd(31:1)	0.14561	-0.1976	Not significant		SMt(34:1)	0.450141	0.16225	Not significant
										TG(36:1)	0.14561	-0.207631	Not significant		PC-O(30:0)	0.459414	0.208835	Not significant
										TG(45:3)	0.14561	-0.187347	Not significant		PE(38:6)	0.46446	0.806873	Not significant
										TG(48:2)	0.14561	-0.173644	Not significant		PE'(-32:0)	0.46446	0.292982	Not significant
										TG(66:6)	0.14561	0.757372	Not significant		CE(15:0)	0.466353	-0.0135139	Not significant
										CE(15:1)	0.152016	-0.213025	Not significant		SMd(44:3)	0.466353	0.336294	Not significant
										TG(48:3)	0.152016	-0.191529	Not significant		DG(34:3)	0.471823	-0.00701075	Not significant
										PC'(-30:0)	0.154761	0.219775	Not significant		LPC(18:0)	0.474147	0.0597143	Not significant
										SMd(41:3)	0.154761	-0.261037	Not significant		TG-O(51:1)	0.474147	-0.100182	Not significant
										TG(62:2)	0.154761	-0.17359	Not significant		LPC(19:0)	0.482821	0.00184778	Not significant
										LPC(19:1)	0.158082	0.0793521	Not significant		PC(30:0)	0.482821	0.144881	Not significant
										TG(42:1)	0.161454	-0.131585	Not significant		CE(18:0)	0.487395	0.176303	Not significant
										TG-O(52:0)	0.164879	-0.23134	Not significant		PC(26:0)	0.487395	-0.0123982	Not significant
										SMd(35:2)	0.176071	0.369744	Not significant		PC(31:1)	0.487395	0.197391	Not significant
										SMd(37:1)	0.179719	-0.275207	Not significant		PS(34:0)	0.487395	0.29414	Not significant
										DG(31:1)	0.187178	-0.188688	Not significant		SMt(42:0)	0.487395	-0.200523	Not significant
										TG(51:3)	0.187178	-0.136036	Not significant		TG-O(52:2)	0.487395	0.29395	Not significant
										TG(60:2)	0.190988	-0.100298	Not significant		TG-O(54:1)	0.487395	0.197465	Not significant
										PC(41:9)	0.193228	0.604233	Not significant		SMt(28:0)	0.492826	-0.0340757	Not significant
										CE(16:2)	0.194194	0.103834	Not significant		DG-O(40:1)	0.502435	0.362814	Not significant
										PE(26:0)	0.194194	0.036602	Not significant		SMd(33:1)	0.502435	0.120168	Not significant
										TG(62:3)	0.198102	0.352918	Not significant		SMd(34:0)	0.502435	0.197447	Not significant
										LPE'(-18:0)	0.202064	0.30889	Not significant		SMd(40:2)	0.502435	0.287894	Not significant
										LPC(17:1)	0.206082	0.133862	Not significant		TG(55:3)	0.502435	0.182791	Not significant
										CE(26:0)	0.209803	-0.336567	Not significant		TG(66:2)	0.502435	0.259323	Not significant
										PC(45:9)	0.209803	0.433485	Not significant		PC(31:0)	0.512149	0.171187	Not significant
										SMd(40:1)	0.213925	-0.202157	Not significant		SMt(32:1)	0.521084	0.285634	Not significant
										TG(44:2)	0.217739	-0.142589	Not significant		TG(50:2)	0.521084	-0.013315	Not significant
										TG(63:8)	0.217739	-0.261722	Not significant		CE(22:2)	0.52748	0.298566	Not significant
										SMd(44:3)	0.221967	-0.268985	Not significant		TG(56:2)	0.530083	0.197179	Not significant
										SMd(40:3)	0.22625	0.334014	Not significant		LPC-P(18:1)	0.538252	-0.144617	Not significant
										PC(43:9)	0.228901	0.207068	Not significant		PC(43:9)	0.538252	-0.380049	Not significant
										PS(40:4)	0.230207	0.441314	Not significant		TG(63:8)	0.538252	-0.221163	Not significant
										TG(64:5)	0.24746	0.505973	Not significant		CE(20:2)	0.547362	0.0486128	Not significant
										LPE-O(18:0)	0.24892	0.302891	Not significant		LPE-O(18:0)	0.547362	0.395812	Not significant
										PE(36:0)	0.253548	0.0237871	Not significant		DG(32:2)	0.554706	0.01781	Not significant
										TG(43:2)	0.258233	-0.139989	Not significant		LPC'(-17:0)	0.554706	0.0759268	Not significant
										SMd(43:3)	0.260977	-0.303543	Not significant		PC-O(33:0)	0.554706	0.151629	Not significant
										SMd(33:1)	0.262112	0.140437	Not significant		TG(51:4)	0.554706	-0.0122147	Not significant
										SMd(38:2)	0.262112	-0.119408	Not significant		CE(21:0)	0.562988	-0.179136	Not significant
										TG(51:2)	0.266895	-0.109669	Not significant		PC'(-40:0)	0.562988	0.209919	Not significant
										PS(34:0)	0.26705	0.355716	Not significant		SMd(42:0)	0.562988	-0.0330641	Not significant
										LPE-O(16:0)	0.276632	0.0942467	Not significant		PC(36:0)	0.571303	-0.1187	Not significant
										CE(17:0)	0.28613	-0.43127	Not significant		PC'(-33:0)	0.571303	0.0760204	Not significant
										PC-O(31:0)	0.28613	0.205511	Not significant		TG-O(62:3)	0.571303	0.387601	Not significant
										TG(53:2)	0.28613	0.207818	Not significant		LPC-O(14:0)	0.580589	-0.113122	Not significant
										CE(14:0)	0.296304	-0.264125	Not significant		TG(64:2)	0.580589	0.184399	Not significant
										DG(38:0)	0.296304	0.14512	Not significant		SMd(38:0)	0.589926	0.270236	Not significant
										LPE(12:0)	0.312489	0.110184	Not significant		TG(59:3)	0.589926	-0.00504252	Not significant
										SMd(40:2)	0.312489	-0.0846669	Not significant		TG(44:3)	0.599312	0.158634	Not significant
										LPC-O(14:0)	0.317836	-0.353552	Not significant		TG(45:3)	0.599312	0.0193721	Not significant
										PE(38:0)	0.328171	-0.0431879	Not significant		SMd(38:2)	0.609723	0.42867	Not significant
										TG(50:2)	0.328171	0.20992	Not significant		LPE(16:1)	0.616882	0.500052	Not significant
										PC(42:1)	0.355912	-0.326614	Not significant		LPC(17:0)	0.617238	0.0849247	Not significant
										LPC'(-17:0)	0.364341	-0.365247	Not significant		PC(33:0)	0.617238	0.0923607	Not significant
										SMd(35:0)	0.369619	0.267418	Not significant		TG(50:1)	0.617238	0.0124047	Not significant
										TG(55:2)	0.369619	-0.0915899	Not significant		TG-O(58:1)	0.627745	0.178624	Not significant
										SMd(42:3)	0.388746	0.214723	Not significant		LPE(20:5)	0.634863	0.577628	Not significant
										SMd(36:0)	0.394835	0.419779	Not significant		SMd(31:1)	0.636297	-0.10626	Not significant
										TG(54:1)	0.407814	-0.040301	Not significant		SMd(44:2)	0.636297	0.309955	Not significant
										DG(32:2)	0.413413	0.149323	Not significant		SMd(41:2)	0.645886	0.231	Not significant
										PC(36:5)_RT_8.748	0.413413	0.156254	Not significant		SMd(43:2)	0.645886	0.247465	Not significant
										DG(34:0)	0.419048	-0.0261606	Not significant		DG(34:0)	0.655512	0.0155228	Not significant
										TG-O(51:2)	0.419048	-0.193237	Not significant		PE(34:0)	0.655512	0.150616	Not significant
										LPC(17:0)	0.425385	-0.313031	Not significant		SMd(37:1)	0.666217	0.267039	Not significant
										LPC(18:0)	0.431096	-0.321069	Not significant		LPC(24:0)	0.668141	-0.210249	Not significant
										TG-O(51:1)	0.431096	-0.206453	Not significant		LPE(18:2)	0.673809	0.362082	Not significant
										SMd(29:1)	0.437524	0.0271795	Not significant		SMd(29:1)	0.673809	0.0157739	Not significant
										CE(19:2)	0.450528	-0.0495494	Not significant		TG(63:1)	0.673809	-0.0308259	Not significant
										SMd(38:1)	0.450528	0.151705	Not significant		PC-O(31:0)	0.682455	0.103722	Not significant
										SMd(32:0)	0.464446	0.154891	Not significant		PE(34:2)	0.682455	0.383782	Not significant
										LPC-O(18:0)	0.515322	0.0833947	Not significant		TG(44:2)	0.682455	-0.0221977	Not significant
										PC-P(31:0)	0.515322	0.293482	Not significant		CE(15:1)	0.690041	-0.0204667	Not significant
										TG(50:3)	0.515322	0.13427	Not significant		CE(24:1)	0.690041	0.136531	Not significant
										TG(66:5)	0.515423	-0.0744456	Not significant		LPE(18:1)	0.690041	0.208256	Not significant
										CE(26:1)	0.520737	0.200668	Not significant		PC(34:0)	0.690041	0.0864329	Not significant
										TG(66:3)	0.520737	-0.082619	Not significant		DG(32:1)	0.699768	0.0929479	Not significant
										PC'(-31:0)	0.527788	0.0445896	Not significant		SMd(41:1)	0.699768	-0.0132018	Not significant
										TG(50:4)	0.542846	0.118281	Not significant		TG(53:2)	0.721497	-0.00155822	Not significant
										TG(59:3)	0.558104	-0.100662	Not significant		TG(62:2)	0.721497	0.190306	Not significant
										PC(36:0)	0.572678	0.0226953	Not significant		CE(14:1)	0.742269	0.0170802	Not significant
										SMd(35:1)	0.572678	0.104928	Not significant		SMd(43:1)	0.742269	-0.0251002	Not significant
										LPC-P(18:1)	0.578251	0.0369405	Not significant		TG(41:1)	0.742269	0.093199	Not significant
										SMd(42:4)	0.578251	0.22458	Not significant		PC'(-31:0)	0.749835	-0.0247545	Not significant
										TG(51:4)	0.578251	-0.0839518	Not significant		PC'(-35:0)	0.749835	0.0706186	Not significant
										SMd(38:0)	0.593904	0.719416	Not significant		TG(50:3)	0.749835	0.0419452	Not significant
										CE(16:1)	0.601341	-0.0839454	Not significant		TG-O(56:3)	0.749835	0.15471	Not significant
										PS(38:4)	0.60881	-0.130971	Not significant		PE'(-36:0)	0.751586	0.801722	Not significant
										SMt(34:0)	0.6179	-0.407901	Not significant		CE(17:0)	0.759674	0.143033	Not significant
										LPC'(-18:0)	0.621026	0.0517933	Not significant		DG-O(42:1)	0.769522	0.0962577	Not significant
										LPE'(-16:0)	0.621026	0.0892114	Not significant		PC(28:1)	0.769522	0.0605107	Not significant
										PC(39:6)	0.621026	0.359942	Not significant		SMd(36:0)	0.779375	0.291934	Not significant
										SMt(32:1)	0.621026	0.110741	Not significant		TG(50:5)	0.779375	0.0271546	Not significant
										DG(42:1)	0.62856	0.16203	Not significant		DG(36:0)	0.801489	0.0154085	Not significant
										CE(14:1)	0.635168	-0.127799	Not significant		PE(32:0)	0.801489	-0.0556673	Not significant
										LPC(16:0)	0.635168	-0.133139	Not significant		LPE(20:1)	0.80422	0.410906	Not significant
										TG(44:3)	0.659963	0.13814	Not significant		TG(57:3)	0.811367	0.463739	Not significant
										PC(38:0)	0.665203	-0.0364591	Not significant		PC(45:9)	0.815344	-0.233201	Not significant
										LPC'(-16:0)	0.665653	-0.251777	Not significant		SMd(38:1)	0.821241	0.243654	Not significant
										PS(40:6)	0.665653	-0.616919	Not significant		LPE-O(16:0)	0.829873	0.137548	Not significant
										LPC-P(16:0)	0.673337	0.0479967	Not significant		PA(26:0)	0.829873	0.0220405	Not significant
										TG(64:10)	0.70521	0.468135	Not significant		SMd(40:0)	0.829873	0.140601	Not significant
										DG(30:1)	0.723102	-0.0730229	Not significant		SMt(34:0)	0.833129	-0.211868	Not significant
										PC(35:0)	0.723102	-0.120298	Not significant		SMd(35:0)	0.839719	0.035945	Not significant
										PC(26:0)	0.739925	-0.00107103	Not significant		PC(30:1)	0.85811	0.191504	Not significant
										LPC-O(16:0)	0.747824	-0.226525	Not significant		SMd(42:1)	0.85811	0.113638	Not significant
										PA(26:0)	0.763662	-0.00530184	Not significant		SMd(44:1)	0.85811	0.00441488	Not significant
										SMd(40:0)	0.763662	0.265052	Not significant		TG(42:1)	0.85811	0.00920425	Not significant
										LPC-P(18:0)	0.780693	-0.0522258	Not significant		TG(61:3)	0.85811	0.0732937	Not significant
										CE(16:0)	0.794306	-0.26798	Not significant		LPC(16:0)	0.867902	0.0240297	Not significant
										LPC(12:0)	0.794306	0.0300095	Not significant		PC(35:0)	0.867902	-0.0339027	Not significant
										PC(44:2)	0.794306	0.0695689	Not significant		LPC(20:0)	0.876394	-0.00892409	Not significant
										TG(61:3)	0.794306	-0.106317	Not significant		PC(30:2)	0.876394	0.219322	Not significant
										CE(24:1)	0.8011	0.0881562	Not significant		TG(48:4)	0.876394	0.0645858	Not significant
										LPC-O(17:0)	0.8011	-0.179762	Not significant		SMd(32:0)	0.886134	-0.050509	Not significant
										TG(64:3)	0.809059	0.032334	Not significant		TG-O(52:1)	0.886134	0.200825	Not significant
										DG(32:0)	0.815838	0.0435024	Not significant		SMd(33:0)	0.897152	-0.0411466	Not significant
										PE(36:4)	0.815838	0.389644	Not significant		CE(14:0)	0.906852	0.129122	Not significant
										PE(38:6)	0.859457	0.257524	Not significant		DG(38:0)	0.906852	-0.0375973	Not significant
										TG(41:1)	0.867351	0.00426544	Not significant		PC(42:0)	0.927496	-0.186645	Not significant
										TG(58:2)	0.867351	0.0642385	Not significant		TG(50:4)	0.927496	0.0716585	Not significant
										PC-O(29:0)	0.874077	-0.110859	Not significant		TG(53:4)	0.927496	0.0800234	Not significant
										SMd(42:2)	0.874077	0.0369013	Not significant		LPE(16:0)	0.948047	0.0763171	Not significant
										CE(18:0)	0.891298	-0.148443	Not significant		SMt(42:2)	0.948047	0.18026	Not significant
										SMd(36:2)	0.899269	0.0971271	Not significant		TG(36:1)	0.948047	0.0607442	Not significant
										DG(28:2)	0.905932	-0.00351064	Not significant		LPC(15:0)	0.969869	-0.0149435	Not significant
										PS(40:5)	0.905932	-0.163528	Not significant		TG(60:2)	0.969869	0.131778	Not significant
										CE(19:1)	0.919186	-0.138176	Not significant		PC(38:0)	0.979349	0.160726	Not significant
										PC-P(33:0)	0.919186	0.0474196	Not significant		TG(58:2)	0.979349	0.0682005	Not significant
										SMd(36:1)	0.919186	0.00212965	Not significant		PC-O(29:0)	0.983872	-0.0676348	Not significant
										SMt(34:1)	0.919186	0.0195744	Not significant		DG-O(34:1)	0.995337	0.266889	Not significant
										SMd(33:0)	0.949767	0.00185211	Not significant		SMd(39:1)	0.995337	0.0713885	Not significant
										TG(50:5)	0.970522	0.101068	Not significant		SMd(40:1)	0.995337	0.125419	Not significant
										TG(64:4)	0.970522	0.0836282	Not significant		TG(43:2)	0.995337	0.0494759	Not significant
										TG(40:0)	0.987584	-0.00363715	Not significant		TG(53:3)	0.995337	0.0706374	Not significant
										TG(48:4)	0.995395	0.0178541	Not significant		SMt(42:1)	1	0.221627	Not significant
