# Supplementary material for: The shifting lipidomic landscape of blood monocytes and neutrophils during pneumonia
Source: JCI Insight. 2024 Feb 22;9(4):e164400. doi: 10.1172/jci.insight.164400 (PMC10967382; doi:10.1172/jci.insight.164400)
Supplement: Supporting data values [file jciinsight-9-164400-s011.xlsx]

## Sheet: Fig1bcFig5a
Metabolite	MONOsD0_sample_1045	MONOsD0_sample_1047	MONOsD0_sample_1048	MONOsD0_sample_1049	MONOsD0_sample_1051	MONOsD0_sample_1052	MONOsD0_sample_1053	MONOsD0_sample_1054	MONOsD0_sample_1055	MONOsD0_sample_1056	MONOsD0_sample_1058	MONOsD0_sample_1060	MONOsD0_sample_1061	MONOsD0_sample_1062	MONOsD0_sample_1063	MONOsD0_sample_1064	MONOsD0_sample_1067	MONOsD0_sample_1068	MONOsD0_sample_1070	MONOsD0_sample_1071	MONOsD0_sample_1073	MONOsD0_sample_1074	MONOsD0_sample_1077	MONOsD0_sample_1079	MONOsD0_sample_1080	MONOsD0_sample_1082	MONOsD0_sample_1083	MONOsD0_sample_1084	MONOsD0_sample_1085	MONOsD0_sample_1090	MONOsD0_sample_3001	MONOsD0_sample_3002	MONOsD0_sample_3006	MONOsD0_sample_3007	MONOsD0_sample_3009	MONOsD0_sample_3012	MONOsD0_sample_3013	MONOsD0_sample_3015	MONOsD0_sample_3016	MONOsD0_sample_3018	MONOsD0_sample_3019	MONOsD0_sample_3020	MONOsD0_sample_3022	MONOsD0_sample_3023	MONOsD0_sample_3026	MONOsD0_sample_3028	MONOsD0_sample_3029	MONOsD0_sample_3030	MONOsD28_sample_1047
BMP(26:0)	10.0499	7.92951	13.7832	9.35379	9.32237	10.4994	13.0672	13.2188	12.4607	12.7539	10.6365	11.6659	12.4823	10.9306	12.2182	11.5657	10.9837	11.3758	12.0302	10.467	13.2533	9.82312	11.5375	9.24798	9.35964	11.4852	10.5203	8.81094	10.4698	12.292	15.5216	10.0867	10.5335	8.92816	10.907	10.5335	8.99989	6.76028	11.8687	11.9654	8.97034	8.82296	11.1204	7.29543	11.4285	9.35145	10.6898	11.4335	12.4238
BMP(34:1)	1.03096	1.3034	1.77629	1.49078	1.12647	2.54815	1.3236	0.991618	2.24015	2.3001	0.992945	1.17482	1.38083	1.41469	1.65813	1.04361	0.873489	0.769792	1.42943	0.785962	1.38347	0.648627	1.4284	1.81862	0.109612	1.33588	1.26087	0.758737	1.63508	0.0575683	4.77543	1.5229	1.5079	0.650276	1.0482	0.441641	1.17586	0.917017	0.443643	1.56425	1.83887	1.93956	1.33663	1.9605	1.91595	1.79836	1.17915	1.56112	1.23318
BMP(36:0)	12.7244	11.5774	11.2552	11.5795	12.3153	11.0865	11.7824	11.7979	12.5189	10.7313	11.381	11.1899	10.6628	10.8755	11.0698	11.4206	11.8155	11.6056	11.4855	12.2983	11.5007	12.0921	11.9913	11.2067	10.4817	10.3443	11.45	11.1662	11.4043	12.0519	11.8224	11.7965	12.8979	12.3448	10.9463	10.8434	13.5032	12.2238	11.959	12.2309	11.1471	13.2431	12.2608	11.6792	11.9224	12.5322	11.7144	11.1504	12.7228
BMP(36:1)	0.0485434	0.200089	0.544591	0.354678	0	0.431873	0.511949	0.255693	0.379849	0.43442	0.0798959	0.217499	0.21093	0.259215	0.925788	0.211009	0.184658	0.0379926	0.897045	0.0624401	0.193934	0.125187	0.177145	0.247146	0.312532	0.562784	0.149877	0.0875207	0.210504	0.00966841	0.970143	0.413834	0.26177	0.0385278	0.105827	0.312214	0	0.498847	0.292631	0.293832	0.564176	0.240907	0.39712	0.17689	0.251862	0.0396438	0.209138	0.135037	0.281657
BMP(36:2)	0.420543	0.118093	0.621385	0.136372	0.310966	0.752295	0.49713	0.292712	0.591403	0.925467	0.435576	0.762596	0.859938	0.489528	0.720349	0.382052	0.286921	0.111523	1.0081	0.167356	0.492152	0.334083	0.561179	0.935205	0.0474367	0.487342	0.464063	0.70247	0.776329	0	3.12384	1.15488	0.774981	0.11422	0.207787	0.103921	0.343182	0.469315	0.195709	0.623044	0.754951	0.661336	0.438997	1.15522	0.46245	0.579263	0.212534	0.307944	0.326655
DG(24:0)	0.177097	0.223441	0.246222	0.152543	0.359337	0.230749	0.378462	0.522458	0.244828	0.421748	0.296351	0.41929	0.35893	0.330083	0.240464	0.213161	0.326505	0.393279	0.442901	0.419838	0.476365	0.282642	0.402425	0.377386	0.269849	0.350528	0.217119	0.136773	0.356703	0.298964	0.33452	0.293204	0.213758	0.147667	0.516831	0.101608	0.149134	0.21685	0.2362	0.162033	0.222854	0.356403	0.400192	0.403372	0.227044	0.209394	0.312988	0.323912	0.268277
DG(26:0)	1.07606	1.2115	0.817998	0.894205	0.891357	1.04984	1.03383	1.24229	0.944755	0.969756	1.10945	1.18396	1.39905	1.37207	1.23867	1.12468	1.29442	1.52008	1.07561	0.735511	1.35343	1.29575	0.956585	1.35288	1.14883	1.19296	1.03488	1.5408	1.06661	0.937697	0.953259	1.15334	1.42416	1.22598	1.31531	1.2864	1.093	1.0786	1.17084	1.1761	1.4474	0.983059	1.23713	1.34297	0.608073	1.19276	0.843561	1.17219	1.26123
DG(27:0)	0.678365	0.574781	0.67829	0.77565	0.968136	0.783491	0.748079	0.719885	0.770897	1.04481	0.705015	0.644083	0.663113	0.759808	0.694433	0.79083	0.653526	0.702372	0.81119	0.625773	0.745908	0.597784	0.769326	0.76064	0.752104	0.939296	0.709759	0.642423	0.70798	0.595712	0.651156	0.554491	0.632559	0.741716	0.872129	0.779953	0.579291	0.548966	0.733713	0.69436	0.589708	0.778415	0.901903	0.684692	0.806792	0.682048	0.74281	0.850044	0.706764
DG(29:0)	1.3485	1.00797	1.01625	0.992933	1.11956	1.35581	1.26524	1.1444	1.74208	1.31548	1.13905	0.999471	1.31803	1.34016	0.854912	0.934139	1.39831	1.23465	1.05993	1.15317	1.27059	0.904424	1.1827	1.47231	1.61919	1.00112	1.10127	0.988361	1.04	0.951452	0.903866	1.26793	1.18843	1.08577	1.31803	1.37866	1.04081	0.918121	1.02555	0.859147	0.876716	0.969836	1.29033	1.46217	1.35236	0.843892	1.28395	1.37779	0.918509
DG(29:1)	0.729412	0.581212	0.521927	0.501311	0.628274	0.376426	0.416734	0.729361	1.02274	0.625631	0.396753	0.385499	0.545046	0.623287	0.391518	0.515645	0.616984	0.560929	0.249331	0.28254	0.702407	0.453442	0.533732	0.982902	0.948493	0.379878	0.5726	0.361403	0.561504	0.406599	0.482746	0.426817	0.579991	0.516137	0.711731	0.634904	0.354016	0.35267	0.33129	0.414638	0.424172	0.184622	0.611834	0.337027	0.568662	0.311706	0.543396	0.815158	0.42551
DG(30:0)	3.38875	2.68612	2.76664	2.758	2.8679	3.12943	3.11191	3.2411	3.78617	3.41182	3.12474	2.68885	2.87481	3.20065	2.65892	2.60683	3.29969	3.24999	3.01651	2.89738	3.31321	2.56681	3.15983	4.50259	3.90906	2.59179	3.10789	2.77268	2.94574	2.88189	2.85557	2.90542	3.28948	2.92444	3.55791	3.52411	2.96202	2.69261	2.83671	2.5311	2.70086	3.00005	3.16627	3.68165	3.38257	2.33874	3.32479	3.62388	2.65694
DG(30:1)	0.846014	0.464505	0.537758	0.672647	0.776214	0.692096	0.868177	0.751482	2.05201	0.776063	0.707063	0.479498	0.730392	0.827013	0.581885	0.64084	0.968073	0.687586	0.896897	0.557441	1.34605	0.608374	0.669076	1.96715	1.73296	0.958619	0.642192	0.704589	0.866609	0.60826	0.580509	0.7449	1.14651	0.645839	1.18834	1.05601	0.674448	0.572251	0.65306	0.703404	0.51868	0.561034	1.28422	1.31309	0.922809	0.583771	1.00905	1.5038	0.552605
DG(30:2)	0.205305	0.067191	0.126914	0.219908	0.0674323	0.205451	0.311825	0.316056	0.672834	0.240591	0.0873698	0.0950572	0.168775	0.214733	0.191265	0.159557	0.157102	0.246036	0.0971061	0.168165	0.553336	0.126131	0.262424	0.622814	0.573361	0.236001	0.22571	0.215777	0.282967	0.160625	0.172449	0.143586	0.20261	0.137566	0.439534	0.145959	0.129777	0.0952217	0.15446	0.146281	0.171335	0.088855	0.369744	0.425783	0.445231	0.140596	0.395876	0.320835	0.216603
DG(31:0)	0.263666	0.126252	0.16948	0.214466	0.156903	0.166043	0.109356	0.178634	0.598865	0.160967	0.276495	0.161375	0.171178	0.207241	0.0914142	0.118814	0.138519	0.120356	0.0663971	0.141134	0.155471	0.212804	0.166183	0.289242	0.284124	0.140276	0.194838	0.163758	0.175638	0.133086	0.103371	0.0364117	0.166607	0.211705	0.246982	0.344379	0.160004	0.106672	0.156524	0.0668686	0.0989451	0.120727	0.166659	0.278054	0.225721	0.127975	0.210656	0.196593	0.0600083
DG(31:1)	0.714194	0.483718	0.642018	0.544974	0.779933	0.465928	0.672286	0.609313	1.94716	0.558643	0.332684	0.397312	0.617891	0.812841	0.323916	0.862981	0.616205	0.644734	0.724566	0.517464	1.11146	0.258916	0.576024	1.8735	1.48503	0.915049	0.724209	0.517718	0.686152	0.584818	0.367151	0.657596	0.946749	0.750872	1.00034	0.978314	0.456079	0.441864	0.676669	0.569951	0.400926	0.327409	1.10495	1.4705	0.802362	0.247696	0.704656	1.20149	0.296239
DG(32:0)	3.73547	4.13349	2.49817	3.15292	3.0014	3.10618	4.00602	3.65269	4.13485	4.58982	3.96052	3.72156	2.42259	4.35628	2.97782	4.0401	4.21499	5.74648	3.02007	4.23043	3.40022	2.50416	3.93872	4.96732	3.72822	5.09886	4.10147	3.35861	3.76171	2.79427	2.61072	2.32855	3.36285	2.90681	4.11918	3.25504	2.94716	3.88	2.60992	3.46163	2.94408	6.46008	5.46324	5.76303	4.11313	2.23127	3.31866	4.04193	2.7428
DG(32:1)	0.349108	0.350354	0.297401	0.300548	0.207293	0.41386	1.01112	0.305155	0.690607	0.235859	0.319334	0.250463	0.400033	0.512527	0.424547	0.255608	0.299577	0.238312	0.211554	0.413145	0.753141	0.291937	0.479857	0.994533	0.706093	0.365266	0.281311	0.489545	0.375659	0.357886	0.265984	0.330708	0.572909	0.390371	0.383731	0.673365	0.385956	0.620887	0.459624	0.425438	0.309614	0.500989	0.241646	0.401653	0.401213	0.352309	0.532887	0.7714	0.352658
DG(32:2)	0.614361	0.474981	0.398462	0.591041	0.506102	0.511375	0.705605	0.579115	1.71461	0.651457	0.493913	0.218789	0.677565	0.663622	0.371336	0.52316	0.676519	0.576237	0.698934	0.586846	1.51156	0.342641	0.755549	1.79181	1.3853	0.848556	0.710621	0.606989	0.498616	0.509387	0.451683	0.544325	0.879667	0.383839	1.08503	0.927883	0.59139	0.468245	0.524825	0.570017	0.389349	0.611984	1.11542	1.27205	0.918842	0.413393	0.707991	1.36616	0.554413
DG(32:3)	1.28826	1.75493	1.13026	1.21016	1.50712	1.36045	1.11037	1.45142	1.21396	1.39118	1.19558	1.12846	1.09954	1.34801	0.921843	1.0615	1.81001	1.60035	1.57611	1.01286	1.12932	1.32395	1.34989	1.24953	1.37676	1.29478	1.29493	1.04964	1.24821	0.958726	1.11813	1.18799	1.04344	1.28404	1.41748	1.31172	1.23596	0.886676	1.19623	1.05445	1.19721	1.76548	1.19463	1.32099	1.21467	0.961731	1.18798	1.36068	0.979932
DG(33:2)	0.223239	0.307278	0.173877	0.254936	0.189149	0.150096	0.317392	0.326607	0.490468	0.160934	0.269511	0.218662	0.14668	0.108342	0.146295	0.171633	0.218522	0.193357	0.0975927	0.250596	0.251861	0.168443	0.227196	0.344063	0.377349	0.2229	0.215541	0.254409	0.142276	0.180423	0.125127	0.0729503	0.180539	0.253723	0.368013	0.245485	0.149592	0.137489	0.310534	0.11414	0.202082	0.270426	0.260239	0.257215	0.214174	0.0994473	0.264531	0.276057	0.147513
DG(34:0)	13.3001	13.6627	12.0381	11.9388	12.6454	11.9125	13.4964	14.6817	13.5663	14.9209	13.9162	12.6273	12.4943	15.184	12.6409	12.6021	13.3116	14.6953	16.0593	14.7488	12.643	13.8699	14.1768	14.3916	14.0026	13.7195	12.5496	12.3426	12.362	11.0363	12.396	13.379	11.0889	13.2441	13.3273	14.151	14.645	12.1825	12.7099	13.6483	12.6203	13.7598	15.0758	13.74	12.6845	11.5617	12.1797	13.8749	11.4891
DG(34:1)	2.91753	3.50377	1.6236	2.94379	1.05029	2.2209	8.17881	1.49781	3.4054	1.31744	2.17611	0.944905	1.87251	3.305	2.39282	1.67386	0.671918	1.92054	4.51768	2.35299	3.03623	1.25023	3.08467	4.71557	2.97214	4.37554	1.36499	4.29155	3.15191	1.81874	1.20496	2.23733	2.86649	1.50578	2.07158	4.15653	2.79746	4.77975	1.74575	4.52443	1.86208	9.17637	3.03201	4.13198	3.19201	1.91809	3.44115	2.70929	2.01995
DG(34:3)	0.39868	0.31212	0.225808	0.193544	0.0766161	0.171711	0.493439	0.150655	0.970141	0.0840681	0.0983513	0.119604	0.246265	0.11086	0.228883	0.12938	0.125129	0.136528	0.408339	0.170954	0.249267	0.0532652	0.270399	0.511734	0.178494	0.268063	0.0695575	0.423493	0.151585	0.154842	0.0942508	0.170164	0.403667	0.19294	0.42686	0.247816	0.421217	0.430541	0.222577	0.320083	0.103895	0.549698	0.147862	0.384725	0.364932	0.178676	0.36122	0.228059	0.171788
DG(36:0)	12.1573	12.6664	13.5651	12.9622	13.88	11.1628	11.2484	15.8763	14.4807	17.0542	14.9629	13.3726	11.1028	14.1894	12.2868	12.8829	12.3391	12.356	12.8419	14.9569	13.393	12.0543	13.611	15.0221	16.0941	11.4102	14.2926	10.548	14.0483	11.6421	12.2247	15.3301	10.4603	11.9857	13.9826	16.1887	13.2244	14.3779	15.2546	13.8572	11.8142	11.6612	15.9357	13.4252	12.38	12.5511	12.8898	14.0782	11.5605
DG(36:1)	2.19003	2.01702	1.0683	1.29115	0.532675	2.05217	4.00862	1.03317	1.82572	1.38269	1.38639	1.14441	1.09172	2.08011	1.31219	0.718508	0.551493	1.63462	3.14891	1.74236	1.80601	0.709508	1.51844	3.2427	1.87732	2.46223	0.73306	2.87722	2.08268	0.833816	0.808795	1.4357	2.03178	1.07711	1.22329	2.36668	1.8496	3.12382	1.08474	2.39832	1.09554	4.14582	1.8534	2.38325	1.56474	1.35439	2.1665	2.51929	1.35674
DG(36:2)	4.06704	4.82206	1.06005	2.4427	0.627379	2.98676	7.87961	1.89554	2.77528	1.83634	1.68597	1.69018	1.81827	3.06139	2.16128	1.66321	1.63587	2.90311	4.9037	3.42771	3.07016	1.42366	2.31515	5.11303	2.58438	5.68982	1.6968	5.35708	3.57229	2.12721	0.850215	2.43617	4.54307	2.04272	3.31638	4.19012	2.91289	4.93086	2.23969	4.55833	2.00504	5.97893	3.4199	5.46444	3.28224	2.80173	3.76292	3.78994	2.74524
DG(36:4)	0.411808	0.713239	0.164734	0.314491	0.0997107	0.384649	0.844791	0.270059	0.27622	0.242517	0.280214	0.120271	0.128347	0.312063	0.248243	0.210347	0.0757033	0.155177	0.100566	0.365202	0.296054	0.135311	0.319398	0.426326	0.219155	0.214408	0.204171	0.613949	0.275182	0.178019	0.0878033	0.420444	0.521225	0.176963	0.60078	0.285013	0.45918	0.430475	0.299189	0.389493	0.306377	0.441147	0.259447	0.579825	0.249195	0.186619	0.369359	0.244649	0.307831
DG(38:0)	0.808909	0.789905	0.507029	0.52873	0.792868	0.533316	0.442481	0.747948	0.743606	0.650525	0.579701	0.605179	0.478836	0.620677	0.471043	0.549429	0.455857	0.685753	0.770283	0.65193	0.844108	0.397363	0.535317	0.854206	0.899425	0.826408	0.67414	0.407516	0.63333	0.391999	0.459167	0.693676	0.411883	0.761508	0.883027	0.675112	0.714665	0.60634	0.598112	0.517382	0.44452	0.55902	0.941344	0.617072	0.525748	0.458756	0.459001	0.754729	0.522098
DG(38:1)	0.30221	0.2802	0.107826	0.106563	0.0545687	0.130909	0.26556	0.202781	0.310045	0.219974	0.100376	0.0890287	0.105539	0.207014	0.113126	0.117008	0.0900362	0.237086	0.395402	0.300967	0.312957	0.118987	0.281375	0.472865	0.34474	0.39043	0.116713	0.38892	0.269689	0.186919	0.243943	0.189768	0.254303	0.187285	0.271451	0.346602	0.172523	0.383707	0.195232	0.229742	0.173773	0.176973	0.212225	0.289696	0.264395	0.154631	0.350096	0.310697	0.165055
DG(38:3)	0.464032	0.506695	0.0964473	0.484101	0.275197	0.401658	1.60634	0.287709	0.209566	1.22479	0.227864	0.567932	0.504072	0.32215	0.205427	0	0.180351	0.501021	1.41125	0.383451	0.525098	0.391117	0.64926	0.892125	0.214857	0.431845	0.32075	0.511608	0.360232	0.395602	0.223033	0.811722	0.713398	0.425423	0.765206	0.832021	0.365325	0.969776	0.45038	0.464888	0.501448	0.881792	0.383183	0.755179	0.687252	0.504851	0.585428	0.604236	0.354558
DG(38:4)	1.09538	1.49029	0.670893	0.343951	0	1.59121	2.38208	0.495291	0.619004	0.803683	0.946099	0.401509	0.734642	0.911261	0.812796	0.486	0.194697	0.351483	0.822154	1.23294	0.637275	0.381475	0.995724	0.63081	0.731084	1.12327	0.173382	2.01421	1.48905	0.626933	0.518584	0.565505	1.1876	0.421262	0.959694	1.29673	1.65624	1.75741	0.53202	0.767772	0.379877	4.11837	1.26752	1.60651	0.920333	0.575791	0.576288	0.553146	1.46998
DG(39:0)	0.274618	0.257269	0.253358	0.290874	0.21086	0.167746	0.154453	0.381135	0.495424	0.301991	0.183374	0.17814	0.115371	0.520039	0	0.0909731	0.126838	0.457647	0.0306062	0.356757	0.202482	0.172928	0.383878	0.29655	0.482958	0.125816	0.230232	0.0312929	0.219103	0.242594	0.199759	0.122972	0.27988	0.26959	0.161998	0.163082	0.203619	0.189331	0.234316	0.190595	0.199121	0.0945227	0.0957733	0.329973	0.234128	0.157095	0.137203	0.297098	0.175086
DG(40:1)	0.49411	0.631438	0.324513	0.501108	0.506642	0.495226	0.61733	0.397653	0.834883	0.379924	0.717686	0.445784	0.441195	0.539586	0.405422	0.470754	0.544731	0.499657	0.513217	0.48466	0.588299	0.410713	0.562749	0.777544	0.455077	0.558349	0.539072	0.480448	0.534219	0.464396	0.433721	0.47501	0.472676	0.531537	0.520979	0.697569	0.479734	0.454703	0.616789	0.463582	0.383262	0.474528	0.611351	0.656905	0.488125	0.429571	0.732189	0.897155	0.446817
LPC(12:0)	0.757084	0.814897	0.956074	0.902956	0.923449	0.9004	0.852223	0.99636	0.925856	0.89487	0.760177	0.884703	0.89219	0.951683	0.887574	0.785344	0.91646	0.874248	0.928204	0.913454	0.900925	0.866641	0.877489	0.886736	0.849865	0.892577	0.790238	0.841193	0.876725	0.912182	0.88492	0.971866	0.872643	0.762562	0.836331	0.889291	0.82312	0.843536	0.875894	0.950997	0.946131	0.790605	0.855007	0.873204	0.868658	0.705379	0.82357	0.873736	0.930904
LPC(15:0)	0.660343	0.326985	0.190068	1.11848	0.616019	0.270711	0.29417	0.259129	0.191747	0.319787	0.367646	0.165955	0.208941	0.30025	0.481641	0.232749	0.156098	0.158829	0.369062	0.174751	0.183028	0.609057	0.140858	0.150325	0.558748	0.328604	1.95439	0.140792	0.17721	0.103869	0.528999	0.190609	0.167645	1.07055	0.177123	0.158623	2.8683	0.393105	0.192406	0.161938	0.175132	0.439873	0.324009	0.208553	0.261294	1.56857	0.344251	0.263372	0.214519
LPC(16:0)	33.4497	19.498	21.6851	51.0537	35.404	17.8879	20.5295	12.9146	18.0228	25.6686	29.8074	10.4913	15.6606	16.4187	31.0617	15.957	9.3934	12.2565	23.5151	7.76171	17.9739	30.5749	10.7733	9.48211	26.9995	22.1365	94.9716	6.22775	10.7571	4.12439	38.3823	15.3484	10.1779	46.16	9.05056	6.65391	105.564	22.3116	8.049	11.8131	13.9961	27.1108	18.1014	15.9426	14.3133	78.0378	19.1711	16.8188	14.5344
LPC(16:1)	0.680288	0.346806	0.357105	1.13916	0.676792	0.453567	0.51406	0.306213	0.32425	0.682592	0.39468	0.162279	0.251393	0.304846	0.69527	0.267295	0.164749	0.209292	0.569621	0.13756	0.20657	0.738706	0.304293	0.269519	0.317021	0.631463	2.59053	0.1377	0.241196	0.103859	1.03688	0.367468	0.341848	1.13687	0.363636	0.11379	2.9031	0.484098	0.142515	0.166267	0.59705	0.530179	0.507962	0.349345	0.320926	1.78091	0.388374	0.390644	0.356354
LPC(17:0)	1.84348	0.85005	0.417087	2.69443	1.36398	0.4267	0.607316	0.393187	0.338623	0.498444	1.09433	0.356291	0.403306	0.692738	0.911074	0.518921	0.411091	0.366363	0.599729	0.225417	0.254757	1.34284	0.222129	0.224744	0.727203	0.690785	5.01643	0.205224	0.33067	0.22675	0.610484	0.364355	0.389866	2.96555	0.314756	0.261646	6.39834	0.809318	0.27092	0.220139	0.261687	0.949963	0.393379	0.369475	0.356271	4.07156	0.645372	0.562443	0.406818
LPC(17:1)	0.14478	0.0718673	0.0442758	0.276252	0.139407	0.0652307	0.0724123	0.0477406	0.0499682	0.0678853	0.0785522	0.0422088	0.030281	0.0760792	0.118841	0.0449596	0.0264776	0.033255	0.0766137	0.0288119	0.00950488	0.140796	0.0285566	0.0253522	0.0917373	0.0632803	0.629504	0.0131034	0.0363099	0.0108026	0.107866	0.0422842	0.0517645	0.296921	0.0380341	0.031432	0.730136	0.0849435	0.0209746	0.0279947	0.0480085	0.0952719	0.0463509	0.0260239	0.0392595	0.453302	0.0690808	0.0818642	0.045334
LPC(18:0)	24.8694	13.4324	7.9584	32.5954	18.0472	7.93716	10.3688	6.1057	6.7082	9.26565	18.3862	5.84869	7.20641	11.0607	14.099	9.24898	7.4035	8.5757	8.78722	3.8678	4.80256	19.0037	4.01258	3.62906	12.379	9.58464	57.3694	4.42492	5.506	3.31096	9.03689	6.00914	6.2515	34.6766	3.54831	3.66233	71.7188	11.5474	4.67818	5.22945	3.96617	15.5812	5.39438	6.92818	6.32988	50.7756	10.4151	10.5199	7.39581
LPC(18:1)	8.47577	4.85815	8.37422	12.7607	8.41995	8.4426	7.45747	4.84419	9.954	12.3525	6.6036	4.58893	5.48239	5.81698	11.0191	4.96933	3.41648	5.76903	8.87321	2.8189	5.61307	9.50823	4.28473	5.33363	4.66919	8.28854	29.6473	2.73031	5.45114	1.55336	18.7373	8.24479	5.04185	12.4053	4.0526	1.87302	24.5953	7.0039	3.64985	5.48998	7.82432	8.70124	7.99867	7.17083	6.17567	20.9391	5.3291	6.38838	6.03988
LPC(18:2)	8.65274	4.05531	3.03832	13.0085	7.65675	3.52878	4.50103	2.19559	4.02339	5.03171	6.10796	2.9608	2.68656	3.28011	8.90664	2.79503	1.73997	2.74963	4.34157	1.67247	2.83876	8.75902	1.52207	1.93005	0.810586	4.75147	32.6318	1.43109	2.16105	1.50093	6.97907	3.75129	2.31237	17.2371	2.09423	2.32419	33.9099	5.3772	1.72243	1.58677	2.22339	5.72624	5.02525	3.94654	4.05618	24.2218	2.39296	3.27733	2.86884
LPC(19:0)	0.0376954	0.0330446	0.00834397	0.0741227	0.031508	0.022277	0.00762392	0.0127972	0.0125223	0.0186002	0.0630963	0.00435445	0.00494482	0.0250945	0.0261798	0.0184428	0.0234718	0.0107383	0.0146079	0.00407599	0.0189361	0.0375387	0.0153464	0	0.242248	0.00958855	0.102201	0.0116374	0	0.00324146	0.025281	0.00522064	0.0159731	0.0980147	0.00594438	0	0.14573	0.0199634	0.00498349	0	0	0.0244246	0.02143	0.0294272	0.0113657	0.103432	0.0170573	0.0322518	0.00690183
LPC(19:1)	0.0313349	0.0222167	0.0186683	0.0334706	0.0216467	0.0196538	0.00376856	0.0114209	0.0135603	0.0384874	0	0	0.00962761	0.0259283	0.0165428	0.00806296	0.00931347	0.00631502	0.0238315	0.00392523	0	0.00462726	0.00558043	0	0.0224762	0.0239869	0.0882025	0.00368114	0.0113021	0.00398396	0.0455458	0.0170184	0.0120539	0.0576843	0.00947081	0	0.11699	0.0251758	0.0118891	0.00595068	0.0155493	0.0231876	0.0210347	0.00902813	0	0.091477	0.023948	0.0190988	0.0123223
LPC(20:0)	0.0414626	0.00868995	0.0377558	0.0476582	0.0311153	0.0350651	0.0161853	0.00609132	0.036092	0.0431782	0.0259769	0.0326632	0.0245063	0.0110778	0.0192309	0.0181023	0	0.0279382	0.00505478	0.00402191	0.028867	0.0279703	0.0209543	0.0102686	0.188689	0.0169131	0.0677564	0.00428147	0.00493477	0	0.0428492	0.0275254	0.0190666	0.0257531	0	0.0101147	0.0674903	0.0283861	0.00875853	0.0316433	0.0179002	0.0267052	0.0167548	0.0137868	0.0289279	0.0652493	0.00832816	0.0459905	0.0183848
LPC(20:1)	0.138067	0.0660927	0.179626	0.151301	0.126654	0.29118	0.138185	0.0901718	0.283758	0.346373	0.118069	0.121236	0.113391	0.150616	0.260743	0.116008	0.0575593	0.250069	0.182489	0.0402113	0.116138	0.110607	0.124301	0.159767	0.136772	0.223836	0.500253	0.0451209	0.10876	0.0196728	0.531028	0.210972	0.136052	0.136449	0.099012	0.0193593	0.182658	0.214316	0.151486	0.132354	0.231094	0.214059	0.156232	0.157822	0.171148	0.281102	0.100039	0.14253	0.138222
LPC(20:2)	0.105374	0.102213	0.240277	0.18409	0.17387	0.180139	0.12031	0.0639682	0.296464	0.324388	0.177822	0.114603	0.0960726	0.116643	0.290811	0.0800776	0.0558714	0.157025	0.232303	0.0386545	0.233807	0.115095	0.10095	0.0996968	0.0644559	0.179561	0.379598	0.0472262	0.0955099	0.0236464	0.431376	0.161975	0.078895	0.175744	0.0821345	0.0246392	0.250205	0.132142	0.114978	0.0984189	0.146896	0.13655	0.221996	0.156255	0.226282	0.254456	0.0707074	0.125907	0.109248
LPC(20:3)	0.280321	0.24846	0.450987	0.491997	0.2755	0.471225	0.239177	0.182764	0.502847	0.794463	0.273126	0.275266	0.220325	0.233205	0.524303	0.181805	0.112099	0.184806	0.552571	0.19213	0.255221	0.350773	0.248553	0.149543	0.0703286	0.330441	1.29985	0.140106	0.29558	0.117316	0.894347	0.377373	0.198656	0.570778	0.235554	0.139042	0.876415	0.181185	0.225095	0.172199	0.273706	0.319685	0.423949	0.180048	0.304334	0.657779	0.125129	0.374407	0.324758
LPC(20:4)	2.19305	2.32458	5.14012	2.83617	2.92126	4.89997	4.20433	2.20492	5.35071	10.7755	3.60794	1.99358	3.1901	1.88705	2.00701	3.11365	1.00614	2.30685	5.80459	2.39821	4.42325	2.26209	2.30983	1.34677	0.154674	5.54967	6.78381	0.911759	3.16895	0.579778	14.1456	3.22784	1.45281	3.28115	3.24096	0.454136	3.96843	2.28686	1.99875	3.38611	4.72867	2.75352	5.60678	2.16928	2.9987	3.54862	1.96298	4.74927	6.41834
LPC(20:5)	0.101359	0.0518256	0.0584215	0.110616	0.0773132	0.154745	0.0464827	0.0590648	0.221967	0.12909	0.0465891	0.0199864	0.0386297	0.0401541	0.0528157	0.0928254	0.0315623	0.0437052	0.10316	0.0437534	0.0396195	0.121921	0.0272103	0.0274464	0.00619332	0.100829	0.245968	0.0247459	0.0513501	0.0248572	0.0722787	0.106979	0.0473783	0.0977899	0.0866944	0.0103889	0.354728	0.147682	0.00890756	0.0672299	0.0858834	0.0600927	0.0719436	0.0339736	0.0389761	0.129179	0.0461405	0.198031	0.164586
LPC(22:4)	0.20279	0.187383	0.526938	0.232666	0.241391	0.518979	0.306469	0.227693	0.409752	0.925059	0.37619	0.304799	0.303726	0.225178	0.629072	0.282267	0.101946	0.213967	0.475032	0.277976	0.719725	0.193889	0.370041	0.176608	0.018282	0.58161	0.798354	0.11802	0.376616	0.107619	1.60658	0.37307	0.175695	0.327958	0.450872	0.0656735	0.428873	0.171669	0.220621	0.147785	0.696067	0.271383	0.752769	0.335007	0.571932	0.375943	0.155416	0.373939	0.340711
LPC(22:5)	0.289287	0.307945	0.606723	0.320196	0.242084	0.791045	0.380865	0.220326	0.93543	1.31792	0.341161	0.279958	0.314201	0.309059	0.340115	0.472348	0.157773	0.253548	0.827359	0.290903	0.517137	0.231952	0.256408	0.201922	0.0274567	0.653764	0.766423	0.15408	0.474431	0.0377699	2.04148	0.473762	0.286185	0.455068	0.709152	0.0636014	0.346743	0.34289	0.22239	0.279186	1.08322	0.272153	0.623335	0.324878	0.42732	0.430304	0.191508	0.863033	0.571017
LPC(22:6)	0.308745	0.148312	0.625186	0.211799	0.297688	0.689045	0.461324	0.23178	0.902856	0.806175	0.254811	0.110923	0.206538	0.184701	0.172244	0.300171	0.0968388	0.309331	0.574148	0.208125	0.546681	0.135296	0.14255	0.148992	0.0253318	0.407525	0.486353	0.0882072	0.393157	0.0615705	1.34799	0.443927	0.219714	0.400181	0.361996	0.0418806	0.2306	0.372021	0.126049	0.216103	0.585694	0.315446	0.7315	0.300345	0.32202	0.256819	0.233394	0.399001	0.9566
LPC(24:0)	0.013902	0.00390816	0.0177976	0	0	0.00686813	0.00615036	0	0	0.00523192	0.0175838	0.00928585	0.009214	0.00846486	0.00958114	0.0226778	0	0.00404085	0.00559908	0.00385138	0.0190844	0.0040135	0	0.00438184	0.0376444	0.0123652	0.0234766	0	0.00365991	0	0.0290751	0.00396337	0	0.00420915	0.00532835	0.00650937	0	0	0.00466993	0.00623249	0.00780048	0.00920409	0.0133604	0	0.0104174	0.00836268	0	0.00538001	0.00409998
LPC-o(14:0)	0.0261189	0.023317	0.0561135	0.0587335	0.110889	0.0190175	0.0303345	0.0559853	0.0389608	0.0592104	0.0261565	0.0764239	0.042592	0.0574965	0.0296203	0.0354844	0.0404405	0.0254352	0.0543453	0.0260213	0.0516273	0.0220681	0.0405833	0.0251594	0.0560196	0.0684429	0.0326921	0.0160136	0.0406154	0.0461282	0.0433028	0.117753	0.0154497	0.027669	0.0204208	0.0155873	0.0209896	0.0112507	0.00671876	0.0340885	0.0331417	0.0627529	0.0506123	0.0336552	0.0153459	0.0304295	0.141207	0.0385663	0.0610188
LPC-o(16:0)	1.68729	2.67074	6.02799	5.11031	9.59726	4.33354	7.38117	2.46498	4.31949	6.85777	4.36059	4.43757	2.8344	3.0004	5.07739	1.26899	0.154167	1.36377	5.89868	2.02996	6.07331	0.534406	4.09961	1.89932	4.38252	1.59902	1.08845	3.65907	2.5541	6.32445	4.38433	12.3379	3.00562	1.75964	1.36474	1.87906	1.65058	4.60089	1.35177	1.82863	5.37378	2.38153	3.60136	1.66807	1.06813	2.35906	10.7333	3.78784	3.70091
LPC-o(18:0)	0.720724	0.915035	0.988912	1.09606	1.52718	0.989147	2.29152	0.457694	0.95203	0.952262	1.00217	0.858654	0.678591	0.658065	0.961647	0.236722	0.0336483	0.540145	1.90076	0.93581	1.57591	0.0910527	0.88088	0.569822	0.924174	0.573101	0.326696	1.33983	0.603051	0.750921	0.688097	2.05827	0.635374	0.301325	0.354339	0.58562	0.560412	1.28525	0.299643	0.447265	0.798793	0.759256	1.41116	0.418213	0.269552	0.734578	1.65972	0.976384	1.05176
LPC-o(18:1)	0.845665	0.746831	1.5532	1.89314	4.17465	2.90758	2.73047	0.927956	1.4263	2.6809	1.89411	1.42575	1.61087	1.19497	1.23682	0.552263	0.103958	0.684927	1.63823	0.847327	2.33093	0.248156	1.51995	0.936025	1.36632	0.738513	0.34059	1.33247	0.902997	2.25797	1.27714	3.95563	1.32207	0.826832	0.573632	0.783171	0.660889	1.74771	0.704929	0.873623	2.33687	0.723672	1.5647	1.0608	0.622845	0.930708	6.51137	1.79518	2.34038
LPC-o(22:2)	0.0278127	0.0352239	0.0272493	0.032688	0.0442942	0.0515669	0.0333156	0.029989	0.0350673	0.0043072	0.0178089	0.0308288	0.0283814	0.032955	0.027468	0.0220266	0.0216909	0.0184626	0.0593386	0.0250053	0.052083	0.0310803	0.0431277	0.0325816	0.0100384	0.00304674	0.0212852	0.0494248	0.0305177	0.0455057	0.0495441	0.0169851	0.0257777	0.0136927	0.0232216	0.0325778	0.040402	0.0324413	0.0185131	0.0312253	0.0149853	0.0180415	0.044476	0.0363485	0.0208957	0.0260869	0.0760579	0.0338436	0.0379
LPC'(16:0)	1.04732	1.78931	3.52641	3.4693	6.6312	2.91593	5.02378	1.61856	2.86837	5.23052	3.01268	2.82813	1.82552	2.17602	3.19856	0.814513	0.113507	1.03225	3.76115	1.61956	3.97057	0.332586	3.08678	1.42131	3.38184	1.03245	0.685469	2.2753	1.75781	3.99483	2.77906	9.53973	2.2774	1.11893	0.895756	1.18121	1.04846	3.19322	0.823724	1.10733	3.30683	1.43947	2.57994	1.28471	0.79083	1.43524	7.27264	2.85301	2.33733
LPC'(17:0)	0.0173531	0.029288	0.0867341	0.066582	0.0699672	0.0763632	0.115283	0.0265733	0.0298761	0.0909554	0.0429249	0.0484533	0.016396	0.0256564	0.0696372	0.0173825	1e-08	0.0226722	0.0377275	0.0321032	0.0661706	1e-08	0.0592173	0.0301915	0.0605439	0.0245566	0.0132138	0.0428667	0.0209657	0.0576683	0.0418623	0.141075	0.0369014	0.0170971	0.0249156	0.0152474	0.0133261	0.0802166	0.0188862	0.0135584	0.0388914	0.0381397	0.0482339	0.028429	0.0133229	0.019244	0.0678238	0.0526976	0.0299583
LPC'(18:0)	0.358239	0.427498	0.485321	0.537951	0.69425	0.454351	1.14841	0.219369	0.436433	0.567594	0.543492	0.438282	0.342202	0.349804	0.41957	0.110798	0.0100399	0.271883	0.937816	0.533996	0.748637	0.076895	0.50699	0.326169	0.483129	0.296207	0.169971	0.690901	0.331861	0.305361	0.256711	1.13589	0.387832	0.180733	0.190675	0.261053	0.211391	0.758469	0.137916	0.222463	0.360504	0.395152	0.727677	0.23191	0.150792	0.319157	0.774472	0.568685	0.491686
LPC'(18:1)	0.467972	0.485244	0.894627	1.25116	2.92313	1.79536	1.76563	0.575293	0.882455	2.04603	1.23171	0.969258	1.05204	0.849221	0.706858	0.349117	0.0734046	0.473391	1.07963	0.609825	1.52889	0.151257	1.06029	0.669629	0.946358	0.491878	0.221941	0.834311	0.620762	1.38165	0.77467	2.8792	0.912637	0.502812	0.385477	0.556144	0.353341	1.14872	0.339293	0.563517	1.32513	0.457325	1.15067	0.725489	0.422449	0.566921	4.26158	1.28013	1.53165
LPC'(20:0)	0.0258986	0.0385136	0.028349	0.0194933	0.0194068	0.0539497	0.123567	1e-08	0.0191808	0.0271309	0.017369	0.0237407	0.0204978	0.0247677	0.0426308	0.0100356	1e-08	0.00531917	0.0470964	0.0305597	0.0751008	1e-08	0.0321656	0.0246951	0.0234815	0.0201635	1e-08	0.100784	0.0221033	0.0135263	0.0228408	0.0737117	0.039165	1e-08	0.00467688	0.0137488	0.0253975	0.0636429	0.0207372	0.0133811	0.021183	0.0400449	0.0414055	1e-08	0.00923375	0.0333922	0.0415502	0.0392843	0.0465085
LPC'(20:1)	0.015289	0.00443774	0.0206497	0.0129629	0.0114002	0.0436785	0.0356094	1e-08	0.00642152	0.0184443	0.0230235	0.0215683	0.0117189	0.0227562	0.0224839	0.00536074	1e-08	0.0153094	0.0200303	0.0060271	0.047687	1e-08	0.02609	0.0454301	0.0128288	0.007766	1e-08	0.0419131	0.0200941	0.00837873	0.021951	0.0241194	0.0243689	1e-08	0.00419203	0.0187235	1e-08	0.0451295	1e-08	0.00737443	0.0267389	0.0054527	0.0247579	1e-08	1e-08	0.0150839	0.0589975	0.0440342	0.0257772
LPC'(20:2)	1e-08	0.00420327	1e-08	0.0069888	0.0336053	0.0367309	0.0201786	1e-08	1e-08	0.0198719	0.00414448	0.00466592	0.00404148	0.00894635	1e-08	1e-08	1e-08	1e-08	1e-08	1e-08	1e-08	1e-08	0.0216467	0.00766632	1e-08	1e-08	0.00310437	1e-08	0.0115579	0.015577	0.00505496	0.0160047	1e-08	1e-08	0.00648525	1e-08	1e-08	0.00701838	0.004295	1e-08	0.00535661	1e-08	0.00378104	1e-08	0.00393413	0.00317196	0.0656638	0.0453886	0.0258167
LPC'(22:0)	0.0474899	0.0631302	0.0656958	0.0422812	0.0222463	0.0743289	0.167366	0.01642	0.0293713	0.0321382	0.0247202	0.0318932	0.0288847	0.0634097	0.060023	0.0271935	1e-08	0.0139271	0.0644257	0.0358889	0.0820397	1e-08	0.0483433	0.0436994	0.0545191	0.0196963	0.0172045	0.100724	0.0486248	0.0281378	0.0437341	0.0579398	0.0469956	0.011405	0.0190871	0.0423702	0.0566227	0.112379	0.0220291	0.0263305	0.00608773	0.0938147	0.0613148	1e-08	0.0365583	0.0533416	0.0967784	0.0420962	0.0956805
LPC'(22:1)	0.00395939	0.0047445	0.0199742	0.0115466	0.00500552	0.0471604	0.0626864	0.00455336	0.0111112	0.00676283	0.00564946	0.0134699	0.0113694	0.0384593	0.0149691	0.0124603	1e-08	0.0151424	0.020663	0.00490292	0.054851	1e-08	0.0243603	0.0466595	0.013721	0.0215491	1e-08	0.0538652	0.0153624	1e-08	1e-08	0.0233861	0.019041	0.0124206	0.00586939	0.0142607	0.0121941	0.0482829	1e-08	1e-08	0.024938	0.019226	0.0493964	0.0158724	0.0150401	0.027319	0.0650801	0.0291788	0.0192193
LPC'(22:2)	1e-08	0.00659407	1e-08	1e-08	0.0101327	1e-08	1e-08	1e-08	1e-08	1e-08	0.00573311	1e-08	1e-08	0.0150166	1e-08	1e-08	1e-08	0.00549806	1e-08	1e-08	0.00943609	1e-08	1e-08	0.0101889	1e-08	1e-08	0.0046776	0.0118357	0.00471495	0.00468813	1e-08	1e-08	0.00386308	1e-08	0.00681613	1e-08	1e-08	0.00493356	0.00678896	1e-08	1e-08	1e-08	0.00604754	0.00878087	1e-08	1e-08	0.0165056	0.0061686	0.0193336
LPC'(24:0)	0.120033	0.151762	0.198514	0.182892	0.140905	0.211077	0.368856	0.0861519	0.091703	0.169263	0.0676434	0.162065	0.0948714	0.208706	0.237791	0.111775	1e-08	0.0781297	0.175393	0.100707	0.430089	0.0206906	0.204355	0.165871	0.151484	0.0649959	0.0720324	0.389839	0.175576	0.0959422	0.173387	0.149004	0.138404	0.0745178	0.0969986	0.129369	0.122449	0.345857	0.122954	0.0710117	0.0770665	0.217194	0.105352	0.0766262	0.13777	0.156668	0.311509	0.244827	0.220573
LPC'(24:1)	0.079949	0.0575407	0.108803	0.0699059	0.0771951	0.169649	0.224884	0.0367843	0.0247226	0.0626216	0.0517198	0.0648087	0.0609036	0.120414	0.0776572	0.0451075	1e-08	0.0486741	0.125724	0.0710223	0.212167	0.0127666	0.128021	0.193112	0.0668018	0.0655779	0.0213963	0.17752	0.088692	0.0580127	0.0775967	0.0581462	0.120864	0.0439316	0.0537825	0.0595767	0.0494985	0.182826	0.0468226	0.0421402	0.0372211	0.0911183	0.0889333	0.0391047	0.0775066	0.0884324	0.20009	0.123024	0.104101
LPC'(24:2)	1e-08	0.0043118	0.0143965	0.020077	1e-08	0.0279034	0.0309367	1e-08	1e-08	0.0204851	1e-08	0.00534996	0.00479659	0.0316124	0.00561341	0.0042099	1e-08	0.00469005	0.0322781	0.0114503	0.0208264	1e-08	0.0244943	0.0151334	1e-08	0.00393272	1e-08	0.0233466	0.0127954	0.0201465	0.0087902	0.0109667	0.0243333	0.00445481	0.0132038	1e-08	0.00497319	0.0408871	1e-08	1e-08	1e-08	1e-08	0.0340984	1e-08	0.0106301	0.0105675	0.0431933	0.0427696	0.018453
LPC'(26:1)	1e-08	1e-08	0.0104636	1e-08	1e-08	0.0177965	0.0210656	0.00675628	1e-08	0.0051291	1e-08	1e-08	1e-08	0.0267965	1e-08	1e-08	1e-08	1e-08	0.0169266	1e-08	0.0513251	1e-08	0.0203674	0.0735645	0.00801805	1e-08	1e-08	0.0265191	0.010044	1e-08	1e-08	1e-08	0.019285	0.00863852	0.0244106	1e-08	0.00512423	0.0186881	1e-08	0.00430693	0.00455038	0.0117542	1e-08	1e-08	0.011931	0.00374602	0.0623969	0.0262593	0.0135854
LPC'(26:2)	1e-08	0.0127658	1e-08	1e-08	1e-08	1e-08	1e-08	1e-08	1e-08	0.0046427	1e-08	0.00336124	1e-08	1e-08	1e-08	1e-08	1e-08	1e-08	0.00754177	0.00861687	1e-08	1e-08	0.0068446	0.0187426	1e-08	1e-08	1e-08	1e-08	1e-08	0.00432486	1e-08	1e-08	0.00579664	1e-08	0.0206083	1e-08	1e-08	0.00960483	1e-08	1e-08	1e-08	0.00475248	1e-08	0.00458766	0.00437078	1e-08	0.0162416	0.013151	1e-08
LPC-p(16:0)	0.127914	0.14893	0.295312	0.74409	1.29946	0.293029	0.659625	0.194955	0.615923	0.55887	0.356729	0.627391	0.322979	0.285852	0.424547	0.121131	0.0338012	0.0976244	0.498627	0.231687	0.580476	0.0555775	0.243215	0.18498	0.247683	0.1433	0.0920104	0.139521	0.236012	0.577971	0.374432	1.07983	0.200563	0.176547	0.113893	0.190579	0.137464	0.302732	0.143527	0.203703	0.451619	0.159761	0.248011	0.257303	0.141734	0.163262	1.37139	0.433587	0.329304
LPE(12:0)	0.105315	0.142679	0.127321	0.137085	0.142701	0.0986488	0.113805	0.152443	0.171613	0.13633	0.125306	0.130741	0.103186	0.100771	0.156395	0.0957381	0.128509	0.14464	0.122746	0.141015	0.133933	0.126327	0.0908389	0.145096	0.12226	0.108595	0.100761	0.166016	0.153878	0.156301	0.123338	0.134344	0.0904985	0.0881753	0.0692018	0.191094	0.113802	0.126587	0.190963	0.126185	0.154384	0.0852934	0.171143	0.121436	0.103229	0.117869	0.0975761	0.119626	0.0917486
LPE(16:0)	0.974859	0.8001	2.18148	1.68314	1.06588	1.91458	2.13359	1.6052	2.85221	3.74478	1.20568	2.43816	1.42035	0.916932	5.91462	0.99173	0.709987	0.899812	3.36073	0.733958	4.85992	0.93823	2.03976	2.44263	3.1822	3.34669	2.88933	0.965534	1.69938	0.514256	6.18992	4.02216	2.06882	0.92996	1.80133	0.820999	0.797662	1.36833	2.26633	2.74929	3.86373	0.999328	3.38992	2.34248	2.65744	1.54228	1.07806	1.22189	1.59016
LPE(16:1)	0.0186052	0	0.0950595	0.0280973	0.0280395	0.0897742	0.152319	0.0681249	0.0587092	0.164011	0	0.0300971	0.0330627	0.0436356	0.138518	0.0111332	0	0	0.123154	0	0.0567477	0.0197529	0.0593261	0.0562318	0.0862129	0.126275	0.0965296	0	0.0402052	0	0.164914	0.132783	0.0932239	0.00987614	0.0228057	0.00928647	0.0102618	0.027946	0.0574506	0.0616728	0.21549	0	0.181576	0.0512064	0.0242167	0.0185388	0	0.0125741	0.0806007
LPE(18:0)	1.18407	1.18721	2.34606	1.52133	1.75823	1.10682	2.02209	1.79878	2.37915	2.35933	1.34472	0.954119	1.38058	1.11334	1.80398	1.34911	1.01627	2.07708	2.42838	0.811603	2.08362	1.21494	1.17574	1.03426	1.01024	2.22328	2.17336	0.881519	0.861031	1.16549	2.18998	1.68229	0.988437	1.26005	0.977615	0.9555	1.43212	1.87937	1.1602	1.75167	1.71954	1.08938	1.72083	1.09961	1.19305	1.90264	1.39031	1.25244	2.29257
LPE(18:1)	0.557523	0.422181	3.83844	1.34226	1.90749	2.89195	4.43194	1.68633	7.22195	4.10365	1.01305	1.55877	2.69646	0.889078	5.5461	0.769474	0.504949	1.05117	5.18932	0.866272	2.40304	3.83346	1.74164	1.6182	4.93093	2.54136	3.30785	0.400203	1.43816	0.4061	5.41983	6.00604	1.86297	0.624019	0.948892	0.56899	0.582771	1.40846	1.55707	2.91963	3.81077	1.53544	5.81506	1.21834	1.61694	1.14476	1.12195	1.55428	3.3939
LPE(18:2)	0.192756	0.167916	1.10808	0.539402	0.811543	1.09815	1.67855	0.341638	2.61292	1.55551	0.499202	0.773515	1.01905	0.246255	2.45347	0.209924	0.0899429	0.328852	1.6727	0.232686	1.0624	1.40417	0.59717	0.463986	1.0727	0.675181	1.10446	0.097079	0.246751	0.235409	2.01197	2.41954	0.370496	0.278642	0.330086	0.164574	0.270865	0.406879	0.452658	0.870681	0.896961	0.524299	2.75286	0.511461	1.1038	0.487554	0.220357	0.365411	0.960164
LPE(20:1)	0.0134689	0	0.0724886	0	0.0293177	0.103957	0.0763034	0.00841783	0.188357	0.0745234	0	0.0653043	0.0262689	0.00872416	0.245435	0	0	0	0.138189	0	0.0747684	0.0275667	0.103373	0.0679571	0.0249483	0.0566056	0.0322431	0	0	0	0.252318	0.233742	0.0452767	0	0.0100449	0	0.0327003	0.0229457	0.108367	0.0693377	0.140473	0.0208556	0.146927	0.0376716	0.0122452	0.0174967	0.0124757	0	0.0585133
LPE(20:2)	0	0	0.0661769	0.0433317	0.0352819	0.0175933	0.0795143	0	0.190705	0.144046	0	0.0607393	0	0.0236409	0.286103	0	0	0.013103	0.0982099	0.0108975	0.157748	0.102674	0.0363601	0.0293879	0.0552355	0.0403003	0.0335382	0	0.0236519	0	0.174283	0.11079	0.0158636	0.0119266	0	0.0486346	0	0	0.0629217	0.0510566	0.0869596	0	0.217812	0.0416886	0.0676105	0.0115857	0	0	0.0559478
LPE(20:3)	0.0641921	0.111195	0.62112	0.222338	0.212148	0.426091	0.412931	0.160019	1.11669	1.03863	0.0989154	0.478145	0.262071	0.150168	0.507396	0.0857039	0.0699154	0.0788223	0.661195	0.0959532	0.290776	0.403581	0.322969	0.218703	0.0999341	0.334681	0.287058	0.101917	0.162299	0.0548473	1.18846	0.817202	0.118405	0.141306	0.0883275	0.0407355	0.0543777	0.137152	0.193821	0.407831	0.352926	0.112907	0.581163	0.106118	0.188135	0.150621	0.14298	0.258041	0.422431
LPE(20:4)	3.03277	3.1599	37.4365	9.06872	10.0741	15.1499	19.3556	10.6826	32.1523	36.8328	8.81566	9.96494	10.9102	4.71564	10.2552	4.59575	2.5207	4.62644	16.1854	4.53586	18.8756	4.8083	9.95386	10.9868	1.07699	20.0262	12.8066	2.45442	7.59698	2.03118	51.9405	20.3249	3.42924	3.71033	5.6844	2.42028	2.19393	5.07612	6.33934	15.1247	15.6641	5.39063	24.1262	6.16641	10.6463	5.97169	7.0517	9.41338	24.9153
LPE(20:5)	0.0249107	0.0668289	0.405209	0.133912	0.0976935	0.434042	0.2748	0.119136	1.46549	0.466436	0.0586131	0.190725	0.104927	0.0574301	0.130924	0.11439	0.0290465	0.0712973	0.375098	0.0355456	0.194339	0.0573506	0.0926423	0.190727	0.0089522	0.142224	0.185773	0.0221335	0.158983	0.0131956	0.909306	0.652524	0.106952	0.159137	0.15071	0	0	0.2175	0.081844	0.390671	0.436725	0.0847954	0.283418	0.143961	0.0800345	0.0644429	0.145023	0.410857	0.643912
LPE(22:4)	0.68123	0.565217	9.35097	1.96361	1.96254	3.49346	4.36783	2.54105	5.88476	10.99	2.31962	3.98491	3.67235	1.36136	6.9155	1.45617	0.490968	0.814368	3.90323	1.62575	8.34975	0.993071	3.85209	3.53053	0.165505	5.77063	3.42097	0.626168	2.57626	0.626379	19.1268	5.92774	0.865642	0.729494	1.67062	0.807734	0.427272	0.58842	2.58712	2.84688	4.69193	0.951116	7.75065	2.29181	3.78266	1.86922	1.34038	1.85387	3.37475
LPE(22:5)	1.06534	1.13773	10.7499	3.29788	2.16363	5.16663	5.67974	2.59443	14.1978	14.9813	2.08599	3.55143	3.12307	1.78548	3.48281	2.17231	0.878386	1.15775	5.58045	1.58488	5.94615	1.15032	2.77749	3.88351	0.119412	5.95869	4.01482	0.831418	2.90745	0.57609	21.3984	7.67508	1.42747	1.29874	2.79454	0.683832	0.627916	1.73117	1.72769	4.81586	7.67757	1.45599	5.79916	2.27207	3.01486	2.0404	2.06517	4.27091	5.34598
LPE(22:6)	1.12082	0.526097	10.3565	1.73453	2.50832	4.39515	4.5983	2.44978	12.5055	7.3583	1.35686	1.27341	1.53589	1.00108	1.83737	1.28385	0.542011	1.0445	4.28103	0.848493	5.15143	0.503267	1.27124	1.75506	0.046799	3.6765	3.00167	0.56408	1.57387	0.642639	12.0273	5.41476	1.07773	1.54179	1.81232	0.463454	0.607087	1.65575	0.740534	2.4435	4.20901	1.49025	6.2653	1.91777	2.41879	1.23437	1.62287	1.93822	8.22313
LPE'(16:0)	0.0104735	1e-08	0.0242935	0.0110518	1e-08	1e-08	0.0249975	1e-08	1e-08	1e-08	0.0101939	1e-08	1e-08	0.00960932	1e-08	1e-08	1e-08	1e-08	0.0561999	0.00999346	0.0381601	0.00635106	0.0094979	1e-08	0.0117413	1e-08	1e-08	0.0077443	1e-08	0.0171948	1e-08	0.0329355	0.0230918	1e-08	0.00876641	0.0109002	1e-08	0.014833	0.0117479	0.00835855	0.00887883	1e-08	0.01367	1e-08	1e-08	1e-08	0.0561118	0.0450335	1e-08
LPE'(18:0)	1e-08	1e-08	1e-08	1e-08	1e-08	1e-08	1e-08	1e-08	1e-08	1e-08	1e-08	1e-08	1e-08	1e-08	1e-08	1e-08	1e-08	1e-08	0.0174384	1e-08	0.0164847	1e-08	1e-08	1e-08	1e-08	0.00953727	1e-08	1e-08	1e-08	1e-08	1e-08	0.0128272	1e-08	1e-08	1e-08	1e-08	1e-08	0.00951399	1e-08	1e-08	1e-08	0.013017	0.0100006	1e-08	1e-08	1e-08	1e-08	1e-08	0.00740857
PA(26:0)	2.38819	1.1342	2.12631	1.78275	1.79989	2.55493	2.70196	3.12902	2.39441	2.1689	2.00305	2.87569	1.97344	2.033	1.83435	2.94376	1.8746	2.22116	3.2319	2.34491	2.43119	2.3721	2.21413	2.0159	2.43223	2.05474	1.32215	2.50698	1.81512	2.92064	2.06622	3.10709	1.8767	2.32672	1.71271	2.03597	2.39964	3.02548	2.47763	2.97356	2.46912	2.09509	2.71472	2.08077	2.18412	2.4735	2.50558	1.97977	2.55612
PA(36:1)	1.59987	0.978798	1.36291	1.47338	1.27762	3.78338	2.79094	1.95371	3.32392	3.22447	0.974958	1.40479	2.09343	1.92504	8.30273	2.29758	1.30404	9.15081	3.23815	1.15392	2.34965	1.53333	1.6833	3.07099	0.96471	1.74656	1.56885	2.81934	2.61179	0.374928	5.81964	3.60202	2.35035	0.871228	2.43616	0.935787	0.966241	1.7691	1.96671	2.06971	4.29389	3.81959	2.85827	2.92034	3.99861	2.48951	1.86798	4.28256	2.21218
PC(24:0)	0.606246	0.760347	0.708198	0.662261	0.641376	0.885318	0.602028	0.576041	0.694504	0.734921	0.690584	0.615369	0.663655	0.614952	0.650104	0.633505	0.550078	0.586602	0.666181	0.614816	0.795959	0.538606	0.661983	0.750219	1.46484	0.657441	0.56922	0.609809	0.705311	0.493446	0.886811	0.720435	0.579208	0.586271	0.661794	0.517487	0.481685	0.652994	0.553914	0.697554	0.576147	0.642807	0.65615	0.744314	0.766377	0.680012	0.645213	0.61943	0.535442
PC(26:0)	14.4665	15.9695	14.0951	13.945	14.3484	15.4922	13.6302	13.872	14.062	13.9075	13.8224	14.6299	14.4994	14.4598	13.4238	13.4721	14.7508	15.1362	14.0795	15.3628	15.4128	14.0208	14.2013	15.0674	14.7501	14.4235	13.2879	14.0482	13.6162	13.8026	14.5625	15.7911	14.6529	14.4762	14.1308	13.7753	14.4121	13.9562	14.6051	13.7391	14.2936	14.7834	14.3557	15.1741	14.5338	14.3312	14.1934	13.8997	13.6048
PC(28:1)	0.124532	0.138254	0.138886	0.294665	0.201362	0.223507	0.0415261	0.164414	0.327323	0.189473	0.293921	0.100123	0.177926	0.175152	0.227082	0.106674	0.200202	0.109497	0.247326	0.17952	0.247945	0.252035	0.196393	0.204007	0.690935	0.1089	0.20935	0.194741	0.194023	0.130572	0.304328	0.352033	0.189249	0.0893382	0.169072	0.241929	0.0797049	0.173136	0.278773	0.239189	0.147931	0.209338	0.233958	0.233119	0.322734	0.334153	0.22776	0.179868	0.130286
PC(29:0)	0.785276	0.675938	0.757244	0.813486	0.729464	1.04263	0.786366	0.530891	0.931417	0.806728	0.7274	0.802455	0.846033	0.88521	0.813935	0.910013	0.602893	0.520367	0.932068	0.696863	0.758922	0.648466	0.69255	0.790036	2.78413	0.630978	0.936477	0.61096	0.135954	0.514046	1.03717	0.918723	0.896416	0.670727	0.772269	0.404291	0.439291	0.675807	0.725778	0.787964	0.902607	0.860092	0.790881	0.743705	0.607704	0.83692	0.895613	0.834446	0.686526
PC(30:0)	8.35303	10.8246	11.6224	9.45968	8.26977	14.4985	10.3107	8.33009	13.5758	17.0727	9.32533	14.008	10.1817	13.3972	9.69254	13.3377	6.16122	7.52875	14.5352	7.44175	9.74596	7.83512	9.95076	11.6034	10.7263	12.8666	12.1776	6.79137	5.9203	3.43327	28.8684	9.63013	13.2206	6.7468	14.4302	4.5799	6.04089	7.50227	7.14779	10.0979	13.6952	8.58756	13.7369	13.6393	11.7698	10.4411	16.1648	14.1844	7.66358
PC(30:1)	0.246603	0.184772	0.147798	0.2013	0.204036	0.361634	0.314428	0.190179	0.22557	0.374443	0.153604	0.219727	0.237821	0.34249	0.307981	0.28654	0.104531	0.151639	0.318798	0.11403	0.189302	0.251884	0.246829	0.400359	0.402869	0.344426	0.167333	0.136351	0.199942	0.0129159	0.572888	0.320097	0.379159	0.140418	0.456718	0.0752689	0.0705561	0.1531	0.151349	0.175478	0.596672	0.211597	0.355811	0.250525	0.296472	0.200326	0.269813	0.322996	0.145253
PC(30:2)	0	0	0.0163952	0.0302107	0.0349842	0.0648659	0.0149227	0	0.065866	0.0592856	0	0.0194616	0.0370695	0.036308	0.0673601	0	0	0.017241	0.106785	0.0289147	0	0.0456324	0.0700774	0.0177238	0.154892	0.0198726	0.018092	0	0	0	0	0.0545627	0.0399067	0.0541102	0.0729745	0	0.0109029	0.0321506	0.0227513	0.0750441	0.0167662	0.0337918	0.100914	0.0132732	0.0559063	0.0377974	0.038906	0.0221744	0.0147584
PC(31:0)	4.15847	6.45935	6.8234	6.28312	6.00928	10.5117	3.81548	4.22823	9.29058	10.0094	5.68276	6.90651	6.40827	8.95238	3.26569	8.13214	4.27123	3.89125	8.93105	4.49477	5.11597	3.58321	4.675	7.73131	7.10735	6.55584	6.33111	4.92613	4.20186	1.50419	19.8016	6.34502	6.64723	4.56899	9.80947	2.1112	2.57757	3.94559	4.38425	5.12013	6.16579	4.91247	9.36362	5.14928	3.55266	6.74359	10.8067	7.70333	4.65298
PC(31:1)	0.175169	0.174452	0.156502	0.192053	0.204754	0.472954	0.23484	0.148612	0.292904	0.373233	0.18406	0.162225	0.213956	0.329715	0.0941757	0.340902	0.0985418	0.138721	0.288932	0.0749382	0.0925518	0.262776	0.229057	0.25445	1.1138	0.26752	0.158387	0.176022	0.168619	0.0564669	0.611027	0.298364	0.471088	0.150976	0.552661	0.0542808	0.115029	0.122253	0.110823	0.261052	0.402013	0.227097	0.33359	0.155709	0.227107	0.214822	0.341757	0.259434	0.145061
PC(32:0)	203.594	247.655	408.873	264.371	277.611	378.893	296.899	221.377	362.325	502.553	316.352	286.799	312.432	229.814	277.639	303.67	182.646	193.383	356.024	209.348	404.875	152.325	299.385	353.603	199.449	329.151	295.686	210.16	246.763	70.1057	629.956	311.868	243.95	187.076	276.198	104.547	143.326	214.427	186.05	251.018	273.155	281.065	346.201	339.507	326.166	252.303	268.036	278.321	256.971
PC(32:1)	20.8132	17.5772	24.9811	20.8573	17.9218	35.7216	30.305	21.4295	23.649	39.2234	13.1603	14.5769	19.3507	23.3366	22.5512	22.9903	14.256	14.4473	28.5346	9.58661	15.4564	14.5909	29.2019	33.9828	5.14106	32.7072	19.057	18.6373	20.4607	4.91126	53.122	26.6683	33.3046	12.3759	36.1875	7.23431	8.59008	17.2983	12.2251	16.601	44.8229	20.3636	24.0952	22.6381	22.3986	20.7922	21.9187	24.4875	18.4372
PC(32:2)	0.662977	0.522708	0.572784	0.78731	0.549618	1.27289	1.10436	0.535565	1.00282	1.33481	0.620038	0.872642	0.761743	0.744934	0.940301	1.04974	0.472165	0.43807	0.981043	0.35226	0.57386	0.563996	0.768801	1.27219	0.16699	0.965227	0.742859	0.563178	0.530267	0.232318	2.28568	1.10752	1.22315	0.413683	1.79192	0.260457	0.265089	0.606096	0.413339	0.542872	1.9822	0.370784	1.0201	1.03611	1.39548	0.814804	0.723382	0.871616	0.475833
PC(32:3)	0.0863573	0.0613118	0.0237877	0.107576	0.15846	0.174589	0.129853	0.0759527	0.213038	0.119373	0.0659814	0.0406611	0.0698342	0.166049	0.0335683	0.159644	0.107006	0.0511869	0.175539	0.120395	0.117228	0.0460964	0.105831	0.0742042	0.0335134	0.142761	0.075067	0.0759006	0.05627	0.0120986	0.285782	0.133768	0.076061	0.058561	0.242578	0.0346599	0.0554486	0.101916	0.0895317	0.109676	0.121991	0.0705888	0.167868	0.110279	0.0708025	0.151172	0.121537	0.18621	0.135993
PC(33:0)	3.59263	5.25877	5.72414	5.46364	3.77194	7.58831	5.3872	4.22924	7.09696	7.267	4.58614	4.72453	4.59476	6.11223	3.54199	5.4477	3.78507	2.51764	7.38012	3.42791	6.033	2.88064	4.14085	5.89842	5.58288	5.20425	5.17022	3.81612	3.39545	1.32917	13.2479	5.09266	5.96612	4.19953	6.33336	1.7982	2.62387	3.64478	3.93495	4.83353	5.8848	4.42284	6.79186	4.13765	7.37956	5.19281	7.14184	6.08658	4.46074
PC(33:1)	2.75374	3.21051	3.399	4.00412	2.60545	5.82053	3.22356	2.91508	5.38924	5.07407	1.9725	3.47784	3.10616	5.14895	2.30908	4.05204	2.38351	2.13911	4.97554	2.16902	2.40495	2.2622	3.10273	4.82806	2.45535	3.85848	3.1886	2.86921	3.22509	0.780786	10.7406	4.35402	4.95515	2.8945	5.61335	1.30394	1.59738	2.78223	2.09357	2.94001	5.31662	3.05657	4.49473	2.85146	4.37939	3.63983	5.2167	4.24549	2.93412
PC(33:2)	0.331286	0.36545	0.407285	0.572475	0.388419	1.0076	0.346791	0.231465	0.866691	0.694528	0.320677	0.809381	0.550446	0.505978	0.521119	0.647186	0.289804	0.282845	0.772737	0.318396	0.36312	0.390835	0.374164	0.706449	0.32804	0.386574	0.492795	0.278011	0.266528	0.27702	1.44797	0.692465	0.642207	0.26903	0.919972	0.102907	0.225674	0.190167	0.326844	0.398483	0.591956	0.348406	0.933487	0.515079	1.05261	0.45459	0.475208	0.505253	0.345726
PC(34:0)	19.3423	20.0633	31.9727	21.2562	17.8127	32.0764	21.9893	15.4549	34.789	27.7879	22.1069	21.5715	26.7068	21.1987	33.7187	21.7797	17.0646	19.0397	31.1364	17.8608	39.3711	14.9974	26.4518	26.716	31.3734	22.7259	26.8071	16.829	16.5869	3.80325	51.5522	20.5196	22.8377	21.4703	19.9547	9.89988	15.8516	20.9394	20.5862	28.9874	26.5239	23.8533	26.2602	29.1019	42.9298	23.8156	23.5489	25.9626	27.4598
PC(34:1)	228.256	199.558	355.096	307.864	234.281	457.977	329.556	237.004	425.657	467.741	190.246	283.061	306.814	274.027	360.517	287.778	173.804	235.024	346.556	190.077	319.427	185.239	307.245	422.528	108.794	326.682	319.499	214.835	376.036	56.9462	734.281	380.385	310.496	202.954	284.454	107.464	144.055	219.815	197.755	304.784	385.958	306.177	301.687	342.789	356.384	294.118	241.99	284.827	244.995
PC(34:2)	52.7496	55.0102	92.4256	93.9095	78.9559	126.067	92.2092	39.5611	128.281	138.39	82.2034	115.382	88.8911	63.7133	136.418	88.366	43.9652	59.2088	92.6148	53.9961	111.478	48.085	80.8029	108.682	15.9493	73.3873	80.8992	48.145	74.2712	28.5214	218.156	111.06	79.1344	52.2832	99.3096	27.7996	34.8217	52.0675	51.7746	71.1102	91.9519	66.427	118.235	111.247	158.234	81.7293	47.9237	78.0353	51.7221
PC(34:3)	1.71557	1.72865	2.67412	3.47602	1.73694	4.73813	3.06242	1.41216	4.10419	4.68829	1.49279	2.76563	2.80012	2.00409	4.2671	3.22162	1.58572	1.51671	2.91664	1.41263	3.0999	1.53278	2.68311	4.1666	0.215179	2.66952	2.72868	1.98886	1.73518	0.880032	9.61745	4.08056	2.93358	1.59084	6.30843	1.01454	0.956902	1.71859	1.68888	2.46052	5.23651	1.72578	1.27897	4.21982	4.52682	3.38922	1.56087	2.6709	1.3853
PC(34:4)	0.130816	0.234811	0.250226	0.249483	0.240778	0.379491	0.291808	0.149007	0.330848	0.430112	0.152395	0.197804	0.228617	0.294529	0.321892	0.218673	0.202281	0.153294	0.342885	0.12091	0.182127	0.188616	0.130323	0.300938	0.0168256	0.337648	0.241972	0.166346	0.0926683	0.0283723	0.967388	0.260496	0.285395	0.130545	0.362939	0.0493778	0.142663	0.176549	0.103391	0.166294	0.370761	0.17545	0.324904	0.279467	0.247591	0.200176	0.147051	0.291343	0.11579
PC(35:0)	0.177999	0.234906	0.261427	0.22338	0.125886	0.424896	0.22455	0.200696	0.32704	0.15082	0.158559	0.161637	0.205703	0.30823	0.148825	0.179366	0.160822	0.138252	0.373891	0.104272	0.216229	0.170385	0.214612	0.222317	0.395076	0.252237	0.252502	0.140002	0.152351	0.028761	0.613961	0.176003	0.321515	0.215527	0.257788	0.0798834	0.120105	0.235423	0.179963	0.262045	0.367078	0.178966	0.269331	0.0986995	0.470539	0.222738	0.324244	0.317837	0.261405
PC(35:1)	2.7651	3.06299	3.93947	4.78044	2.72319	7.27557	4.54835	3.48567	6.42644	6.29535	2.65222	3.21689	3.5742	5.37398	3.32096	3.70802	2.68659	2.49581	5.08816	2.25789	3.5377	2.56989	3.1931	5.39171	2.27008	4.23434	4.42382	2.86814	3.89576	0.684879	11.4458	4.89176	5.40108	3.42558	5.14135	1.46778	2.09116	2.94414	3.15728	4.28046	6.13573	3.57675	4.61948	3.32286	5.48205	4.3653	5.26887	4.44467	3.29144
PC(35:2)	1.6039	1.77132	2.1539	2.91645	1.87515	3.92289	2.54367	1.46627	3.76822	3.97035	2.34111	2.9249	2.18588	2.79304	2.365	2.20367	1.63629	1.40763	3.08949	1.37023	2.49734	1.31238	1.86592	3.47201	0.412195	2.27205	2.45162	1.85356	1.92479	0.725396	7.44117	3.14011	3.16913	1.98193	3.77053	0.848901	1.20693	1.82665	1.73284	2.06817	3.06743	1.75511	3.75789	2.53069	4.63188	2.58179	2.17734	2.40786	1.54509
PC(35:3)	0.173063	0.191315	0.216994	0.267742	0.201673	0.511324	0.307964	0.182883	0.436759	0.40061	0.207751	0.396727	0.289114	0.333671	0.36484	0.30703	0.170076	0.104496	0.380678	0.130702	0.238931	0.181938	0.28402	0.427231	0.0216343	0.318386	0.268795	0.214725	0.281575	0.092458	1.03817	0.444627	0.275702	0.159009	0.634321	0.089675	0.0579433	0.206283	0.165154	0.284737	0.317512	0.198571	0.367964	0.389069	0.590604	0.363548	0.247986	0.222334	0.128258
PC(35:4)	0.164534	0.2098	0.258994	0.369653	0.352823	0.334483	0.114821	0.166088	0.328285	0.352307	0.178479	0.157902	0.253107	0.296766	0.0734995	0.161648	0.173461	0.0889749	0.397077	0.146456	0.119622	0.203483	0.11511	0.340372	0.0215339	0.262208	0.319795	0.126576	0.130078	0.0555913	0.677245	0.184594	0.18107	0.205498	0.283447	0.0648571	0.173034	0.202712	0.145856	0.192388	0.239334	0.199571	0.21175	0.13869	0.184553	0.339818	0.45715	0.422522	0.319462
PC(36:0)	0.395176	0.467316	0.716447	0.537554	0.409716	1.0647	0.567171	0.228034	0.877588	0.62519	0.541652	0.431752	0.624918	0.432556	0.608157	0.3972	0.360388	0.405914	0.820656	0.353098	0.603636	0.518375	0.700831	0.587383	1.13625	0.455687	0.822709	0.243831	0.19026	0.149827	1.17691	0.477448	0.546685	0.484567	0.405425	0.15416	0.348035	0.43501	0.385702	1.17234	0.585417	0.68588	0.603861	0.42242	0.842535	0.48298	0.652887	0.931244	0.770549
PC(36:1)	34.0152	39.8379	61.9329	55.5847	36.8131	85.0928	62.3524	34.2595	87.0977	78.274	37.9066	42.9489	45.7364	46.706	56.541	41.2936	29.9282	47.0844	54.9782	27.4778	42.5951	40.3147	44.3776	57.375	33.8978	46.0314	58.1836	31.2514	51.4913	6.15239	56.332	49.946	53.323	39.861	36.1287	18.7024	29.0138	40.5508	42.5983	61.2438	56.2533	51.548	45.9243	40.8688	62.5538	40.8947	46.9631	66.4463	61.7749
PC(36:2)	117.972	84.5109	176.996	153.194	100.765	257.352	171.114	105.742	224.209	278.727	112.002	182.55	163.76	124.89	214.739	113.808	89.7294	133.551	173.924	94.6143	177.777	94.4119	156.25	262.979	19.875	181.007	197.251	116.989	169.368	28.341	429.354	235.785	185.281	100.973	173.597	59.9021	80.927	120.624	121.156	160.156	223.215	139.956	180.911	209.001	257.422	148.244	93.1151	150.693	115.818
PC(36:3)	41.1712	34.2118	74.2383	65.7612	47.6298	105.742	65.7146	30.1147	92.6734	127.659	55.0649	98.6591	71.0459	44.1058	115.345	50.6693	34.8715	46.619	74.378	41.4421	101.807	33.3555	63.6193	105.944	3.23095	68.2605	80.0058	45.9391	58.7589	21.3838	206.585	104.179	58.9148	38.7986	88.8148	24.8565	28.8995	45.7847	45.7169	56.0479	74.5484	47.0916	93.2215	116.3	149.188	63.7229	26.5814	53.0548	34.348
PC(36:4)	34.3818	50.0545	114.126	64.53	51.9708	66.835	80.9619	45.0374	64.204	114.324	57.7714	51.298	69.0953	45.3179	36.5124	62.0321	30.6594	41.7403	55.5522	32.5208	48.13	27.8574	34.2659	64.8448	1.20101	70.4311	48.7746	31.4486	57.3808	9.89013	147.035	59.6503	30.0899	27.88	40.5576	13.3601	33.4113	30.4661	21.7036	45.6037	34.6735	58.4995	45.116	40.506	52.5407	45.6005	41.5652	60.7874	56.1667
PC(36:5)_RT_8.748	1.41203	1.86819	2.32206	2.1016	1.08101	2.89474	2.10383	1.12267	3.76019	3.24039	1.06587	1.29119	1.47887	1.4	0.889816	2.2523	1.24406	0.92032	1.89039	0.73972	0.796721	0.95304	0.835432	2.2911	0.0388196	1.66896	1.54438	0.974674	1.63521	0.317796	5.08324	2.49376	1.71122	1.54207	2.15193	0.414337	0.830007	1.7963	0.487425	1.63618	1.93668	2.50668	1.01883	1.57123	1.13077	1.59069	1.33614	3.28344	1.99243
PC(36:5)_RT_8.837	0.265895	0.28997	0.477045	0.74323	0.435898	0.940523	0.44799	0.340941	0.582234	0.801302	0.279013	0.583409	0.372379	0.428288	0.697729	0.499876	0.162672	0.294603	0.568965	0.234189	0.61172	0.255896	0.517842	0.707199	0	0.352668	0.46669	0.223264	0.476693	0.149668	1.4012	0.504454	0.385693	0.217256	0.409413	0.268391	0.251467	0.355697	0.284144	0.480018	0.66757	0.911994	0.707261	0.397268	0.81449	0.285165	0.263587	0.331669	0.252199
PC(37:1)	0.133343	0.231307	0.202699	0.231147	0.148682	0.499038	0.270387	0.164595	0.348712	0.43382	0.212863	0.229741	0.210183	0.349775	0.160816	0.103879	0.111578	0.167939	0.353157	0.114935	0.199683	0.2466	0.275579	0.333088	0.211795	0.305675	0.349323	0.188602	0.14482	0.0102717	0.632684	0.270209	0.325253	0.169882	0.252335	0.0700933	0.115143	0.239189	0.248635	0.332101	0.362724	0.234158	0.327378	0.166143	0.333492	0.255835	0.3435	0.31778	0.267505
PC(37:2)	0.614919	0.51577	0.998656	0.776178	0.476503	1.61102	0.805459	0.673789	1.19147	1.37967	0.50546	0.839376	0.721381	1.08712	0.719298	0.582875	0.49065	0.578625	1.03001	0.514877	0.729351	0.458551	0.748736	1.27565	0.105161	1.15909	0.923565	0.633213	0.724447	0.144901	2.22074	1.08111	1.13785	0.594369	1.18792	0.353046	0.413049	0.798169	0.592806	0.749619	1.45419	0.712958	0.962421	0.732497	1.23642	0.934909	0.830491	0.828693	0.600466
PC(37:3)	0.344641	0.357374	0.705749	0.622175	0.331773	1.04438	0.633774	0.279757	0.791824	1.15481	0.398754	0.579884	0.486616	0.558532	0.501713	0.440568	0.264771	0.29293	0.696126	0.306065	0.555591	0.317547	0.427477	0.718729	0.133117	0.627965	0.68218	0.348764	0.409537	0.126727	1.48947	0.676353	0.616444	0.436422	0.755647	0.188798	0.306272	0.354477	0.455844	0.399913	0.52817	0.379818	0.732354	0.554764	0.905386	0.47901	0.383549	0.486865	0.371582
PC(37:4)	0.62932	1.10216	2.23264	1.77596	1.1753	1.38138	1.80296	1.12933	1.46622	2.97587	1.4002	0.942458	1.32622	1.30505	0.531454	1.22711	0.870553	0.727476	1.37275	0.778186	0.800518	0.622319	0.57257	1.37815	0	1.41853	1.28774	0.777966	1.09643	0.254064	3.6716	1.33104	0.738273	0.768665	1.20526	0.309417	0.899242	0.760664	0.510696	0.823221	0.792161	1.03055	1.05258	0.659189	0.956526	1.22482	1.31009	1.36888	1.28984
PC(38:0)	0	0.0409548	0.0917509	0	0.0117919	0.0158341	0.0569162	0.0127568	0	0.0127717	0.0438317	0.0691282	0.0709354	0.0217342	0.0772583	0.0357829	0.0110734	0.0219531	0.0615135	0.0253504	0.0115155	0.0117053	0.0310143	0	0.0653519	0.0596541	0.0678161	0.011372	0	0	0.110763	0	0.0221045	0.0341483	0.014599	0.00957006	0.0314788	0.0318038	0.0415992	0.0835934	0.0770096	0.107454	0.0231668	0.0603601	0.0641291	0.0113482	0.0131517	0.0956814	0.0524445
PC(38:1)	0.765432	0.618103	1.03089	0.793063	0.647138	2.25013	1.03282	0.462761	1.89517	1.41265	0.528199	0.990482	0.996359	0.906361	1.45579	0.523893	0.451004	0.980875	1.12757	0.548189	0.882301	0.786823	0.992727	1.42217	0.843151	1.27886	1.71226	0.572839	0.620924	0.0923737	2.83306	1.30189	1.47154	0.702551	0.827072	0.34066	0.403464	1.467	0.868209	1.45957	1.75718	1.22928	1.12503	0.823301	1.70747	0.860486	0.795247	1.39605	1.6222
PC(38:2)	6.06429	3.26336	7.67663	5.27288	3.54821	15.9322	6.87513	4.87105	11.7626	12.4948	4.12426	9.09043	7.21027	6.46376	11.8279	4.0909	3.13312	7.88563	7.84923	4.23806	6.76485	4.8155	8.14134	13.299	1.71965	10.3195	12.8402	4.76467	8.90298	0.913679	19.6958	12.5743	12.2814	4.87412	7.78197	2.98726	3.39494	8.66803	7.33572	8.30917	15.8056	8.67964	8.55033	8.36965	11.6903	7.14225	4.16206	7.20941	6.0936
PC(38:3)	8.31213	10.3079	20.0949	14.584	9.48535	25.0716	14.4153	6.61557	21.6883	31.4316	13.0135	18.1728	12.5354	10.6917	22.7778	10.2464	6.73075	12.2674	16.3858	8.02124	16.8766	8.12166	13.4154	20.5279	1.15864	15.9723	17.7902	10.1358	14.1717	2.74513	37.6339	20.131	13.4816	8.8653	14.521	4.7728	6.35325	10.684	13.3993	11.5944	16.6901	11.1183	16.9075	15.8031	25.7935	11.9717	6.58491	14.4465	11.4452
PC(38:4)	29.0693	52.8568	125.546	70.272	45.9769	68.6776	90.935	41.8218	69.8567	143.947	67.2953	48.5347	64.5939	42.1845	43.2996	57.8819	29.3479	47.8555	59.4031	33.4467	57.5391	24.3596	35.1466	64.2378	1.19331	69.3618	51.648	36.4508	57.3923	8.71921	148.04	57.9871	30.9758	31.9693	39.1932	14.1053	38.0646	31.9137	31.0893	51.3213	39.194	50.8141	47.8483	38.8255	57.7104	42.0897	43.3087	72.0812	75.7204
PC(38:5)	19.5316	24.5251	63.5238	30.754	21.6117	40.8388	43.9427	27.2017	37.4736	83.8323	27.7185	28.7226	34.6833	25.1875	17.6423	30.4501	17.1326	25.2249	33.0894	20.2602	28.8533	11.1737	20.3638	42.8983	0.133827	48.3718	32.1735	23.1474	34.4058	4.51015	96.6948	36.6506	21.6254	17.4147	31.4911	7.18932	18.1	20.9387	14.0653	22.9885	30.8441	31.89	25.4877	25.6622	30.3753	22.8131	19.8673	39.5201	30.6339
PC(38:6)	7.11003	6.40507	22.3378	10.2779	10.5355	16.1393	12.5613	6.93161	14.2721	15.4636	8.54703	6.83283	9.96252	6.98405	5.61399	9.33202	5.18924	7.62552	8.8958	4.09715	6.75943	4.2765	3.83387	9.94636	0.114586	8.95208	9.37783	4.92805	8.04324	1.65927	23.7141	11.9759	7.14189	6.16297	6.80406	2.24859	6.43077	8.10498	2.36392	4.51367	6.69746	12.2896	7.96542	8.03569	8.29273	7.08548	5.74004	10.8953	11.8099
PC(38:7)	0.143579	0.256095	0.479704	0.295969	0.243778	0.417404	0.457058	0.212034	0.377879	0.38637	0.226072	0.179321	0.12354	0.284722	0.259448	0.303835	0.202743	0.235304	0.238042	0.141325	0.226166	0.0771711	0.195564	0.262138	0	0.375686	0.398324	0.19523	0.168227	0.0601294	0.644805	0.168781	0.13568	0.178348	0.191178	0.0700071	0.163236	0.276986	0.108529	0.11348	0.281065	0.309865	0.132536	0.162532	0.298138	0.344452	0.237793	0.291125	0.108839
PC(39:4)	0.100011	0.282771	0.582291	0.292599	0.204106	0.398194	0.369755	0.282159	0.31646	0.665131	0.349379	0.30849	0.309836	0.259251	0.185886	0.304251	0.176184	0.150778	0.27368	0.17331	0.344498	0.0851102	0.174502	0.415148	0	0.442459	0.277626	0.275306	0.223142	0.0122517	0.882212	0.29709	0.206671	0.227475	0.248054	0.0965152	0.144827	0.14347	0.177655	0.143103	0.243601	0.27043	0.306973	0.220598	0.359081	0.251357	0.24242	0.252159	0.264351
PC(39:5)	0.179711	0.306068	0.613342	0.409095	0.221801	0.515009	0.434046	0.314384	0.463188	0.954473	0.281845	0.276937	0.256354	0.416811	0.138392	0.340865	0.252038	0.181002	0.388591	0.197692	0.308485	0.125874	0.162546	0.471556	0	0.489222	0.268681	0.348574	0.294031	0.0602554	1.05981	0.372803	0.323919	0.292904	0.417283	0.0836442	0.191959	0.287276	0.149162	0.201737	0.366374	0.382761	0.36249	0.271126	0.366359	0.274387	0.342082	0.468308	0.37875
PC(39:6)	0.157351	0.147498	0.351257	0.205825	0.163365	0.301417	0.228305	0.12877	0.269543	0.320985	0.0870625	0.0383889	0.097746	0.153544	0.040984	0.177149	0.0776161	0.119541	0.19765	0.08213	0.119839	0.0371825	0.0473588	0.174487	0	0.182798	0.301628	0.067957	0.170824	0.0289384	0.451953	0.27636	0.150103	0.203944	0.154311	0.0250333	0.171826	0.163105	0.0390941	0.0467204	0.122208	0.203155	0.146128	0.127417	0.180673	0.166692	0.175597	0.164543	0.270153
PC(40:1)	0.120894	0.043573	0.140071	0.0787018	0.0827072	0.297996	0.162564	0.08601	0.148454	0.197719	0.0896415	0.134745	0.134347	0.107316	0.143333	0.0754324	0.0305897	0.163295	0.246374	0.109446	0.229166	0.04882	0.181461	0.183244	0.128486	0.273546	0.458049	0.0982339	0.0151459	0	0.530224	0.187479	0.171563	0.134105	0.199727	0.0278588	0.0307647	0.190993	0.111847	0.214031	0.250523	0.17752	0.237774	0.178842	0.218141	0.091252	0.133656	0.253531	0.391741
PC(40:2)	0.273775	0.116198	0.313083	0.17002	0.183794	0.901454	0.386848	0.142856	0.665265	0.612976	0.194294	0.423121	0.358469	0.239189	0.583492	0.181276	0.142332	0.41284	0.447013	0.204746	0.331256	0.193123	0.329179	0.597701	0.133617	0.598744	0.750686	0.220304	0.331707	0.0224916	1.10806	0.755598	0.739061	0.230334	0.443997	0.114811	0.0830501	0.580712	0.323715	0.326767	0.7811	0.465716	0.532961	0.350792	0.630418	0.35682	0.266066	0.322514	0.546795
PC(40:3)	0.336066	0.229334	0.655587	0.377153	0.326025	1.25707	0.555092	0.243386	0.773344	1.11211	0.473518	0.76929	0.570544	0.361403	1.13425	0.269549	0.201574	0.516016	0.735711	0.302003	0.632522	0.295547	0.627669	0.842935	0.0771648	0.799765	0.960815	0.388605	0.430472	0.0757453	1.78174	1.04545	0.822585	0.336474	0.646602	0.143537	0.233443	0.552017	0.562319	0.345639	0.967755	0.51517	0.720249	0.6015	1.25141	0.502893	0.228549	0.591526	0.526443
PC(40:4)	1.97507	2.94999	10.0583	3.60149	3.35911	6.38758	5.10233	2.98986	4.97847	9.7755	5.24127	5.11614	4.22212	3.20648	5.29767	3.25599	2.36989	3.56493	4.1466	2.89376	6.87075	1.4444	3.67092	6.89373	0.122856	5.96741	5.12117	3.52673	4.91731	0.646706	13.7378	4.5592	2.99369	2.6575	3.62914	1.96389	2.27894	2.06292	3.4817	2.06058	4.52415	3.5686	5.67628	3.86113	7.38736	3.11679	2.42566	4.45546	3.67633
PC(40:5)	6.01119	8.73444	23.2651	9.92568	6.49274	17.4692	13.4066	8.49259	14.4097	27.9393	9.69283	10.5921	10.6216	7.82325	10.4759	9.72862	6.26609	9.50816	10.3904	7.07803	12.8432	3.32345	6.85834	15.8338	0.00879158	16.7715	12.9714	8.75986	13.9455	1.12734	33.9594	13.3509	8.70431	6.84499	11.0161	3.41668	5.72237	7.66197	6.51033	6.25965	13.8722	10.5655	10.0936	9.99684	14.1185	8.09283	6.23974	13.9097	10.3115
PC(40:6)	6.44767	7.53795	23.9725	10.4728	8.33869	16.0956	15.0342	7.67408	14.9265	23.5784	9.19601	7.58779	8.53292	6.4573	7.50434	9.56225	5.56435	9.15585	9.58125	5.14894	10.885	2.77428	3.96792	11.0617	0.0773214	11.9442	10.4363	7.18604	11.5648	1.50282	26.4741	12.6408	7.47301	7.19148	9.92045	2.47419	6.42846	8.40211	3.548	5.35565	10.6448	10.5171	8.50495	9.53023	12.2924	6.58299	5.89961	11.5293	14.2207
PC(40:7)	2.5953	1.94287	8.16863	3.07049	2.60137	6.39092	4.67059	3.13611	4.41231	6.9012	2.39721	2.22049	2.81212	1.99518	2.3186	2.89359	1.76044	3.31587	3.17577	1.51078	3.06214	1.03564	1.27313	3.76692	0	3.92201	3.63835	2.30848	4.18848	0.490123	9.80672	4.77153	2.82786	2.1392	3.1586	0.768268	2.21177	2.98167	0.905413	1.51513	3.3145	3.87235	2.82273	3.27062	3.66866	2.26922	1.61087	3.25582	3.5931
PC(40:8)	0.668541	0.4622	1.62124	0.715241	0.892846	1.56113	0.807319	0.560622	0.608602	1.14045	0.907122	0.533873	0.744857	0.358456	0.686789	0.651562	0.428716	1.00691	0.505545	0.324685	0.507772	0.358482	0.306739	0.737316	0.00783621	0.639234	1.05432	0.262368	0.628115	0.143853	1.77112	0.950354	0.421433	0.374361	0.464222	0.159663	0.490807	0.745932	0.18414	0.205054	0.590283	1.06824	0.536674	0.569297	0.778407	0.646642	0.205949	0.72529	0.513941
PC(41:9)	0	0	0	0	0	0	0	0	0	0	0	0	0	0	0.00973851	0	0	0	0.0118516	0	0.00231437	0	0	0	0.146428	0	0	0	0	0	0	0	0	0	0	0	0	0	0	0	0.00491413	0	0	0	0	0	0.00278204	0	0
PC(42:0)	0	0	0	0	0	0.0113191	0	0	0.0112529	0	0	0	0	0	0	0	0	0.0123341	0	0	0.0108053	0	0	0.0113074	0.0783843	0	0	0	0	0	0	0	0.00885223	0	0.00950422	0	0	0	0	0	0.0101639	0	0	0	0	0	0.0108887	0	0
PC(42:1)	0	0.00926612	0.0453183	0	0.0262704	0.12287	0.0558509	0.0190728	0.081147	0.0909805	0.0572662	0.0574881	0.0923378	0.0287101	0.0575553	0.0111409	0	0.0661644	0.0745901	0.0377993	0.0788568	0.00896495	0.0892947	0.0654222	0.0791262	0.0832898	0.136071	0	0	0	0.163324	0.090212	0.115073	0.0475196	0.0504704	0	0	0.0230192	0.0349916	0.11402	0.0851731	0.0564614	0.142546	0.0456779	0.0725557	0.0314809	0.0278634	0.0993012	0.102346
PC(42:10)	0.0336194	0.0554213	0.320665	0.0558418	0.0678475	0.184264	0.114207	0.0748181	0.0711933	0.145644	0.0776218	0.0351209	0.117231	0.0205696	0.0838758	0.0559018	0.0275158	0.28173	0.0996156	0.0229621	0.0388176	0.0328336	0	0.0919421	0	0.0901038	0.143751	0.036877	0.139409	0.00807609	0.321106	0.134793	0.0326897	0.0578532	0.0413212	0.0186625	0.0571787	0.04669	0	0	0.0683921	0.179263	0.0466402	0.0665664	0.0688661	0.0536118	0	0.0885656	0.112837
PC(42:2)	0.026477	0.0379402	0.086997	0.0208222	0.0603213	0.201176	0.156016	0.0125705	0.183628	0.246414	0.0587982	0.0855031	0.0982946	0.0433065	0.187879	0.0352235	0.0259308	0.10982	0.134473	0.0653142	0.136345	0.0298393	0.132075	0.139204	0.0435445	0.198907	0.268858	0.0429838	0.0146751	0	0.387996	0.179858	0.139853	0.105814	0.098536	0.00974588	0.0094891	0.116389	0.0792985	0.135996	0.231629	0.16457	0.274642	0.12391	0.180381	0.0366694	0.0525103	0.15265	0.179026
PC(42:3)	0.0104484	0.0320321	0.125414	0.0303273	0.055408	0.164277	0.103926	0.025429	0.128283	0.229112	0.0638458	0.147852	0.0993384	0.0498564	0.17915	0.0318278	0.010399	0.131469	0.114753	0.0474088	0.133191	0.0197885	0.11612	0.155211	0.00967298	0.146614	0.258045	0.0469515	0	0.0184007	0.305917	0.163842	0.10504	0.0896072	0.184716	0	0.00961863	0.133441	0.0534817	0.0408084	0.163918	0.0950668	0.20797	0.0663166	0.193202	0.0908036	0.0195158	0.110621	0.0961023
PC(42:4)	0.0755792	0.072433	0.374407	0.185965	0.223369	0.335518	0.329654	0.10766	0.245602	0.577935	0.302982	0.269926	0.250772	0.124798	0.293412	0.162935	0.121681	0.161332	0.217475	0.107558	0.327585	0.0294852	0.228961	0.380826	0.0076668	0.319512	0.413464	0.192191	0.130339	0.0343691	0.725428	0.328554	0.181671	0.140541	0.336237	0.0605763	0.088207	0.121572	0.181975	0.122368	0.283952	0.192637	0.365075	0.214031	0.382515	0.162367	0.131557	0.265825	0.232295
PC(42:5)	0.463901	0.3428	1.48159	0.4905	0.3925	1.32391	0.915387	0.602815	0.857228	1.68711	0.611982	0.724418	0.774136	0.431212	1.02046	0.527711	0.384969	0.715112	0.770106	0.485875	1.24155	0.174713	0.53365	1.37326	0.0105098	1.39824	1.29803	0.650566	0.874639	0.0379649	2.20811	0.910503	0.704304	0.478393	1.10933	0.23101	0.314814	0.593243	0.54333	0.449454	1.30599	0.809758	0.887512	0.77194	1.29065	0.575321	0.391984	0.65925	0.708013
PC(42:6)	0.371098	0.4605	1.57065	0.501697	0.561638	1.29283	0.909719	0.465752	0.890548	2.08638	0.709481	0.834007	0.745479	0.480262	1.05788	0.644746	0.4099	0.775917	0.790561	0.492441	1.53835	0.190888	0.479802	1.24546	0	1.31087	1.15121	0.644769	0.795681	0.120442	2.73014	0.910974	0.749784	0.471496	1.14309	0.298664	0.34682	0.656932	0.468027	0.33922	1.1619	0.780773	0.963013	0.931728	1.5827	0.495076	0.292262	0.747154	0.558746
PC(42:7)	0.404191	0.342388	1.5998	0.460957	0.370287	1.09644	0.750583	0.450292	0.85933	1.72992	0.463989	0.586308	0.486342	0.367301	0.692836	0.540662	0.293527	0.653468	0.660488	0.335629	0.821889	0.122067	0.314851	0.64456	0	1.0088	0.799782	0.451724	0.732956	0.0429103	2.19405	0.755678	0.488482	0.357959	0.900289	0.150325	0.259256	0.497599	0.298004	0.258824	0.851257	0.628965	0.497257	0.588561	0.922752	0.441913	0.200689	0.582417	0.562095
PC(42:8)	0.226734	0.38559	1.79271	0.31441	0.38753	0.828795	0.672612	0.450155	0.474301	1.19133	0.498041	0.398701	0.579887	0.281714	0.693734	0.324865	0.195322	0.578293	0.418162	0.337613	0.911744	0.136503	0.256224	0.461252	0	0.87597	0.745931	0.335413	0.636775	0.0704851	2.21876	0.541735	0.281384	0.283426	0.574432	0.147598	0.295941	0.31282	0.223348	0.123146	0.649557	0.596253	0.578436	0.483953	0.958888	0.399736	0.13918	0.433341	0.293879
PC(42:9)	0.0633769	0.104135	0.565408	0.0897506	0.169666	0.253917	0.180613	0.0978836	0.171692	0.243291	0.103336	0.135243	0.17278	0.0815317	0.156741	0.136195	0.0560876	0.160826	0.125365	0.0889372	0.119913	0.0682681	0.0530722	0.125905	0	0.178781	0.284082	0.0712384	0.196287	0.0275833	0.59929	0.209185	0.0893987	0.10481	0.149205	0.0155239	0.100447	0.124546	0.0334426	0.0233583	0.239673	0.203558	0.0744636	0.126086	0.193181	0.109881	0.0254656	0.127161	0.0999729
PC(43:9)	0.0175665	0	0.0309912	0	0	0.0344928	0.0331532	0	0.0279619	0.0106294	0.00824183	0.0103561	0.0335824	0	0.0528511	0	0	0	0.0212425	0	0.0703157	0.00719743	0.0126041	0.0169486	0.823735	0	0.0104961	0	0	0	0.0494033	0.0780924	0.0199374	0	0	0	0.00882988	0.00928398	0	0.0418497	0.0124425	0	0.0127974	0.0230858	0	0	0.0103313	0	0.00862863
PC(44:2)	0	0	0	0	0.0102245	0.0531018	0.029774	0.0101987	0.010315	0.0424659	0	0.0146273	0.0555146	0.0197188	0.0278344	0	0.0102651	0.0394104	0.028714	0.0214728	0.0124859	0	0.00980957	0	0.0561347	0.0510684	0.029781	0.00899961	0	0	0.139987	0.0372212	0.0875617	0	0.0257753	0	0	0.0163232	0.0144981	0.0118115	0.0257775	0.0556896	0.063558	0.00928047	0.0686318	0.00998728	0	0.0160383	0.0126718
PC(44:5)	0.0414895	0.00786118	0.198848	0.0465816	0.0440511	0.192534	0.136951	0.0566821	0.0838279	0.255953	0.0659281	0.0860543	0.0524956	0.0280263	0.0946307	0.00824264	0.0311686	0.111364	0.07068	0.0532047	0.132021	0.0313133	0.0472015	0.198606	0.00706191	0.199425	0.161086	0.0367136	0.0712106	0	0.339744	0.0831031	0.0806689	0.0255913	0.159706	0.00895314	0.0122938	0.0730691	0.0558576	0.0242779	0.108759	0.14011	0.101244	0.0854327	0.112549	0.0654817	0.0551974	0.109987	0.135438
PC(44:8)	0.0684556	0.104893	0.672616	0.139216	0.131147	0.260281	0.286659	0.185193	0.133633	0.459128	0.24062	0.136272	0.20263	0.0958959	0.249121	0.13046	0.0828867	0.148674	0.128399	0.144873	0.490479	0	0.0795938	0.232241	0	0.501238	0.270596	0.15662	0.18903	0.00763345	0.689302	0.157668	0.122784	0.0965901	0.327183	0.0463549	0.0700308	0.0339667	0.0754352	0.00791734	0.280255	0.178728	0.241684	0.148079	0.332711	0.107171	0.0493702	0.168733	0.119913
PC(45:9)	0	0	0	0.0096339	0	0	0	0	0	0	0	0	0	0	0	0	0	0	0	0	0	0	0	0	0.256374	0	0	0	0	0	0	0	0.0108736	0	0	0	0	0	0	0	0	0	0	0	0	0	0	0	0
PC-o(28:0)	0.0377285	0.0472033	0.0690772	0.0736451	0.00599751	0.133531	0.185879	0.0064226	0.0425317	0.0501952	0.0406711	0.0126664	0.0439523	0.0245739	0.037515	0.0185305	1e-08	0.00738651	0.0311421	0.0285745	0.030895	1e-08	0.0743174	0.0416294	0.0643943	0.0617273	0.0296544	0.0841363	0.0217297	0.0123868	0.0476105	0.0223963	0.0575276	0.0167517	0.0206152	0.0299279	0.0148015	0.0862677	0.043944	0.0129309	1e-08	0.0565234	0.00714833	0.031432	0.00305906	0.0409238	0.0563246	0.0246562	0.0848062
PC-o(30:0)	0.731517	0.827627	1.60655	0.932874	0.255871	1.34481	4.27896	0.534218	0.482736	1.08573	1.12443	0.400515	0.771897	1.0323	1.18011	0.393203	0.015508	0.420367	1.43825	0.758413	0.749226	0.224846	1.52787	1.33473	1.19534	1.19685	0.547851	1.59826	1.03812	0.339575	1.03863	0.72511	1.17332	0.291142	0.861349	0.590793	0.51851	2.14679	1.06878	1.18341	0.190544	2.00667	0.400638	0.72268	0.911424	0.711073	1.62464	0.968343	0.73075
PC-o(31:0)	0.454291	0.680734	1.3399	0.733021	0.307099	1.02148	3.22236	0.540963	0.35679	0.799344	0.532934	0.53278	0.60416	0.580633	0.846619	0.478632	0.0797004	0.412639	0.757521	0.722357	0.661321	0.227423	1.03969	0.823967	0.955748	0.69551	0.475349	1.35741	0.832285	0.485362	0.666054	0.613896	1.10424	0.340406	0.727768	0.669572	0.511426	1.81381	0.909438	0.986295	0.38173	1.64746	0.288334	0.539212	0.598982	0.521382	0.968198	0.695077	0.729358
PC-o(32:0)	25.0958	57.5427	36.8969	27.6654	16.2494	58.1489	130.693	18.6552	24.7372	46.573	48.1607	22.7577	31.7571	40.1129	43.8187	23.5366	3.91389	22.3392	91.7429	36.1471	36.6141	14.7511	49.2616	38.2512	31.0859	35.1078	25.6183	59.4425	43.5552	26.6573	28.4866	31.9394	68.0365	17.9696	44.8175	39.4772	32.1824	78.0467	28.6644	52.7871	21.5738	69.3418	21.3294	20.7972	31.9225	42.1166	43.1665	29.3455	44.1213
PC-o(32:1)	1.48452	1.69053	2.34927	2.02294	0.844056	4.31493	7.92187	1.55629	1.61566	2.1109	2.51346	1.28701	2.49559	3.39722	2.2414	1.80881	0.30225	1.2491	4.47174	1.75792	2.2172	0.92116	3.50226	3.69178	2.17553	3.63037	0.885943	3.33072	2.27068	1.6174	1.67603	1.71175	3.95073	1.48843	2.17008	2.99101	1.69489	5.62494	2.63644	4.0454	1.73791	6.05417	1.33832	1.93799	1.68409	2.71588	2.98138	2.03887	2.11005
PC-o(33:0)	0.692339	1.28063	1.26386	0.83529	0.438461	1.4559	3.9727	0.57234	0.61922	1.05023	0.945249	0.655012	0.71281	1.07471	1.093	0.58728	0.0769266	0.665442	1.56411	1.26826	0.79603	0.319563	1.35184	1.11431	0.9701	0.983605	0.599613	1.73031	0.875029	0.477446	0.710271	0.970515	1.64829	0.453991	1.11305	0.877942	0.612409	2.23527	0.918493	1.14012	0.485223	1.71878	0.428584	0.551719	0.726939	0.780727	1.08838	0.725542	0.95549
PC-o(33:1)	0.2888	0.295854	0.556179	0.393742	0.154029	0.707876	1.72941	0.271604	0.294518	0.336304	0.39746	0.266112	0.350796	0.432291	0.386784	0.320867	0.0365458	0.252011	0.447071	0.388664	0.303421	0.136339	0.553328	0.536012	0.472365	0.535324	0.233332	0.687378	0.39874	0.198486	0.268719	0.347789	0.807938	0.190511	0.396148	0.5162	0.244606	1.03161	0.566314	0.695512	0.247565	0.751406	0.22915	0.355103	0.364668	0.345751	0.487722	0.270989	0.454655
PC-o(34:0)	9.28261	17.8343	6.49986	6.46711	4.25332	10.6394	40.5403	3.54166	8.1793	7.90495	13.0217	5.69735	7.5266	8.69107	10.7952	4.09317	0.695717	6.9888	26.4447	16.7018	8.82821	2.97976	10.1195	8.70673	8.79275	11.0748	5.51406	18.3724	8.9453	3.27448	4.82063	10.9595	15.0823	3.43186	9.19077	9.25868	5.54456	22.0519	5.41553	9.72865	5.09241	15.2244	5.8925	4.99893	6.92639	9.71188	8.65702	6.13556	9.06141
PC-o(34:1)	51.1502	59.2199	35.6485	46.8151	23.7339	114.763	153.105	25.729	35.451	40.2626	53.3406	24.4356	55.4051	55.9434	41.6596	36.1986	7.41116	30.9967	85.7149	43.7194	40.8415	19.2666	59.2907	48.9866	36.6737	58.2688	26.7066	77.6577	55.4587	28.5413	27.3067	39.3947	99.5049	30.0519	48.7305	73.0223	37.8448	103.955	42.76	82.1248	29.9142	80.1172	34.54	42.0667	51.4857	49.0544	57.8502	33.1809	76.7937
PC-o(34:2)	5.39723	12.0944	4.14109	8.63286	3.19598	15.3566	26.4947	4.59882	3.77901	10.3605	10.9909	3.97831	5.48138	10.8165	7.54149	4.98808	1.65358	5.62235	27.9485	13.0931	6.2626	3.84387	9.55322	8.14428	5.24712	7.46559	4.47432	14.0481	10.5269	6.0825	4.69868	6.25932	22.7406	2.78969	16.5823	8.64321	10.0855	18.9644	7.14011	14.3552	4.22872	11.4522	6.37288	7.95167	10.645	7.74071	9.32242	8.1926	14.5102
PC-o(35:1)	0.276634	0.286409	0.342495	0.33013	0.169083	0.653462	1.36951	0.228688	0.217489	0.250606	0.236699	0.220307	0.298359	0.591218	0.346535	0.178032	0.0315337	0.268404	0.546431	0.373077	0.393591	0.163714	0.60713	0.525161	0.355838	0.485548	0.198226	0.86261	0.493354	0.139272	0.214707	0.287812	0.936978	0.173151	0.32292	0.465658	0.140735	1.0947	0.330498	0.540621	0.220126	0.716969	0.20556	0.276466	0.267269	0.313139	0.438619	0.452336	0.349179
PC-o(35:2)	0.168615	0.270317	0.134422	0.299892	0.0913187	0.488182	0.882228	0.162714	0.122588	0.244128	0.263384	0.174896	0.141957	0.357175	0.24729	0.136464	0.0437174	0.159647	0.525744	0.415995	0.198422	0.11974	0.424739	0.314879	0.220229	0.257306	0.125047	0.53483	0.324106	0.137283	0.138779	0.20352	0.70401	0.107083	0.396899	0.225364	0.211724	0.649108	0.270924	0.399722	0.134947	0.34834	0.183676	0.23213	0.229047	0.200171	0.390731	0.336273	0.368362
PC-o(36:1)	2.2149	1.81467	1.31517	1.736	0.973959	3.17306	7.54643	0.846621	1.49624	1.18884	1.95136	1.02928	1.84968	2.85155	1.77103	0.761566	0.143649	1.3413	5.38284	2.55783	3.86818	0.73827	3.6706	4.03665	1.87093	2.41139	1.02844	6.15101	3.09292	1.01623	1.02367	2.08973	5.87037	0.991632	1.36451	3.47397	1.189	7.20207	1.23829	2.47544	1.37304	2.86012	1.2138	1.63938	1.56078	2.08845	2.90556	4.23817	1.69026
PC-o(36:2)	5.71303	6.79872	3.10994	5.69323	3.14328	15.6428	20.9491	3.3303	4.16975	5.12725	6.91426	2.95406	6.0713	10.1634	5.00034	3.77076	0.895984	4.54853	17.974	8.92018	7.295	2.86818	9.44207	9.1653	4.12422	7.4254	3.23639	13.5816	10.4843	3.69019	3.07357	5.06161	18.8059	3.16422	6.89414	9.39736	5.05541	18.4842	4.71728	11.2185	3.96913	8.84104	5.84094	5.87366	7.0417	6.02362	10.4303	10.6955	9.62587
PC-o(36:3)	3.52479	5.87113	2.19489	5.15877	2.30072	14.296	16.2596	2.95016	2.39305	5.93906	5.30157	2.36658	4.02992	6.70508	4.11733	3.56188	1.00231	3.84409	11.9507	6.12221	3.8117	2.30323	7.0878	4.7391	3.10948	4.22402	2.57541	8.5522	6.9504	3.4133	3.467	3.56484	13.0587	1.92712	7.26453	5.69012	5.6216	12.8828	4.1256	8.9718	2.70928	7.95137	4.07133	4.94987	7.64448	4.73429	6.95993	6.02645	9.99698
PC-o(36:4)	19.9114	34.6987	30.8158	25.1808	20.1198	77.082	125.214	19.806	18.3879	40.749	23.8772	18.2625	35.6614	39.914	39.4111	21.5821	2.44314	14.4988	21.6131	22.3684	31.6511	9.3138	35.3488	16.5715	29.2224	26.5419	19.2878	47.9504	36.2579	18.386	27.0363	23.9514	42.2418	20.4229	25.7595	36.783	38.1271	56.1353	21.9425	42.0182	16.7798	62.7796	23.2493	20.4949	21.6574	24.7807	28.0319	11.7124	78.7388
PC-o(36:5)	0.49598	0.272299	0.76013	0.483909	0.241268	1.16439	2.31066	0.267034	0.299211	0.466508	0.414863	0.461949	0.163203	0.46785	0.778677	0.232824	0.00850783	0.144565	0.25832	0.323632	0.602188	0.030094	0.828952	0.461267	0.519153	0.653863	0.1577	1.9029	0.425692	0.0823374	0.540401	0.49624	0.928958	0.262527	0.242688	0.556209	0.612409	1.35303	0.639449	0.774664	0.569853	1.71251	0.32668	0.543658	0.231554	0.209741	0.313442	0.11114	0.346258
PC-o(37:4)	0.500673	0.776365	1.00812	0.752473	0.572485	1.9163	3.62311	0.598768	0.417446	1.00487	0.499394	0.609712	0.791346	0.933324	0.998146	0.510772	0.0614453	0.429473	0.345122	0.744102	0.700629	0.245799	0.964443	0.497192	1.00748	0.679578	0.471956	1.35174	0.747908	0.379953	0.694198	0.683593	0.977527	0.511464	0.678877	0.694364	0.74152	1.58418	0.741878	0.955651	0.384643	1.62693	0.406928	0.490655	0.463574	0.505091	0.708229	0.336559	1.85318
PC-o(37:5)	0.0307327	0.031145	0.0824026	0.079874	0.0230345	0.236849	0.443721	0.0577188	0.0455759	0.0572896	0.022505	0.0411633	0.0720176	0.0723532	0.0969383	0.0383159	1e-08	1e-08	0.020061	1e-08	0.0471023	1e-08	0.0792232	0.0211436	0.12099	0.111077	0.00493736	0.170024	0.0601316	0.0355926	0.0943662	0.0448015	0.134292	0.025035	0.0440309	0.0751417	0.0744315	0.256174	0.103723	0.109124	0.0668522	0.257157	0.0136347	0.0555095	0.0716869	0.0327577	0.0580399	0.0146711	0.17
PC-o(38:3)	0.587542	0.750601	0.418462	0.808111	0.381135	2.13011	2.90298	0.464773	0.509323	0.797847	0.615459	0.442928	0.638404	1.49975	0.76154	0.478602	0.103453	0.743085	2.13448	1.00758	1.14756	0.35323	1.63691	1.23516	0.577806	0.825311	0.386587	2.20717	1.47702	0.538191	0.572395	0.711067	2.01079	0.334371	0.804168	1.02335	0.735623	2.60877	0.519871	1.10019	0.510391	1.60826	0.719266	0.73984	0.913317	0.979297	1.44825	1.83761	0.966392
PC-o(38:4)	8.06956	16.5852	9.65059	9.46639	7.55106	27.9961	57.0304	7.00878	7.85658	14.3446	11.5681	7.0325	14.3231	13.0242	13.6245	7.47395	0.915008	7.88554	17.0065	15.7004	13.5243	5.06788	12.3571	7.33313	12.2617	12.6458	8.16913	20.0851	13.7188	5.71887	8.41976	11.4017	16.0465	6.87978	10.7617	15.0466	12.78	24.8945	7.61734	17.1296	5.88529	27.0549	9.42178	7.30621	9.07949	12.2176	11.7224	6.04257	28.403
PC-o(38:5)	16.8811	27.6478	18.0138	18.3233	16.4743	80.7767	92.5966	15.6044	14.6098	31.8538	23.2983	13.8398	38.1823	28.0093	24.7598	19.0858	2.46315	12.9654	16.6714	18.8167	22.7936	8.33642	28.3087	16.5271	18.946	28.4263	13.7072	35.8884	26.7804	12.4524	18.3364	15.1822	33.3481	17.2022	19.7978	30.0078	29.7219	45.7944	20.9552	39.7685	15.5068	44.7733	16.5356	20.9897	22.78	19.9389	28.9604	8.91324	74.2263
PC-o(39:4)	0.0351334	0.15706	0.101337	0.0510762	0.0744031	0.217922	0.634577	0.049321	0.0334928	0.0493467	0.0517905	0.0771917	0.0818691	0.0469198	0.144635	0.053635	1e-08	0.103353	0.114912	0.0930076	0.107742	0.00675843	0.0430404	0.0591414	0.104431	0.1139	0.0632936	0.148349	0.0673307	0.0236243	0.0435041	0.112486	0.104305	0.0403131	0.102524	0.0806167	0.0816168	0.282345	0.079897	0.132725	0.00454744	0.253439	0.00946554	0.0396535	0.0575522	0.0729323	0.122904	0.0325815	0.23657
PC-o(39:5)	0.0902322	0.16976	0.212424	0.143467	0.105061	0.471282	0.779757	0.155091	0.0996955	0.170024	0.138077	0.149866	0.206017	0.186369	0.24253	0.124622	0.0331002	0.0680867	0.106768	0.16685	0.185134	0.0545705	0.205097	0.160828	0.25259	0.243843	0.0862088	0.37242	0.171051	0.0726683	0.1573	0.157002	0.22211	0.110668	0.0847246	0.154061	0.182955	0.426273	0.198106	0.279401	0.147317	0.41837	0.091297	0.0880415	0.115103	0.0732401	0.207849	0.0373873	0.291955
PC-o(40:4)	0.303259	1.03993	0.331111	0.459249	0.231025	1.30505	2.50172	0.277321	0.210703	0.713328	0.698733	0.287738	0.575235	0.861834	0.632171	0.256543	0.126755	0.401188	1.04923	1.05777	0.803028	0.24758	0.724383	0.53531	0.461952	0.282105	0.306775	0.904525	0.859459	0.443609	0.339683	0.512756	0.988561	0.250322	0.777935	0.80648	0.586672	1.47933	0.490953	0.869875	0.198616	0.684477	0.192326	0.440288	0.586094	0.610408	0.975154	0.559649	1.07951
PC-o(40:5)	1.73364	4.26117	2.09334	2.1786	1.79939	8.36641	13.1422	2.06905	1.83137	3.27782	3.51368	1.99794	4.27799	2.97758	2.93189	2.30003	0.305704	2.06568	4.82363	3.8521	3.44064	1.80663	3.15192	2.94021	2.79576	4.83183	1.83652	5.34958	3.51668	1.2749	1.9623	2.39459	3.82991	1.89019	2.42581	4.02669	3.35195	7.00942	2.61341	5.7704	1.88242	7.1452	2.27181	2.0679	2.93832	3.10053	4.19851	1.4524	7.21192
PC-o(40:6)	1.46588	2.88358	1.55078	2.00542	1.52877	9.41724	9.7793	2.06339	1.53423	3.26493	2.85387	1.54292	3.6626	2.46322	2.35895	2.3283	0.277052	1.32712	2.20125	2.13457	2.21899	1.14627	3.06976	2.64314	1.91409	4.3941	1.353	4.46739	2.4353	1.12884	1.98324	1.64494	3.83895	1.45754	2.12664	3.37936	3.39429	5.78326	2.98571	5.39906	2.31777	6.09367	1.83065	2.16085	2.62426	2.14037	3.86973	0.922283	6.20577
PC-o(42:6)	0.259879	0.493201	0.229508	0.44377	0.197655	1.25492	1.27157	0.243773	0.169279	0.59573	0.288405	0.228706	0.523855	0.595538	0.502304	0.183701	0.0389961	0.209934	0.380461	0.415608	0.457985	0.104694	0.529164	0.416698	0.264322	0.463931	0.137066	0.646868	0.455236	0.276665	0.288235	0.312389	0.530224	0.188841	0.629777	0.514385	0.663385	0.914688	0.380172	0.473451	0.273233	0.813899	0.251762	0.434843	0.341838	0.294805	0.710147	0.226325	1.2629
PC-o(42:7)	0.0683346	0.153326	0.0439531	0.161175	0.0511262	0.616001	0.590944	0.0833572	0.0955669	0.189917	0.106544	0.127858	0.163446	0.181788	0.185289	0.082738	1e-08	0.0432491	0.113766	0.126713	0.21646	0.0135396	0.111829	0.243287	0.0780275	0.173044	0.0285489	0.394469	0.103719	0.0569141	0.0785941	0.0797353	0.186418	0.0809131	0.144585	0.20444	0.267578	0.494139	0.157068	0.2059	0.130193	0.329344	0.104838	0.168851	0.0694741	0.0643144	0.234987	0.0625218	0.41927
PC-o(44:8)	0.00932665	0.0894768	0.0413184	0.0754663	0.018036	0.269839	0.238981	0.0297483	0.00640613	0.102298	0.017104	0.0183811	0.0834317	0.162527	0.0928881	0.022738	1e-08	1e-08	0.010715	0.0376931	0.0612508	1e-08	0.0466791	0.0186142	1e-08	0.00913852	0.00378478	0.0967174	0.0611785	0.0356086	0.0250334	0.038706	0.0569499	0.0265412	0.0624771	0.0751041	0.20088	0.131896	0.0378426	0.0496481	0.0208489	0.101045	0.0138561	0.0210639	0.0257354	0.0051188	0.057333	1e-08	0.461782
PC'(30:0)	1.38646	1.52501	2.68138	1.53235	0.585198	2.4992	5.62727	0.922824	1.03423	1.9196	1.77962	0.911632	1.45951	1.53137	2.08908	0.973969	0.22248	0.929233	2.44063	1.28972	1.46928	0.603569	2.71026	2.81624	2.51629	2.13193	1.17652	2.78229	1.98261	1.03547	1.92895	1.31355	2.11832	0.921865	1.27649	1.17489	1.61321	3.73752	1.8176	1.77686	1.00152	2.63731	0.850261	1.20118	1.70201	1.41998	2.3923	2.11933	1.18016
PC'(30:1)	0.0368538	1e-08	0.0784368	0.0336343	0.0089974	0.0955538	0.295083	0.0167477	0.0355779	0.0186079	0.138271	0.028077	1e-08	0.10405	0.147356	0.0109735	1e-08	0.013648	0.0631641	0.16097	0.085516	1e-08	0.0901897	0.156367	0.0699734	0.0930381	0.0439792	0.110794	0.0992853	0.0474859	0.0168158	0.0486205	0.106276	1e-08	0.0180805	0.0281549	0.0159552	0.151772	0.138055	0.0643536	0.0599338	0.0422697	0.0125799	0.0455572	0.0473551	0.0311586	0.175699	0.106595	0.0123579
PC'(31:0)	0.536846	0.804145	1.66967	0.950496	0.405411	1.3459	3.05347	0.69722	0.55629	1.03889	0.728174	0.679907	0.610357	0.733218	1.18307	0.67498	0.153099	0.543578	0.778431	0.989172	0.875417	0.399316	1.50299	1.22156	1.44109	0.788762	0.784317	1.69512	1.0241	0.654703	1.01978	0.81724	1.34199	0.559519	0.937645	0.831794	0.71722	2.20597	1.23132	1.26157	0.582441	1.58559	0.401748	0.638188	0.728732	0.724678	1.06625	0.984297	0.827253
PC'(31:1)	0.0430256	1e-08	0.0933608	0.0263116	1e-08	0.0809671	0.248161	0.0142455	0.0816246	0.0237982	0.074467	0.0288833	1e-08	0.0981741	0.0856262	0.0346042	1e-08	0.0401985	1e-08	0.0762877	0.055645	1e-08	0.104915	0.111158	0.0869217	1e-08	0.073655	0.131964	0.0192455	0.0246169	0.133365	0.0911602	0.155609	1e-08	0.0675881	0.0246226	1e-08	0.249379	0.137032	0.0187318	0.11009	0.0785641	0.026698	0.0298599	0.0310213	0.0501078	0.127426	0.106494	0.0196403
PC'(32:0)	28.0872	62.5348	39.8679	29.2266	19.545	56.4231	109.798	21.7659	26.8141	52.8299	47.5785	25.6696	32.2891	42.2598	49.3309	28.2439	5.52833	25.4513	85.811	40.0624	42.0113	17.4213	52.9757	44.9065	36.5694	37.9572	31.8998	60.5033	46.5131	30.596	34.5886	37.0025	70.9328	20.6836	48.3348	43.2285	34.8002	77.0246	32.4425	53.3277	23.6595	67.3412	24.4057	20.8992	34.8838	44.9072	39.9331	33.2458	43.2919
PC'(32:1)	1.73453	2.06632	3.59528	2.83738	1.46949	5.0894	9.8325	2.08275	3.14662	4.52661	4.59393	2.59329	2.91466	4.04208	4.73131	2.46846	0.461194	1.78774	4.86784	4.63429	4.83677	1.18052	3.95218	7.04374	3.57142	4.41036	2.99907	3.69819	4.60717	2.58913	3.30385	3.2887	4.63672	1.87293	2.98262	5.37473	2.13695	8.91599	5.24154	4.96519	2.41758	6.34215	2.46673	2.30168	2.91163	4.56545	4.4046	4.21755	2.4011
PC'(32:2)	0.0514385	0.0581781	0.0470678	0.0843459	0.0101827	0.226082	0.414759	0.0243478	0.111761	0.134981	0.189209	0.0367484	0.0787214	0.139978	0.135003	0.0427164	1e-08	0.00875006	0.190094	0.178472	0.135031	0.00944689	0.0735656	0.293686	0.120525	0.208705	0.0495464	0.0854707	0.119791	0.0335119	0.104744	0.0589227	0.18008	0.0110981	0.0762737	0.0985699	0.0577786	0.3235	0.115915	0.0365458	0.0592701	0.17684	0.0232742	0.0586918	0.0414962	0.0860333	0.15216	0.083368	0.0922524
PC'(33:0)	0.587624	1.05053	1.12856	0.52783	0.446002	0.950806	2.46196	0.447412	0.478225	0.708124	0.575225	0.532461	0.550317	0.769979	0.856071	0.41293	0.0343234	0.546848	0.905796	0.985766	0.549052	0.292877	1.12021	0.940796	0.923409	0.679397	0.478661	1.26966	0.609985	0.301925	0.581891	0.922865	1.1051	0.31351	0.992338	0.643007	0.408012	1.61507	0.81087	0.739484	0.313139	1.03249	0.245672	0.31117	0.617229	0.553491	0.780965	0.680382	0.63861
PC'(33:1)	0.375826	0.308008	0.597722	0.457714	0.216938	0.563713	1.43091	0.256692	0.264837	0.425265	0.276038	0.32487	0.321362	0.455753	0.49156	0.333593	0.0605715	0.2389	0.338077	0.38037	0.306066	0.152865	0.528813	0.744725	0.566324	0.381554	0.213975	0.554774	0.443445	0.231013	0.359935	0.408332	0.704635	0.237725	0.486363	0.503038	0.252781	1.00331	0.560373	0.580972	0.249069	0.602982	0.185469	0.38586	0.366913	0.352017	0.559621	0.362337	0.314423
PC'(33:2)	0.0237123	0.0104436	0.0248477	0.0294223	1e-08	0.0429898	0.102185	0.0124548	1e-08	0.0316983	0.0312127	0.0182489	1e-08	0.0418746	0.0250011	0.0145062	0.0153256	1e-08	1e-08	0.0748202	0.0511942	1e-08	0.0391172	0.0343597	0.0417755	0.0602859	1e-08	0.0632659	0.0250991	1e-08	0.0180307	0.0324876	0.130712	1e-08	0.106044	0.029745	0.0249602	0.105378	0.0336646	0.0530514	0.0294606	0.0164537	1e-08	0.0382573	0.0511472	1e-08	0.0309891	0.0307384	0.0578599
PC'(34:0)	9.39266	16.0221	6.91377	6.2197	4.68102	8.85115	29.28	3.88856	8.16652	8.04052	11.6666	6.03925	6.98821	7.96267	10.6162	4.13214	0.688921	6.82612	22.8477	15.7073	8.8451	3.16573	9.3668	9.64681	9.23651	10.733	6.17162	16.2385	7.80199	3.49134	5.59079	11.8335	12.5816	3.30513	8.36202	8.22158	5.00713	17.5163	5.61759	8.3566	4.84214	11.9877	5.99964	4.26189	6.22878	9.1742	7.78278	6.54676	7.88891
PC'(34:1)	51.787	55.2389	37.0166	45.1012	25.5353	98.2856	122.66	26.7307	34.274	43.5586	50.6181	26.0206	53.788	52.6577	40.7658	37.2935	8.33847	31.3112	72.5127	44.9274	40.1443	20.0372	57.8703	53.7279	39.6828	52.856	27.7586	66.8474	53.0909	29.7686	29.6735	43.196	85.079	29.8855	51.1376	66.5879	35.7263	90.0991	43.7795	74.5095	29.673	68.0412	33.9147	37.9737	50.61	46.298	53.997	34.7036	66.2645
PC'(34:2)	5.34419	11.4824	4.32342	8.65808	3.67169	14.3035	24.2475	5.04063	4.14384	11.69	11.7327	4.39153	5.8167	11.0468	7.92134	5.35106	1.89228	5.90668	26.0502	14.5309	7.15107	4.20066	10.5006	10.382	6.37144	6.77783	5.31584	12.3687	11.4318	7.23457	5.65476	7.39758	21.1353	3.05418	18.4007	8.67344	9.82295	18.312	8.01249	13.61	4.60327	9.79837	6.73328	7.67374	11.0282	7.98229	9.10271	9.72278	12.8535
PC'(34:4)	0.0641706	0.0804589	0.0849249	0.0488756	0.0569174	0.249808	0.455707	0.0521119	0.048623	0.0981243	0.106319	0.037556	0.100795	0.16289	0.0708856	0.0631217	1e-08	0.0110665	0.0317923	0.0692589	0.0611448	1e-08	0.0979018	0.0462823	0.14362	0.118634	0.0571363	0.196374	0.129171	0.0104615	0.130151	0.0830769	0.118587	0.0323043	0.0492488	0.0163441	0.0389571	0.177314	0.119653	0.0624861	0.0829229	0.0745801	0.0513108	0.0763573	0.010262	0.0368619	0.104226	0.0316694	0.19497
PC'(35:0)	0.0830622	0.0393399	0.0802935	0.0338294	1e-08	0.0275831	0.120191	0.0129545	0.0330784	0.0194115	0.0351473	0.0144938	1e-08	1e-08	0.0637486	0.0228059	1e-08	0.0254423	0.0365345	0.045626	0.0706715	0.0168544	0.0421043	0.0496704	0.0485685	0.0602054	0.031208	0.0258373	0.0228419	1e-08	0.0260348	0.0424948	0.074994	0.0105011	0.0430895	0.03895	1e-08	0.115278	0.0127676	1e-08	0.0151385	0.0495572	0.0171244	0.0366637	1e-08	0.0155847	0.0193271	0.0106756	0.0428192
PC'(35:1)	0.117624	0.130801	0.266137	0.247659	0.146703	0.38207	0.664346	0.109281	0.115354	0.179045	0.133271	0.170581	0.177119	0.202306	0.187168	0.138744	0.0310295	0.15453	0.20808	0.271318	0.308178	0.0718257	0.357797	0.433981	0.251997	0.172205	0.0915146	0.363009	0.305159	0.113737	0.0965682	0.269786	0.44548	0.0939098	0.247157	0.20371	0.150228	0.517946	0.176995	0.318195	0.134259	0.324078	0.140015	0.155923	0.163322	0.22756	0.269855	0.303193	0.186027
PC'(35:2)	0.102888	0.201781	0.130991	0.185952	0.0960119	0.347367	0.553904	0.108708	0.102907	0.214089	0.194551	0.0494717	0.10155	0.310658	0.0912639	0.105542	0.038801	0.152816	0.303306	0.333382	0.164989	0.0927598	0.27282	0.265865	0.156499	0.144249	0.0980384	0.24694	0.227091	0.094987	0.148894	0.16304	0.584353	0.0534151	0.30639	0.18344	0.17738	0.51383	0.15206	0.286105	0.125003	0.194078	0.110293	0.16207	0.124712	0.146405	0.289455	0.29633	0.240865
PC'(35:4)	0.0896542	0.117274	0.348205	0.247838	0.11506	0.322706	0.744361	0.0945546	0.113195	0.230224	0.0960018	0.126495	0.178467	0.171453	0.223012	0.153232	1e-08	0.0618848	0.0608198	0.115003	0.0918094	0.0439959	0.245174	0.0888245	0.366827	0.114801	0.135972	0.277227	0.176493	0.132006	0.172532	0.153513	0.278489	0.089992	0.160471	0.175579	0.164927	0.295968	0.197511	0.238667	0.0901709	0.22298	0.0814847	0.168145	0.0845278	0.0987025	0.163713	0.0516052	0.472677
PC'(36:0)	1.12878	0.638727	0.779776	0.67926	0.316338	0.764061	1.81263	0.28162	0.619155	0.411597	0.443691	0.465485	0.563517	0.646147	0.916674	0.271144	0.0682828	0.426233	1.12354	0.667004	0.982527	0.214449	0.784304	0.735219	0.737899	0.888752	0.345991	1.33678	0.788568	0.320484	0.50902	0.883924	0.769191	0.19292	0.550916	0.784369	0.576562	1.52111	0.385665	0.39725	0.423368	1.0951	0.268282	0.46184	0.345235	0.654	0.734871	0.69195	0.67121
PC'(36:1)	2.80208	2.19308	1.9493	2.12868	1.41553	3.54517	7.76379	1.35977	1.73843	1.46627	2.4726	1.52255	2.32507	3.80827	2.54835	1.19034	0.290101	1.97624	7.14958	3.34902	5.00236	1.06207	4.27771	5.76709	2.59078	3.90221	1.48706	6.66899	3.73162	1.39156	1.57489	2.85624	6.69163	1.24603	1.88552	3.83143	1.2533	8.05299	1.5238	3.2433	2.05136	4.02037	2.15625	2.04426	1.74103	2.72096	3.69253	6.21141	1.78111
PC'(36:2)	5.7482	6.8862	3.13087	5.80856	3.72288	13.8495	18.4873	3.31723	4.07069	5.85652	7.0266	3.05511	6.1433	10.0896	4.96902	3.81716	1.05282	4.87167	17.6985	9.27343	7.46451	2.92205	9.40507	10.6443	4.77616	7.23474	3.49211	12.149	10.4254	3.84963	3.25078	5.69524	19.6498	2.99557	7.69774	8.67708	4.78414	16.463	4.93064	10.8818	4.36931	8.05661	5.64287	5.75236	6.65507	6.07493	9.95929	11.1135	8.39402
PC'(36:3)	3.2868	5.77522	2.33477	5.18229	2.36136	13.406	15.1123	2.57309	2.50937	6.88464	5.48993	2.30534	4.22083	6.82438	3.97744	3.79513	1.09333	3.8392	10.6623	6.28056	3.83223	2.31294	7.14435	5.61293	3.26249	3.96912	2.77101	7.97639	6.7827	3.40605	3.7277	3.95556	13.2148	1.76002	8.03276	5.593	4.8534	11.8165	4.49573	9.27587	2.7967	7.32346	3.99698	4.77777	7.26251	4.87396	6.96107	6.30968	8.93192
PC'(36:4)	19.5013	36.6046	33.1211	27.372	23.9091	79.2865	125.625	21.2613	19.1145	46.8469	26.9271	20.2429	38.1241	42.697	43.2408	23.5439	2.78091	16.2584	23.4465	25.1061	33.3218	10.5778	38.0089	21.0131	33.2066	26.5517	23.6911	47.3189	37.7901	20.7583	30.0919	29.9768	47.4494	20.4383	30.4573	38.4031	36.4235	53.4889	24.9721	44.9081	19.5031	62.9042	23.6835	21.7078	23.0951	26.8584	27.8106	12.5117	74.6121
PC'(37:1)	1e-08	0.00864806	0.0278953	1e-08	1e-08	1e-08	1e-08	1e-08	1e-08	1e-08	1e-08	1e-08	1e-08	1e-08	1e-08	1e-08	1e-08	1e-08	1e-08	1e-08	0.0119815	1e-08	0.0148935	0.0813441	0.0185799	0.0101537	1e-08	0.0679966	1e-08	1e-08	1e-08	0.0165878	0.0353152	1e-08	1e-08	0.0224332	1e-08	0.063561	0.0186254	1e-08	1e-08	1e-08	0.00885546	1e-08	1e-08	1e-08	0.0283632	0.0277558	1e-08
PC'(37:2)	1e-08	1e-08	1e-08	1e-08	1e-08	1e-08	0.0309482	1e-08	1e-08	1e-08	1e-08	1e-08	1e-08	1e-08	1e-08	1e-08	1e-08	0.0143336	0.0157354	1e-08	0.0152639	1e-08	1e-08	1e-08	1e-08	0.0132792	1e-08	1e-08	1e-08	1e-08	0.0109587	1e-08	0.0274572	0.0087659	0.01396	0.0183001	1e-08	0.0517745	1e-08	1e-08	1e-08	1e-08	1e-08	1e-08	1e-08	1e-08	0.0116237	0.0301385	1e-08
PC'(37:4)	0.443516	0.694123	0.979209	0.751179	0.647033	1.74066	3.00998	0.518631	0.415155	0.97167	0.512767	0.550286	0.694266	0.861362	0.938715	0.544063	0.0569318	0.408407	0.307094	0.800008	0.645411	0.289504	0.786601	0.515021	0.96167	0.540901	0.554054	1.2184	0.660531	0.318817	0.752793	0.681115	1.0534	0.426145	0.676731	0.583562	0.600651	1.42704	0.652189	0.853766	0.385809	1.27275	0.486861	0.4925	0.408512	0.423544	0.71462	0.317094	1.39019
PC'(37:5)	0.0823007	0.119056	0.155097	0.127754	0.0711369	0.337488	0.793999	0.118012	0.0766463	0.27025	0.110666	0.153615	0.181287	0.189972	0.305896	0.111272	1e-08	0.0404063	0.078615	0.166434	0.231854	0.0231118	0.197962	0.177756	0.145562	0.210853	0.0767202	0.231455	0.141821	0.0580804	0.198343	0.142187	0.248609	0.0777025	0.0993377	0.173215	0.165582	0.260756	0.199848	0.179219	0.170912	0.20578	0.0322372	0.123736	0.118806	0.0519841	0.159127	0.0387504	0.285596
PC'(38:0)	0.895302	0.504436	0.593267	0.505735	0.143936	0.677217	1.19021	0.225209	0.318968	0.358936	0.282229	0.396829	0.399738	0.472031	0.528067	0.186362	0.0344604	0.2437	0.600138	0.421069	0.566431	0.0801988	0.523503	0.413396	0.508911	0.483786	0.274705	0.874988	0.401168	0.197157	0.3856	0.456024	0.52627	0.140074	0.343415	0.385985	0.466873	0.903607	0.297056	0.31598	0.254062	0.697756	0.184942	0.25241	0.287481	0.382559	0.544947	0.316582	0.738387
PC'(38:1)	1.32457	0.758445	0.846373	0.910683	0.388636	1.75061	2.46619	0.360313	0.70992	0.573393	0.823735	0.789668	1.07056	1.63286	0.97493	0.499377	0.0851418	0.532228	1.92558	0.761231	1.96333	0.31005	1.51285	2.60169	0.930061	1.87735	0.528226	2.65656	1.32027	0.609612	0.623465	0.989915	2.28798	0.524056	0.729491	1.593	0.631456	3.14799	0.79918	0.971845	0.887463	1.64144	0.618208	0.974558	0.676369	0.866508	1.71909	1.76389	0.871547
PC'(38:2)	0.775374	0.942288	0.453463	0.947194	0.33982	1.63787	2.25261	0.359891	0.437343	0.63509	0.758047	0.401821	0.590538	1.77801	0.841675	0.365161	0.161735	0.555387	2.22733	1.10167	1.51009	0.29944	1.48475	1.86181	0.619079	0.922572	0.406975	2.29875	1.54675	0.6519	0.468615	0.71294	2.06365	0.330372	1.32574	0.958155	0.670075	2.61181	0.674244	0.910251	0.648522	1.19281	0.541106	0.91057	0.815602	0.87314	1.70557	2.1266	0.991228
PC'(38:3)	0.544673	0.71122	0.385897	0.938911	0.398145	1.96375	2.86167	0.403836	0.367892	0.871636	0.680953	0.458043	0.77926	1.53405	0.783379	0.505619	0.158243	0.729993	2.11504	0.950827	1.21068	0.371757	1.50486	1.60436	0.727005	0.678492	0.462319	1.99228	1.36035	0.547025	0.615127	0.761146	2.32606	0.320149	0.843958	0.97547	0.651376	2.41106	0.494845	1.14939	0.50647	1.56081	0.738854	0.756347	0.913457	1.09046	1.31109	1.92978	0.893754
PC'(38:4)	8.79494	17.6916	9.93056	10.6094	8.79644	29.5697	57.0512	7.74919	8.66309	17.5628	13.4698	8.07678	15.1515	15.249	15.274	8.33079	1.0463	9.32031	19.5785	19.2501	14.6001	5.2401	13.5742	9.39757	13.1605	12.8486	10.4336	20.5287	15.1249	6.49641	9.68825	14.2827	19.2506	6.91163	13.2547	15.2228	12.5869	25.5429	8.8803	18.0326	6.78015	27.7192	9.33767	7.89603	10.2826	13.5125	11.5317	6.83971	27.8957
PC'(38:5)	17.5274	30.1765	18.9213	20.9948	18.7132	93.967	103.282	17.7127	15.7393	38.8201	27.029	15.3043	42.3832	32.9271	27.6499	21.6717	2.60825	15.2462	17.7268	24.5446	25.1445	8.92121	32.1698	20.9501	20.5048	28.7407	17.5166	37.3037	31.7517	13.6312	20.103	18.3976	40.0762	18.3597	24.3643	32.9288	30.1813	48.4147	24.9451	44.9139	17.7461	48.3428	19.9569	22.9873	25.8916	21.1606	30.1127	9.61549	80.1199
PC'(38:6)	2.06666	6.28487	4.1708	3.60723	3.3798	12.003	19.9567	3.55338	4.57681	6.33611	5.79952	4.80853	4.53133	6.85672	7.27315	3.52232	0.617886	1.51188	3.4383	5.35697	6.08016	1.63155	6.08132	4.71211	3.95763	5.514	2.72958	11.2434	4.04157	3.37979	3.84924	3.70696	9.6215	3.30259	4.98613	6.34375	6.09838	12.7047	5.13157	5.69602	4.66901	7.7008	3.59252	3.59833	2.67787	2.37042	4.54528	1.33809	11.6148
PC'(39:1)	0.0160925	1e-08	0.041511	1e-08	1e-08	1e-08	0.0157972	1e-08	0.0111532	1e-08	1e-08	1e-08	0.0118266	0.0177232	1e-08	1e-08	1e-08	0.00852092	0.0226882	1e-08	0.0091509	1e-08	0.0206587	0.0232655	0.010947	0.0103451	1e-08	0.0429298	0.0112444	1e-08	1e-08	1e-08	0.0256946	1e-08	1e-08	1e-08	1e-08	0.0483463	0.0242592	0.0272153	1e-08	0.0194316	1e-08	1e-08	0.0105085	0.0226817	1e-08	0.0284167	1e-08
PC'(39:2)	1e-08	1e-08	1e-08	0.00969771	1e-08	1e-08	1e-08	0.0275704	1e-08	1e-08	0.0129846	1e-08	1e-08	0.0327235	0.0136162	0.00780344	1e-08	1e-08	1e-08	0.0126517	0.0329835	1e-08	1e-08	0.0232215	1e-08	0.0119524	1e-08	0.0143606	0.00897634	1e-08	1e-08	1e-08	0.00956701	0.00819136	1e-08	1e-08	1e-08	0.038712	0.0282121	1e-08	1e-08	0.0137691	1e-08	1e-08	1e-08	1e-08	1e-08	0.00975908	1e-08
PC'(39:4)	0.0237009	0.0994095	0.123829	0.0522724	0.0782512	0.209393	0.44812	0.0960661	0.0239124	0.0974816	0.0375255	0.0541985	0.0408961	0.0685886	0.0949139	0.0622651	1e-08	0.0945928	0.0699068	0.128369	0.0977404	0.0458399	0.113329	0.107211	0.108569	0.0990162	0.0591961	0.13997	0.0627415	0.0114484	0.0814015	0.101258	0.109395	0.0557216	0.100081	0.067345	0.0838107	0.208174	0.0514496	0.182468	0.0271471	0.13878	0.042933	0.0236035	0.0933124	0.0853623	0.0814935	0.0458945	0.186373
PC'(39:5)	0.0707462	0.104623	0.15843	0.11556	0.107377	0.328826	0.72414	0.165693	0.0794212	0.183819	0.0990908	0.134825	0.169804	0.147693	0.175765	0.122529	1e-08	0.0536555	0.0738056	0.150988	0.0871248	0.029898	0.209069	0.135625	0.239934	0.169396	0.104571	0.312373	0.089625	0.0474952	0.142591	0.19885	0.226581	0.0504536	0.127916	0.143862	0.0729188	0.373828	0.166627	0.243724	0.115604	0.406137	0.0586515	0.0982217	0.0766921	0.0590033	0.154882	0.0456338	0.209292
PC'(39:6)	0.0209737	0.100913	0.117367	0.0940533	0.0817631	0.224108	0.485368	0.104826	0.0462946	0.132194	0.0947651	0.12954	0.0605161	0.109164	0.133753	0.0494091	1e-08	0.0280756	0.0219017	0.135737	0.103049	0.0348282	0.129188	0.101892	0.116031	0.138178	0.0476785	0.249235	0.0405551	0.0341776	0.0962143	0.0616363	0.172323	0.069227	0.0605566	0.13862	0.0891686	0.149509	0.160033	0.080553	0.0778665	0.144139	0.0628844	0.0866886	0.0168796	0.0230193	0.132889	0.0069748	0.20447
PC'(40:0)	0.403973	0.1945	0.311897	0.333	0.0477435	0.38093	0.543862	0.0520429	0.0882036	0.147262	0.0706548	0.230607	0.150987	0.36545	0.303491	0.0733546	0.00884575	0.113617	0.236946	0.105947	0.274238	0.0346568	0.31071	0.234211	0.16729	0.158435	0.111308	0.339682	0.226924	0.133885	0.286365	0.194264	0.245493	0.0713782	0.115305	0.129663	0.193313	0.350401	0.169155	0.0869172	0.111599	0.333245	0.0786904	0.0926454	0.190966	0.261337	0.193116	0.127555	0.368956
PC'(40:1)	1.31262	0.759266	0.937421	0.992533	0.353214	2.09811	2.16581	0.274964	0.537058	0.574255	0.520867	0.803339	1.18116	1.77333	0.947266	0.49849	0.128749	0.621888	1.49555	0.568036	1.63926	0.314209	1.26747	1.76187	0.785072	1.31432	0.481485	2.05973	1.01749	0.485362	0.731721	0.775	1.90881	0.396514	0.645467	0.928295	0.555631	2.30053	0.894097	0.839104	0.741635	1.2936	0.51559	0.530856	0.704303	0.831852	1.67905	1.04056	1.15487
PC'(40:2)	0.682533	0.684626	0.408224	0.828788	0.300065	1.57117	1.59755	0.25669	0.351379	0.516602	0.567853	0.374502	0.614454	1.74595	0.726752	0.337842	0.107777	0.413599	1.60256	0.740533	1.53177	0.25963	1.46686	1.82781	0.382157	0.971417	0.365501	1.92548	1.30401	0.515535	0.435995	0.545329	2.10612	0.329809	0.968673	0.857572	0.522872	2.21702	0.710934	0.737773	0.577649	0.956644	0.520335	0.655757	0.68529	0.636992	1.7228	1.7572	0.909305
PC'(40:3)	0.373965	0.396582	0.204979	0.571866	0.220315	1.29912	1.21407	0.223128	0.215101	0.396859	0.343503	0.221846	0.349209	1.52747	0.514587	0.250424	0.0670458	0.30516	1.20485	0.516651	1.01435	0.163016	1.13547	1.2549	0.261996	0.57161	0.255037	1.52212	1.11242	0.514063	0.27413	0.379794	1.59699	0.168518	0.599615	0.610473	0.362662	1.77309	0.453571	0.564753	0.402687	0.837366	0.368317	0.604589	0.505953	0.440198	1.34148	1.68646	0.560757
PC'(40:4)	1.29441	2.28423	1.35701	1.78079	1.02703	3.88093	8.26054	1.21481	1.13778	2.25575	1.96477	1.18814	2.16807	2.45895	2.33437	1.08592	0.188222	1.37667	3.97445	3.11906	2.47259	0.877167	2.15114	1.58318	1.73947	1.9467	1.32293	3.0553	2.50011	1.03123	1.40347	2.064	2.83757	0.958003	1.92002	2.32437	2.01939	4.13426	1.51769	2.42938	0.873869	4.61509	1.1144	1.14497	1.46627	1.98519	2.3654	1.47321	3.93753
PC'(40:5)	1.87238	4.82977	2.16053	2.44717	2.06734	9.74618	16.1667	2.25672	2.08599	4.164	4.22666	2.11902	4.97473	3.52255	3.5485	2.5992	0.300903	2.37203	5.32954	5.08432	3.83912	1.69586	3.739	3.70701	2.95175	4.86367	2.35528	5.75151	4.11885	1.40679	2.29917	3.05961	4.90864	2.15457	3.43385	4.44001	3.57707	8.18741	3.26318	6.72101	2.29886	8.45293	2.48658	2.37326	3.33091	3.49125	4.85129	1.66393	8.54693
PC'(40:6)	2.06296	4.58718	2.47353	3.23656	2.58322	13.6264	18.6622	3.39566	2.95246	5.04024	4.83935	2.99459	5.35276	4.25084	4.12368	3.23479	0.397713	1.87027	3.44994	4.73708	4.28857	1.6307	4.77262	4.23056	3.29304	5.82101	2.33588	7.77965	3.72252	1.82522	3.02649	3.1634	6.3968	2.3798	3.85325	5.33685	5.00403	10.3303	4.33969	7.50643	3.59268	8.82601	2.95417	3.29411	3.45127	2.7713	5.12098	1.28065	9.68662
PC'(40:7)	1.11047	3.2352	1.5105	1.6117	1.98651	8.22489	10.0259	1.67292	2.21964	3.07581	3.31809	2.08844	3.27701	3.61305	2.30827	1.9649	0.336102	0.94338	1.48509	2.54189	2.90348	0.902599	3.11937	2.67799	1.63419	2.7614	1.17922	4.43332	2.03562	1.45984	1.40221	1.40411	4.51513	1.92772	2.68858	3.2066	3.43361	6.91425	2.73217	3.76634	2.38443	3.64313	2.31827	2.22725	1.68634	1.15527	2.97027	0.661246	7.88077
PC'(41:2)	1e-08	1e-08	1e-08	1e-08	0.0101015	1e-08	1e-08	1e-08	1e-08	1e-08	1e-08	1e-08	1e-08	0.0148234	1e-08	1e-08	1e-08	1e-08	1e-08	1e-08	0.00834571	1e-08	1e-08	1e-08	1e-08	1e-08	1e-08	0.0232466	1e-08	1e-08	1e-08	1e-08	0.0220545	1e-08	1e-08	1e-08	1e-08	0.0194826	1e-08	1e-08	1e-08	1e-08	0.0126055	0.023189	1e-08	1e-08	0.0132539	1e-08	0.0138309
PC'(42:1)	0.132127	0.0493422	0.0522135	0.118431	0.00962467	0.141768	0.262102	0.0386386	1e-08	0.0215512	0.0325648	0.0600925	0.0329804	0.211131	0.0585462	0.0330664	1e-08	0.0204601	0.12457	0.0635027	0.221662	0.0105799	0.133436	0.141169	0.0258192	0.056714	0.00835299	0.255355	0.119277	0.0518474	0.0250491	0.0139446	0.247995	0.0114056	0.0297401	0.0684085	0.0225988	0.2863	0.0295376	0.0238015	0.0296448	0.0975994	0.0387523	0.0326721	0.0588441	0.0345335	0.175113	0.143251	0.0946787
PC'(42:2)	0.528874	0.237855	0.233331	0.50911	0.138754	0.988805	0.979724	0.207284	0.230224	0.241505	0.206804	0.258186	0.297386	1.58358	0.356959	0.158209	0.0452125	0.19291	0.878654	0.246489	1.34803	0.14769	1.36575	1.28732	0.247257	0.528059	0.148256	1.5764	0.9945	0.33147	0.263516	0.253324	1.64666	0.247433	0.264781	0.564739	0.178964	1.59697	0.302392	0.480118	0.312105	0.557118	0.380213	0.390299	0.454042	0.324418	1.33347	1.38262	0.426601
PC'(42:3)	0.405482	0.369854	0.170636	0.641595	0.143026	1.37123	1.33293	0.244867	0.230974	0.368518	0.250623	0.280653	0.29527	2.36435	0.428878	0.208677	0.107884	0.276175	1.35344	0.430975	1.27028	0.125047	1.61046	1.09616	0.212045	0.438695	0.232772	2.02751	1.45305	0.592721	0.299171	0.302247	2.42758	0.225833	0.634909	0.62825	0.371076	2.0751	0.335385	0.565666	0.367978	0.672612	0.422052	0.595023	0.581254	0.435339	1.80208	1.94646	0.682022
PC'(42:4)	0.890387	0.782702	0.69162	1.10771	0.466099	2.13018	3.07406	0.469745	0.402869	0.804318	0.532259	0.553766	0.82923	1.77897	1.09023	0.387807	0.125365	0.558796	1.33969	0.946352	1.23889	0.274888	1.31572	0.788481	0.552083	0.703406	0.426432	1.64729	1.27534	0.651533	0.75174	0.818811	1.7168	0.424143	1.11038	1.00209	1.13565	1.97392	0.62658	0.860112	0.486739	2.07839	0.569226	0.743913	0.801335	0.684703	1.41638	1.05553	2.28692
PC'(42:5)	0.884766	0.965823	0.975144	1.02837	0.746956	3.52481	4.88414	0.681549	0.571173	1.15465	0.98393	0.791962	1.88007	1.69989	1.46803	0.807015	0.0652742	0.639033	1.0257	0.960705	1.87884	0.339526	1.49909	1.53486	0.915941	1.43743	0.550872	2.12973	1.4592	0.586388	0.896003	0.910771	1.50279	0.832812	0.937201	1.56057	1.4167	2.81012	0.989082	1.57252	0.987577	3.12548	0.816909	1.18765	0.982547	0.950773	1.86682	0.826568	2.67038
PC'(42:6)	0.33216	0.815426	0.407898	0.658599	0.40224	1.93588	2.55086	0.436548	0.395014	0.833229	0.53158	0.459059	0.78706	0.964234	0.783735	0.367186	0.0637058	0.322773	0.657104	0.651297	0.858932	0.155788	0.813868	0.704065	0.418016	0.684185	0.28226	1.09905	0.699909	0.437426	0.50637	0.498137	0.817211	0.321664	0.890959	0.699545	1.01503	1.37362	0.623237	0.84075	0.472845	1.42292	0.406527	0.633801	0.444057	0.423923	0.954543	0.388391	2.03371
PC'(42:7)	0.095919	0.190289	0.144824	0.214534	0.124889	0.85553	0.739004	0.114356	0.151139	0.292791	0.229151	0.159273	0.25367	0.291119	0.281232	0.0912694	0.011019	0.0877272	0.148613	0.184257	0.262386	0.0640511	0.291684	0.242639	0.157404	0.2921	0.107695	0.453969	0.206002	0.102274	0.170215	0.136849	0.327293	0.108407	0.228214	0.242518	0.233595	0.645023	0.205699	0.286497	0.207916	0.456392	0.133043	0.20518	0.159111	0.0806798	0.280945	0.0982852	0.485625
PC'(42:8)	0.026804	0.112259	0.0232674	0.0915518	0.047016	0.268969	0.245047	0.0305135	0.0188021	0.115251	0.0578644	0.0485487	0.0599608	0.104494	0.0955021	0.0419014	1e-08	0.0240122	0.0238374	0.0688474	0.0447741	0.0166065	0.10271	0.0550716	0.0318501	0.0683097	0.00985911	0.0914532	0.0340046	0.00839692	0.0445196	0.0489095	0.0706008	0.0220215	0.08517	0.0803862	0.12784	0.180985	0.0597942	0.067514	0.0428209	0.0901562	0.0448659	0.0237716	0.0290951	0.0240037	0.114088	0.00860932	0.281464
PC'(44:2)	1e-08	1e-08	1e-08	0.0084272	1e-08	0.0222903	0.025115	1e-08	1e-08	1e-08	1e-08	1e-08	0.0105038	0.0642655	1e-08	1e-08	1e-08	1e-08	0.0267781	0.0110416	0.0477852	1e-08	0.0231024	0.0993512	0.00884638	0.00782383	0.00839522	0.0435746	0.0332385	1e-08	0.00869917	1e-08	0.0541281	0.0114952	1e-08	1e-08	1e-08	0.0453394	1e-08	0.0102156	1e-08	1e-08	0.024972	0.00900689	0.0165942	0.0102626	0.0398635	0.0609946	1e-08
PC'(44:3)	1e-08	0.0211123	1e-08	0.0428877	1e-08	0.0868786	0.115227	1e-08	0.009132	0.0159297	0.0245893	1e-08	1e-08	0.202772	1e-08	0.0111926	0.00732921	1e-08	0.121497	1e-08	0.13525	1e-08	0.161774	0.0835979	1e-08	0.0326919	1e-08	0.214678	0.084939	0.0144894	1e-08	0.0129662	0.145963	1e-08	0.0246905	0.0279791	1e-08	0.147739	0.0114043	0.0140956	1e-08	0.0305858	1e-08	0.0246622	0.0583847	0.0173345	0.179376	0.146853	0.0209375
PC'(44:4)	0.322382	0.303943	0.264191	0.526029	0.215813	0.976255	1.4029	0.154081	0.184162	0.321755	0.143218	0.27062	0.293336	0.638009	0.412749	0.217811	0.0458388	0.165939	0.437432	0.273797	0.513496	0.118326	0.568082	0.297392	0.267039	0.241441	0.223064	0.767991	0.29565	0.261594	0.340603	0.313164	0.623049	0.188928	0.324873	0.391457	0.449768	0.791061	0.210603	0.366725	0.157934	0.90776	0.225709	0.28751	0.398096	0.340752	0.524051	0.333953	0.893728
PC'(44:5)	1.31379	1.10891	1.31114	1.76187	0.892098	5.03879	5.33133	0.721992	0.756396	1.48748	0.707109	1.1846	2.04363	2.49186	1.62353	0.892755	0.0924804	0.708623	1.15687	0.960306	2.19495	0.363291	2.03777	1.57527	0.96664	1.66712	0.651482	2.52197	1.48877	0.834698	1.33332	1.0875	2.05651	1.13666	0.923622	1.41577	1.50837	3.4735	1.1695	1.89514	0.901487	3.72903	1.10883	1.22418	1.27114	1.28815	2.59665	0.977286	3.67058
PC'(44:6)	0.592614	1.00098	0.65968	1.0472	0.405768	2.89313	3.11741	0.521956	0.468122	1.26119	0.563488	0.585778	0.981615	1.64791	1.16819	0.538585	0.137607	0.443316	0.85131	0.804099	1.02221	0.206181	1.11701	0.796171	0.474854	0.858209	0.392029	1.43505	0.850866	0.71838	0.740799	0.589772	1.1611	0.490721	1.29621	0.935628	1.42541	2.02233	0.867367	1.0152	0.520129	1.99532	0.514596	0.855888	0.754168	0.532237	1.37177	0.483989	2.97816
PC'(44:7)	0.112655	0.225849	0.190119	0.288736	0.154946	0.763236	0.975562	0.102137	0.150629	0.214703	0.189862	0.19833	0.269274	0.377761	0.323524	0.190827	1e-08	0.0702963	0.194402	0.207685	0.33779	0.0348477	0.357868	0.360457	0.143692	0.315297	0.0868482	0.531195	0.194113	0.161349	0.233887	0.180468	0.333652	0.15219	0.215799	0.355738	0.34204	0.695996	0.254233	0.230436	0.224014	0.5498	0.113293	0.208302	0.144874	0.129146	0.350658	0.106714	0.646952
PC'(44:8)	0.0426227	0.121974	0.0669652	0.109704	0.0393689	0.342708	0.365517	0.0693474	0.064913	0.143964	0.0726646	0.044941	0.0796064	0.210762	0.17904	0.0727292	0.00920189	0.0125782	0.0643357	0.0843892	0.116459	1e-08	0.112971	0.0632856	0.0442029	0.0606197	0.0422923	0.139137	0.113724	0.0813245	0.0943955	0.0493258	0.0688782	0.0664057	0.130844	0.140391	0.220036	0.215782	0.112731	0.0858539	0.0424798	0.240988	0.051272	0.0780703	0.0380725	0.022621	0.162217	0.0203157	0.62488
PC'(46:5)	0.0861745	0.131147	0.132038	0.231916	0.0427315	0.535761	0.594908	0.0699309	0.0338772	0.143335	0.0921666	0.153565	0.187287	0.290443	0.136145	0.0938452	0.0118194	0.117995	0.264432	0.128408	0.280251	0.084857	0.231551	0.308702	0.14144	0.241238	0.0834401	0.347185	0.170456	0.0779493	0.126963	0.0993491	0.245565	0.106117	0.149616	0.163915	0.138624	0.486499	0.205013	0.31665	0.077026	0.541469	0.102432	0.112582	0.18648	0.219971	0.367511	0.094035	0.353508
PC'(46:6)	0.244935	0.32276	0.239025	0.346797	0.16349	0.904143	1.07246	0.179776	0.116767	0.315616	0.18837	0.27103	0.312791	0.44449	0.346952	0.205876	0.0257423	0.128719	0.377289	0.290656	0.384685	0.0871589	0.309099	0.455253	0.1623	0.391197	0.105292	0.653151	0.230757	0.176369	0.278461	0.162388	0.413066	0.156513	0.350416	0.337346	0.32924	0.698013	0.259141	0.391123	0.176792	0.754176	0.191234	0.224372	0.21418	0.253329	0.640605	0.133115	0.681489
PC'(46:7)	0.117027	0.223581	0.153426	0.265889	0.127231	0.808445	0.827603	0.110623	0.144234	0.312753	0.148626	0.307099	0.228073	0.475577	0.386541	0.15952	0.00994549	0.0483375	0.166045	0.188314	0.42816	0.0673597	0.259591	0.36045	0.140243	0.308619	0.0751184	0.538006	0.152638	0.160438	0.195815	0.134453	0.403968	0.154118	0.253989	0.220328	0.334294	0.782175	0.27425	0.325678	0.185392	0.497225	0.185271	0.209291	0.159906	0.133113	0.425158	0.070459	0.621447
PC'(46:8)	0.0226522	0.118613	0.0182686	0.123305	0.0367687	0.298625	0.340267	0.0640044	0.0505837	0.162086	0.0574493	0.0594381	0.0465612	0.236913	0.141738	0.059339	0.0117459	0.0160696	0.0563172	0.0828873	0.141504	0.0250952	0.0948625	0.0641799	0.0348137	0.0289406	1e-08	0.145146	0.0766789	0.125035	0.0812713	0.0443998	0.14484	0.0650712	0.0851468	0.121971	0.195203	0.26867	0.107189	0.0602006	0.0675346	0.1925	0.0648426	0.107665	0.0172476	0.020591	0.157594	0.00806264	0.405126
PC-p(32:0)	0.235883	0.338541	0.762265	0.612055	0.355092	1.02356	3.28853	0.356779	1.15129	1.54528	1.83355	0.971941	0.306432	0.563244	1.82603	0.367464	0.0309602	0.402233	1.04754	2.13437	1.99517	0.113117	0.480209	1.73382	0.771663	0.368994	1.17425	0.487035	1.75423	0.624555	1.05765	1.04126	0.709731	0.135057	0.704823	1.7095	0.271076	3.11115	1.4559	0.91386	0.488756	0.869482	0.848312	0.414687	0.861009	1.34669	1.68589	1.34748	0.3276
PC-p(34:2)	0.0283134	0.288729	1e-08	0.0662284	0.0563367	0.476657	0.875505	0.0277118	0.111053	0.332028	0.314727	0.0376203	0.0686345	0.195507	0.211639	0.0216968	1e-08	0.051622	0.909647	0.819649	0.230106	0.0226854	0.210608	0.329514	0.0574974	0.233092	0.109987	0.217846	0.381644	0.0320238	0.160495	0.109285	0.488084	0.00633241	0.152667	0.235919	0.0642856	0.499049	0.204533	0.105542	0.0790675	0.215176	0.146427	0.127263	0.218546	0.104135	0.240779	0.353161	0.23383
PC-p(36:4)	0.294987	2.41408	0.439963	0.271315	0.711705	4.33335	8.30523	0.363553	1.46983	4.28539	1.79587	0.795777	1.79012	2.05235	3.05157	0.800993	0.0991529	0.496856	0.589106	3.5043	3.08692	0.183209	1.74381	1.01808	0.406128	2.56873	0.974462	1.30788	2.37907	0.464648	1.91447	0.865363	2.12632	0.549231	1.06083	2.80017	1.28619	3.46797	1.32013	0.899278	0.778711	1.51412	1.8896	1.21363	1.28497	0.661309	1.63799	0.79245	3.49276
PC-p(38:5)	1.84948	5.2151	3.68364	2.97769	2.59428	9.76105	17.4411	2.81181	3.97333	4.96739	4.41573	4.03277	3.9203	5.53269	5.58725	2.8554	0.482721	1.08978	3.47305	4.09956	5.21929	1.2711	5.16932	3.594	3.54304	5.65768	2.09408	10.2502	3.53059	2.60667	3.02456	2.7615	7.46062	2.43083	3.76615	5.15148	5.87082	11.1658	4.26047	5.21053	3.60725	6.88136	3.47572	3.00771	2.47068	1.94176	4.09209	1.18986	9.5927
PC-p(39:5)	0.0076611	0.0677423	0.0805675	0.0696197	0.0419131	0.164026	0.40898	0.0361919	0.0900763	0.067149	0.0566265	0.100878	0.0416849	0.0745871	0.110946	0.0419301	1e-08	0.00773442	0.0183483	0.0946102	0.0793876	0.0181729	0.11254	0.0822517	0.093797	0.0881067	0.0170094	0.218632	0.0372543	0.0417967	0.0570132	0.0441884	0.128797	0.0314872	0.0224591	0.0941412	0.0552295	0.126093	0.0882143	0.0653403	0.0864127	0.117814	0.0453971	0.0316086	0.0170038	0.00405984	0.0717184	0.014806	0.151781
PC-p(40:5)	0.575678	1.49808	0.858326	0.783051	0.883266	2.27578	5.05203	0.751327	1.28265	1.15171	1.44543	1.11705	1.11529	1.31211	1.33986	0.744202	0.0993064	0.397043	1.22359	1.6922	1.70172	0.438824	1.09602	0.992651	1.12418	1.41307	0.554252	2.9658	0.841018	0.541436	0.648522	0.852626	1.54624	0.704664	0.834681	1.30785	1.37053	3.10743	0.776514	1.37855	0.997736	1.80945	1.12463	0.835699	0.64573	0.726259	1.1662	0.385442	2.32239
PE(26:0)	2.6819	2.25702	2.60216	2.39033	2.25647	2.46428	2.70688	2.56796	2.77299	2.61408	2.4767	2.47453	2.05662	2.31603	2.44704	2.39158	2.14254	2.63106	2.148	2.68419	2.67347	2.54324	2.27061	2.14025	2.72869	2.29401	2.31939	2.47976	2.39161	2.81802	2.5781	2.78009	2.4032	2.26882	2.41102	2.75871	2.49577	2.34833	2.33356	2.51619	2.58533	2.44716	2.54361	2.47778	2.34889	2.37174	2.6286	1.8514	2.65164
PE(30:0)	0.354545	0.394331	0.222412	0.339046	0.32356	0.292315	0.277324	0.330363	0.318119	0.415738	0.336767	0.39164	0.186688	0.364119	0.328159	0.274001	0.374878	0.322197	0.210317	0.206923	0.448158	0.231221	0.275314	0.404294	0.30693	0.403955	0.305406	0.261445	0.304453	0.290181	0.370156	0.354084	0.339541	0.407026	0.379148	0.327236	0.228669	0.492155	0.375809	0.433686	0.346259	0.309061	0.25334	0.432768	0.283953	0.361229	0.247489	0.275161	0.351694
PE(32:0)	0.817176	0.552483	1.14559	1.10161	0.611662	1.16693	1.02457	0.795776	1.32995	1.95804	1.18005	1.24596	1.45424	0.725162	1.2303	1.12045	0.715535	0.802018	1.83284	0.675462	2.05147	0.55196	1.19994	2.86856	0.658029	1.47208	1.83831	1.26219	0.971844	0.280345	4.34032	2.24705	1.12753	0.717639	1.60692	0.330798	0.602485	0.899368	0.842261	1.0796	1.03927	0.864822	1.92054	2.05154	1.71078	1.19859	0.721478	0.646859	0.629223
PE(34:0)	0.918967	0.491052	1.2468	1.13313	0.632991	1.48729	1.00762	0.902305	1.51191	2.00944	0.781045	1.5783	1.30447	0.788322	1.64888	1.17163	0.802626	0.701342	1.95012	0.68767	1.98608	0.648424	1.41881	2.95892	0.746761	1.64884	2.53611	1.54238	1.11172	0.349807	4.14755	1.93785	1.52648	0.980561	2.18288	0.581406	0.751223	0.92568	1.16613	1.10802	1.54752	0.863333	1.58006	1.52227	1.94037	1.1302	0.781252	0.727497	0.869137
PE(34:1)	3.5971	2.22276	7.29878	4.42888	3.3849	8.10525	6.54384	4.2402	7.89833	11.5425	2.78628	6.12788	7.05646	3.4276	11.4142	3.708	2.18578	3.06647	7.43688	2.69184	7.70127	2.80774	6.40604	11.9597	3.17137	6.7697	6.75937	3.00467	5.67498	1.14081	25.5333	11.4928	6.12686	2.10488	5.31272	1.52596	1.79085	3.15217	4.34851	6.40107	8.0698	4.2536	7.95713	5.94097	7.03398	4.98089	3.43944	3.25078	3.99543
PE(34:2)	0.458541	0.140939	1.6283	0.846572	0.989056	1.54918	1.5802	0.450525	2.2201	2.63959	0.819763	1.65755	1.53435	0.515394	3.29469	0.821484	0.314403	0.473247	1.44833	0.419248	2.14765	0.467976	1.29833	1.90177	0.361418	1.24625	1.09652	0.464072	0.66049	0.294908	6.17421	2.79635	1.06037	0.42228	1.07574	0.25828	0.158837	0.465303	0.774369	1.04647	1.40538	0.470028	2.09536	1.36624	2.36053	0.973009	0.363169	0.590579	0.628728
PE(35:1)	0.0891929	0.0426838	0.343762	0.306551	0.226929	0.688644	0.344186	0.285482	0.614848	0.85128	0.186959	0.338883	0.30222	0.273822	0.572277	0.245503	0.143421	0.181789	0.49179	0.206463	0.427584	0.108283	0.30035	0.488297	0.0834937	0.383087	0.34279	0.196518	0.39041	0.0394389	1.62781	0.635713	0.373559	0.128311	0.358981	0.0786408	0	0.147397	0.215321	0.268173	0.424676	0.184432	0.65947	0.200424	0.361017	0.324507	0.378423	0.175146	0.2907
PE(36:0)	204.123	201.261	175.802	202.314	205.21	191.663	211.399	197.321	182.761	195.158	191.252	183.249	200.153	209.855	203.085	210.238	216.284	210.419	201.19	215.882	197.542	223.969	198.601	211.23	213.293	187.008	191.257	207.603	195.739	196.819	172.902	203.712	202.945	195.698	187.725	219.078	194.823	203.897	207.572	211.694	192.628	205.79	211.943	188.62	206.481	202.278	210.71	162.404	194.351
PE(36:1)	10.8097	7.88008	28.1048	21.0786	12.2845	32.8357	27.3005	15.0494	36.7056	58.8602	16.5661	18.7674	21.4806	12.054	32.5986	14.7559	8.33913	16.6544	27.839	10.281	25.3732	13.0796	17.1728	32.9422	15.0147	27.3963	25.1426	10.5759	22.9004	3.57631	75.5234	35.6379	18.0676	8.91879	14.361	5.64835	7.06257	11.7251	18.3738	20.475	24.8585	15.9552	28.4329	16.5704	21.3195	13.9427	15.4173	13.4218	22.5919
PE(36:2)	4.38846	2.07721	14.2491	7.5524	5.45885	14.2734	12.0657	4.96728	16.412	25.1573	6.0583	10.0908	10.9759	4.10871	21.1449	5.17849	2.47869	4.93305	11.7566	4.04305	15.9738	3.77808	7.64176	15.9765	1.97495	10.3574	9.5484	2.97976	7.42133	2.35998	43.8802	21.73	6.62233	3.05575	7.21621	1.61778	2.16004	4.35962	6.41738	9.42609	11.2518	5.58594	14.9001	11.6268	16.3031	6.33602	3.85915	4.96286	6.97614
PE(36:3)	0.436426	0.211837	2.80022	1.38855	1.00854	2.4639	1.94194	0.76614	3.00946	3.78062	0.900932	1.83928	2.00181	0.530447	4.50949	0.579894	0.333927	0.637814	2.13181	0.468411	2.9827	0.517874	1.1478	2.69693	0.174414	1.71495	1.71277	0.496032	0.941795	0.308159	8.86683	3.79322	0.883221	0.292003	1.42523	0.0670704	0.136575	0.542817	1.10713	1.58316	1.89582	0.842313	2.587	2.16886	3.56862	1.04782	0.456131	0.666886	0.771591
PE(36:4)	0.722893	0.527441	5.04206	1.54011	1.61812	2.35623	2.88085	1.41943	2.75291	4.90508	1.51587	1.16991	2.32871	0.69417	2.52925	1.22991	0.31621	0.705355	1.92177	0.553959	2.69324	0.548397	0.843786	3.11574	0.263611	2.27725	1.59422	0.673568	1.48257	0.402711	8.76872	3.37772	0.80108	0.449709	0.958939	0.256954	0.360688	0.728879	0.770396	1.67471	1.43038	1.09093	2.36757	1.35047	2.24834	1.09127	0.795197	0.871622	1.44635
PE(38:0)	1.09986	1.1245	1.03416	1.15489	1.41884	1.3946	1.18766	1.20151	0.971694	1.01314	1.18183	0.970032	1.22086	1.364	1.38838	1.17605	1.39551	1.27755	1.14601	1.32515	1.36587	1.44425	0.976017	1.06471	1.49833	1.18257	1.21685	1.06724	1.20685	1.61836	0.837981	1.29057	1.40437	1.19176	1.16687	1.48768	1.1183	1.23925	1.17316	1.43099	1.00141	1.13521	1.27751	1.14947	1.25674	1.27288	1.20177	0.807299	1.32697
PE(38:1)	0.153446	0.0854085	0.543866	0.314434	0.19783	0.687287	0.428453	0.162704	0.847429	0.683505	0.147933	0.319178	0.394103	0.243559	0.459941	0.11782	0.0663712	0.268991	0.369796	0.121007	0.509363	0.269117	0.19868	0.495569	0.271148	0.615334	0.490368	0.0613912	0.240306	0.0621387	1.04139	0.831293	0.386288	0.1637	0.319736	0.0770377	0.164822	0.342666	0.421242	0.405803	0.622161	0.249906	0.558502	0.274153	0.56976	0.212332	0.24359	0.194792	0.415688
PE(38:2)	0.351387	0.0857002	0.94908	0.482183	0.260963	1.37164	0.767567	0.317211	1.35054	1.86821	0.357107	0.584	0.737111	0.337938	1.5364	0.314859	0.0777381	0.450204	0.858946	0.167554	0.83111	0.367498	0.410947	1.08943	0.255077	1.10177	0.958719	0.201224	0.610768	0.0567902	2.35665	1.90774	0.761603	0.12693	0.51378	0.162916	0.162862	0.321904	0.715583	0.651943	1.08943	0.460278	1.28347	0.787853	1.29784	0.334531	0.339286	0.303371	0.340227
PE(38:3)	0.87624	0.962712	4.46644	2.29631	1.04844	3.25854	2.62668	1.40561	4.36193	9.04634	1.75137	1.52036	1.96678	0.911008	2.70357	1.37391	0.625038	1.04473	3.59488	0.821804	2.04914	1.0937	1.02906	2.89047	0.181942	2.74785	1.58139	1.05561	2.14014	0.530497	8.97426	5.01573	0.799454	0.708408	1.47636	0.248142	0.443417	0.785659	1.48968	2.07026	1.59796	0.963616	2.64671	1.17726	2.08024	1.31503	0.888729	1.15171	2.07217
PE(38:4)	10.2308	7.32424	59.6692	22.0141	14.2068	31.0555	38.7335	18.8317	38.0062	79.6773	20.3281	18.5482	28.8856	10.1654	20.7829	14.7023	6.17951	11.7798	27.3901	8.57445	21.7965	7.33086	9.58169	32.2959	1.19016	33.0803	19.9692	7.42006	21.5792	3.74762	95.0529	45.3603	7.73783	6.28554	11.1385	3.4163	5.95366	8.17843	11.7548	24.66	16.4429	14.2439	25.1497	10.9628	21.375	14.5379	11.903	12.2117	28.5535
PE(38:5)	1.04895	0.661542	8.24758	2.38421	1.50821	4.01358	3.87493	2.4915	4.83401	9.3855	1.93956	2.98355	3.6514	1.21478	2.87186	1.44243	0.643622	1.16632	3.09707	1.01114	2.73337	0.725973	1.36096	5.05578	0.116304	4.064	2.4903	0.941844	2.33099	0.366172	13.7779	5.65059	1.26455	0.563272	1.77876	0.32479	0.563351	1.01328	1.04161	2.82824	2.68009	1.90786	3.097	1.77759	2.90916	1.5975	1.40242	1.57981	2.28006
PE(38:6)	0.598235	0.135053	2.78473	0.942664	0.948607	1.31746	1.39821	0.907338	1.87303	2.43489	0.507239	0.615001	0.656713	0.315785	0.816669	0.605949	0.109667	0.422614	0.9389	0.237692	0.938247	0.190305	0.243569	1.02173	0.0543697	1.08103	0.647315	0.324171	0.670038	0.192085	3.54167	2.09088	0.434955	0.30466	0.543748	0.0794928	0.121932	0.481732	0.188584	0.677878	0.715403	0.83037	1.2109	0.586876	0.929411	0.400355	0.434522	0.384078	1.27028
PE(40:2)	0.0225051	0	0.0544419	0	0.0311382	0.117388	0.128005	0.0495512	0.126208	0.117698	0	0.0592645	0.0815286	0	0.0847157	0	0	0	0.174121	0	0.0405768	0.0461215	0	0.12776	0.0246908	0.122096	0.0909551	0	0.0253812	0	0.279324	0.351185	0.106308	0	0	0	0.0303085	0.0504112	0.0227004	0.0601247	0.146441	0.0284172	0.149007	0.00552762	0.0722136	0	0	0.0195682	0
PE(40:4)	0.833887	0.673659	8.19733	2.01704	1.79175	3.40295	3.19119	2.34288	2.9119	8.28452	2.45727	2.33118	3.33736	1.21689	3.99782	1.45587	0.821493	1.19308	2.52495	1.15234	4.02506	0.536865	1.49609	5.38859	0.150563	4.71998	2.99782	1.43409	2.65763	0.370957	10.6825	4.65512	0.915067	0.53182	0.946511	0.769166	0.59514	0.788306	1.71307	1.70535	2.90926	1.46147	3.74566	1.81049	3.63393	1.49062	1.22498	1.23006	2.41133
PE(40:5)	1.55463	1.53411	11.4658	4.70475	2.20407	5.91517	5.48548	3.22796	7.27679	15.0392	2.91405	3.1316	4.34734	2.01171	3.94282	2.87264	1.2824	1.78602	4.64124	1.42414	4.25671	1.20745	2.01177	7.81381	0.0305382	6.64221	4.10794	2.10629	4.29461	0.489383	18.735	8.38588	1.82702	1.26433	2.05604	0.727957	1.07786	1.53623	1.76385	3.49937	4.63135	2.46115	4.1913	2.42052	3.88661	2.66071	2.08209	2.98763	3.66775
PE(40:6)	2.71785	1.3905	14.8787	4.17634	4.02588	7.02765	8.29541	4.31847	10.0238	13.329	3.14421	2.20054	3.85606	1.85969	2.54351	3.55829	1.44699	2.44895	5.00528	1.32387	5.11434	0.893058	1.08261	5.31404	0.0627673	5.62264	4.13252	1.94332	4.05669	0.776764	16.6949	9.80734	1.93663	2.09477	2.00393	0.606137	1.49587	2.81411	1.14181	3.80848	3.83163	3.32882	4.71053	3.37667	4.63153	2.56583	3.08489	3.01608	9.22155
PE(40:7)	0.369859	0.116438	3.06539	0.614738	0.622177	1.22815	1.36921	0.696182	1.29913	2.17033	0.353616	0.300493	0.533352	0.225035	0.451755	0.257541	0.0665715	0.187249	0.882943	0.140604	0.853765	0.028717	0.138208	0.938044	0	0.94711	0.601341	0.192959	0.685034	0.100901	2.88503	1.70357	0.272104	0.143595	0.360411	0.0306855	0.0894023	0.344869	0.116689	0.408503	0.67987	0.432437	0.898976	0.676081	0.752865	0.288588	0.315485	0.290785	0.929356
PE-o(34:1)	0.663202	0.502112	0.258113	0.550771	0.111877	1.44226	1.64836	0.110312	0.228102	0.375004	0.47518	0.138206	0.470715	0.958454	0.32499	0.228698	0.0819318	0.300512	1.90499	0.372086	0.345904	0.220138	0.670654	0.471925	0.137237	0.480217	0.0745529	0.834709	0.745225	0.322482	0.0845356	0.304567	1.75071	0.319525	0.401071	0.806879	0.300516	1.14873	0.298531	1.2295	0.128847	1.14481	0.164211	0.273643	0.573693	0.399344	0.937322	0.920259	0.450955
PE-o(36:4)	0.328335	0.68129	0.271338	0.414403	0.0500402	2.77082	4.83339	0.251701	0.0704031	0.974831	0.398875	0.0857301	0.464186	1.64522	0.367064	0.220786	0.0941653	0.164131	2.1451	0.667728	0.342732	0.129372	0.843595	0.262359	0.170292	0.551458	0.0568218	0.968395	1.13054	0.534854	0.190741	0.238886	1.42759	0.272664	0.423091	0.825229	0.403789	1.81178	0.247901	1.50378	0.102839	2.03281	0.350975	0.354243	0.966136	0.500625	1.0597	0.836869	0.903698
PE-o(38:4)	0.798393	1.54817	0.495022	0.854766	0.414897	2.53085	7.67612	0.259694	0.337722	1.3586	0.660732	0.105223	0.52705	2.01657	0.508015	0.300832	0.0194115	0.273949	4.00224	0.851611	0.461269	0.238876	1.27622	0.365462	0.50522	1.07807	0.36429	1.92728	1.7522	0.578207	0.353056	0.730302	2.09262	0.638508	0.83218	1.61828	0.91513	2.4955	0.464144	2.08611	0.262468	3.073	0.575218	0.625467	0.703277	1.10349	1.68027	1.13225	2.14511
PE-o(40:5)	0.590756	0.496747	0.084496	0.530438	0.0865725	1.98762	2.70091	1e-08	0.084405	0.267972	0.126424	0.0570535	0.367301	0.599892	0.314792	0.0465039	1e-08	0.0835812	0.724141	0.564291	0.235898	1e-08	0.3533	0.0443574	0.178146	0.510359	1e-08	1.15341	0.2558	0.128285	0.0577531	0.0925378	0.691914	0.206486	0.0566856	0.605578	0.323583	0.997051	0.114965	0.934356	0.0273366	1.91567	0.133642	0.157912	0.268505	0.353683	0.559095	0.0579628	0.881353
PE'(32:0)	1e-08	0.101724	1e-08	0.0715367	1e-08	0.109797	0.303543	1e-08	0.0255817	0.0514053	0.0253443	1e-08	1e-08	0.158478	0.0259683	1e-08	1e-08	1e-08	0.366997	1e-08	0.0354503	0.0198474	0.131835	0.111073	1e-08	1e-08	1e-08	0.0396168	0.0280783	0.0217064	1e-08	0.055132	0.478793	1e-08	0.0489733	0.0974175	1e-08	0.0983918	1e-08	0.18386	1e-08	0.128827	1e-08	1e-08	0.063819	0.0303031	0.143758	0.0917705	1e-08
PE'(32:1)	1e-08	1e-08	0.0284184	0.136708	0.0269668	0.118944	0.763997	0.0603735	0.145497	0.207313	0.292421	0.0914907	1e-08	1e-08	0.16936	0.145543	1e-08	0.0636963	0.276601	0.574401	0.0928093	0.0219409	1e-08	0.489102	0.0846226	1e-08	0.0857223	1e-08	0.183669	1e-08	0.123366	0.17978	0.214715	1e-08	0.185338	0.28965	1e-08	0.370426	0.347988	0.661016	1e-08	0.301739	0.0351053	1e-08	0.424107	0.237046	0.248872	0.121632	1e-08
PE'(34:0)	0.208551	0.270817	1e-08	0.165012	1e-08	0.131366	0.444509	0.0331825	0.0420288	0.051821	0.127651	1e-08	0.0217048	0.0829261	0.0295144	1e-08	1e-08	0.157055	0.818541	0.303488	0.0328907	0.0548059	0.219045	0.202392	0.0716665	0.0751122	0.0401992	0.0957455	0.043745	1e-08	1e-08	0.125414	0.574239	0.0437571	0.130958	0.15771	0.039683	0.189913	0.0403799	0.149106	1e-08	0.327888	1e-08	0.0220789	0.159854	0.15787	0.291301	0.116105	1e-08
PE'(34:1)	0.341959	0.328825	0.347841	0.345524	0.139594	0.82101	1.34447	0.167421	0.228898	0.248051	0.675807	0.0796526	0.34232	0.74126	0.32885	0.1627	0.0787187	0.154296	1.1567	0.911698	0.371136	0.0503643	0.38941	0.744421	0.179012	0.390778	0.160938	0.462315	0.667625	0.330034	0.123765	0.326152	1.30547	0.163149	0.415866	0.625393	0.166104	0.99285	0.466739	1.32084	0.181551	1.1188	0.232181	0.211675	0.681838	0.571456	0.647686	0.609237	0.332052
PE'(34:2)	0.227389	0.891149	0.347274	0.654195	0.46164	1.95292	4.43987	0.440986	0.588977	1.427	1.15094	0.376548	0.542642	1.3895	0.706967	0.635534	0.0485624	0.683663	2.9851	1.86534	1.89551	0.180709	0.465838	2.04609	0.66419	0.631546	0.62374	0.729721	1.88347	0.647075	0.606629	0.671779	2.36185	0.149601	0.855034	1.78646	0.33964	3.08113	1.14074	2.62662	0.210487	1.79875	0.843047	0.660083	1.75267	1.06125	1.79316	1.91108	0.736085
PE'(34:3)	0.0250359	0.209905	0.0280978	1e-08	0.0253432	0.446977	0.902729	1e-08	0.0314423	0.350632	0.326139	1e-08	0.0358257	0.338688	0.080437	0.0342099	1e-08	0.118776	0.923203	0.545955	0.227634	1e-08	0.079755	0.25859	0.0569149	0.0770072	0.0268972	0.107089	0.408609	0.047602	1e-08	0.0778458	0.653382	1e-08	0.140288	0.123221	0.117466	0.545931	0.108139	0.395447	1e-08	0.275404	0.153545	0.133819	0.277597	0.0951074	0.161022	0.295873	0.228009
PE'(35:2)	1e-08	1e-08	1e-08	1e-08	1e-08	0.0508483	0.0756609	1e-08	1e-08	1e-08	0.0122606	1e-08	1e-08	0.0620796	1e-08	1e-08	1e-08	1e-08	1e-08	1e-08	0.0217408	1e-08	1e-08	0.0275579	1e-08	1e-08	1e-08	0.0247667	1e-08	1e-08	1e-08	1e-08	0.0741638	1e-08	1e-08	0.0481024	1e-08	0.139532	1e-08	1e-08	1e-08	0.100309	1e-08	1e-08	1e-08	1e-08	1e-08	1e-08	1e-08
PE'(36:0)	1e-08	1e-08	1e-08	1e-08	1e-08	1e-08	1e-08	1e-08	1e-08	1e-08	1e-08	1e-08	1e-08	1e-08	1e-08	1e-08	1e-08	1e-08	0.102365	1e-08	1e-08	1e-08	1e-08	1e-08	1e-08	1e-08	1e-08	1e-08	1e-08	1e-08	1e-08	1e-08	0.02526	1e-08	1e-08	1e-08	1e-08	0.0690771	1e-08	0.0216897	1e-08	1e-08	1e-08	1e-08	0.022414	1e-08	1e-08	1e-08	0.0217235
PE'(36:1)	0.128059	1e-08	0.0813568	0.0278996	1e-08	0.214373	0.602158	0.0269256	1e-08	0.0498475	0.12257	1e-08	0.0719139	0.422532	0.032136	1e-08	0.0271923	1e-08	0.757662	0.103696	0.286485	1e-08	0.215778	0.215486	0.0242487	0.155794	0.0514995	0.464452	0.385059	1e-08	0.0218616	0.0361742	0.779561	0.0508895	0.101852	0.26597	1e-08	0.515025	1e-08	0.116114	0.0302645	0.280992	0.091544	0.0436229	0.0811452	0.0309819	0.20147	0.515866	0.102269
PE'(36:2)	0.118689	0.245169	0.153377	0.306831	0.213455	0.951982	2.12215	0.137208	0.378965	0.448854	0.753743	0.0536403	0.31397	0.890861	0.523049	0.210018	0.0247529	0.384802	1.8376	1.21226	1.24076	0.0544429	0.414537	0.93312	0.36462	0.287308	0.246059	0.566333	1.10247	0.251923	0.123215	0.424903	1.50619	0.0279408	0.339295	0.857672	0.133899	1.8829	0.309813	0.978548	0.119138	1.13054	0.47473	0.196043	0.528176	0.362189	0.876593	1.13772	0.316457
PE'(36:3)	0.070248	0.313469	1e-08	0.215875	0.052884	1.14625	1.99476	1e-08	0.158131	0.485676	0.643303	0.028475	0.220614	0.778312	0.193376	0.120269	0.0247159	0.143405	2.07954	1.28847	0.65155	0.0461909	0.392524	0.584995	0.102509	0.301138	0.187918	0.440939	0.891629	0.0893814	0.109791	0.244757	1.4796	0.0630626	0.46882	0.541683	0.170787	1.49982	0.266338	0.842267	0.0920318	0.485551	0.313827	0.330178	0.408666	0.122851	0.436141	0.728258	0.401045
PE'(36:4)	0.215888	0.426643	0.232751	0.452594	0.0349218	1.78311	2.15886	0.062329	0.0798991	0.661363	0.190126	0.146833	0.435937	1.15652	0.132827	0.0807342	1e-08	0.241979	1.41265	0.749357	0.441587	0.149476	0.505404	0.266913	0.167507	0.334497	0.126512	0.838778	1.02985	0.457539	0.11617	0.256671	1.62492	0.143296	0.385893	0.664694	0.352591	1.20063	0.130681	1.13444	0.147777	1.1199	0.215165	0.36024	0.451429	0.172085	0.845519	0.688666	0.618019
PE'(36:5)	1.62544	7.28964	2.16148	3.76006	2.33759	20.3243	38.1897	2.17018	2.83311	15.8194	5.01464	1.83481	7.1292	10.6317	6.02351	3.63993	0.578106	2.38304	10.3796	11.1753	7.65129	1.17366	4.03968	3.44754	2.63115	5.05674	2.68861	4.91894	8.37154	2.83022	2.80726	4.33359	14.2549	3.04521	4.46061	9.28094	7.25484	14.3294	3.36569	15.2139	1.43942	18.97	4.02529	5.00911	6.58441	1.95108	7.43107	2.04713	14.9156
PE'(37:5)	0.0301367	0.312573	0.159556	0.167795	0.12892	1.34971	2.43317	0.064616	0.0972373	0.787981	0.176702	0.102752	0.401161	0.697516	0.323868	0.115231	0.00367255	0.0888054	0.295087	0.807059	0.391306	1e-08	0.283223	0.105072	0.0986328	0.339205	0.0895561	0.255311	0.404376	0.10483	0.129742	0.234876	0.84384	0.181511	0.165915	0.380154	0.300688	0.952522	0.146051	0.755045	0.0724251	1.18531	0.131132	0.17345	0.263952	0.0779839	0.294369	0.0535363	0.824868
PE'(38:1)	0.0224467	1e-08	1e-08	1e-08	0.0275122	1e-08	0.0865847	1e-08	0.0500713	1e-08	1e-08	0.0311102	1e-08	0.0268609	1e-08	1e-08	1e-08	0.0280002	0.0861531	0.0224123	0.0530452	0.0178433	0.0264239	0.0673545	0.0356329	1e-08	1e-08	0.101005	0.0634958	1e-08	1e-08	1e-08	0.229559	1e-08	0.0266103	0.0730688	1e-08	0.0635663	1e-08	0.0286389	1e-08	1e-08	1e-08	1e-08	0.0140557	1e-08	0.0686628	0.0300489	1e-08
PE'(38:2)	1e-08	1e-08	1e-08	1e-08	0.0207637	0.146294	0.173497	1e-08	1e-08	0.0265502	0.0389796	0.0249449	1e-08	0.162678	0.0278712	1e-08	1e-08	0.0238764	0.153952	0.131018	0.226208	1e-08	0.0276273	0.26357	1e-08	1e-08	0.0412478	0.0717306	0.0693267	1e-08	1e-08	1e-08	0.219299	1e-08	1e-08	0.188585	0.0234618	0.322793	0.0628611	0.11324	1e-08	0.130542	1e-08	0.0238147	0.133386	0.0483291	0.131755	0.20809	1e-08
PE'(38:3)	1e-08	1e-08	1e-08	0.0319006	1e-08	0.205024	0.205335	1e-08	1e-08	0.0674396	0.0573343	1e-08	1e-08	0.132915	1e-08	1e-08	1e-08	1e-08	0.277215	0.169877	0.0962892	1e-08	0.0652842	0.137127	1e-08	1e-08	1e-08	1e-08	0.0451502	1e-08	1e-08	0.0217192	0.164905	1e-08	0.0209734	0.0339347	1e-08	0.192948	1e-08	0.112901	1e-08	0.0697811	1e-08	1e-08	0.0329795	0.0190674	0.091255	1e-08	0.0200946
PE'(38:4)	0.721279	1.05098	0.368548	0.801811	0.120307	2.79261	4.46169	0.0779422	0.320462	1.14916	0.590079	0.132318	0.798407	1.60925	0.650285	0.295829	0.0482464	0.559608	2.79022	1.00213	0.648942	0.211611	0.840225	0.300505	0.310666	0.786278	0.342428	1.47051	1.45247	0.631823	0.181442	0.614507	2.02995	0.356677	0.780945	1.04594	0.600231	1.85131	0.207488	1.82958	0.162665	2.91062	0.30549	0.457975	0.747956	0.629317	1.05553	0.983401	1.5276
PE'(38:5)	2.28133	10.2784	2.70656	4.74646	3.1761	27.6425	54.2657	2.51467	4.75862	16.9965	7.26018	2.2881	9.10518	11.2538	7.44639	3.83355	0.462258	3.30563	20.6754	19.5488	10.7077	1.25817	5.08491	4.07264	3.86553	7.43797	3.53506	6.69928	10.9116	2.56059	3.098	6.99017	15.9548	2.75263	5.61125	12.9849	8.43135	18.7425	2.57929	18.3313	1.77915	25.9361	5.44872	5.42479	7.72764	3.56357	7.86482	2.83439	17.8031
PE'(38:6)	1.39969	5.27883	1.5403	2.27228	1.36181	19.3267	30.3434	1.20449	2.49409	7.97436	3.99993	1.31346	5.66743	6.91349	4.41178	2.33931	0.378806	1.44008	7.74501	7.65495	5.23918	0.597827	3.5264	3.06919	1.7034	5.53908	1.56279	4.58038	5.91535	1.39223	1.96653	2.91406	10.2744	1.88058	2.49181	6.60805	4.29109	9.97249	2.22281	9.79959	1.12502	12.6236	2.23065	4.64698	4.67826	1.41608	4.4719	1.40186	8.88896
PE'(38:7)	0.334638	2.51363	0.971893	0.888385	1.16279	5.63563	10.5897	0.655452	2.03674	3.23135	2.34769	1.00756	1.84543	3.57551	2.03872	1.23254	0.212786	0.371333	2.66811	3.70389	3.25228	0.366552	1.63401	1.6422	0.63184	2.05425	0.741771	2.58648	1.74989	0.9449	0.70811	1.17943	5.19406	0.869751	1.68514	2.71184	2.49537	5.78246	1.0269	3.11982	0.828262	3.31338	1.48574	1.77755	1.26101	0.479844	2.18371	0.441838	4.51124
PE'(40:2)	1e-08	1e-08	1e-08	0.0409989	1e-08	1e-08	0.0239348	1e-08	1e-08	0.0187843	0.0501251	1e-08	1e-08	0.0294499	1e-08	0.0224561	1e-08	1e-08	0.105792	1e-08	0.0273802	1e-08	1e-08	0.13176	1e-08	0.0219817	1e-08	1e-08	0.0583472	1e-08	1e-08	1e-08	0.0564997	1e-08	1e-08	0.0262258	1e-08	0.0729283	1e-08	1e-08	1e-08	0.0771635	1e-08	1e-08	0.0240017	1e-08	0.142893	0.0286119	1e-08
PE'(40:3)	1e-08	1e-08	1e-08	1e-08	1e-08	0.101345	0.111454	1e-08	1e-08	1e-08	1e-08	1e-08	1e-08	0.0797478	1e-08	1e-08	1e-08	1e-08	0.130367	1e-08	0.0231514	1e-08	1e-08	0.0185878	1e-08	1e-08	1e-08	0.0236714	0.0579677	1e-08	1e-08	1e-08	0.0985104	1e-08	0.0379175	1e-08	1e-08	0.108009	1e-08	0.0272256	1e-08	0.0312758	1e-08	0.0226477	0.00438606	0.00393309	1e-08	1e-08	1e-08
PE'(40:4)	0.274993	0.371324	0.0658624	0.186616	1e-08	0.781929	1.7313	1e-08	0.0378436	0.171471	0.198457	1e-08	0.230764	0.399631	0.0676	0.0238783	1e-08	0.145689	1.10274	0.500774	0.241369	1e-08	0.200234	0.124107	0.0917951	0.323909	0.0187353	0.447055	0.358161	0.113892	0.0279221	0.181586	0.540527	0.117187	0.160526	0.281889	0.149331	0.616481	0.0544296	0.318121	0.088559	0.964967	1e-08	0.0599361	0.391952	0.144732	0.386757	0.25055	0.504219
PE'(40:5)	0.736126	2.70029	0.537575	1.11674	0.5904	6.29042	12.2901	0.3075	0.877896	2.76926	1.91293	0.348524	1.92378	2.42368	1.30334	0.581374	0.0547455	0.875484	6.70072	5.03917	2.06202	0.235439	0.980095	0.810804	0.641491	1.57835	0.77002	1.85579	2.44086	0.392368	0.639583	1.39723	3.13312	0.681331	0.969851	2.40978	1.55185	3.77814	0.429344	3.75686	0.267059	6.07227	0.817068	0.894566	1.88491	0.72577	2.16559	0.628984	3.90963
PE'(40:6)	0.729353	2.90736	0.624153	1.25437	0.690069	10.0104	17.1049	0.584123	1.17252	3.65539	2.62337	0.7228	2.56115	3.32068	2.51518	0.971781	0.11859	0.669503	4.98197	4.76862	2.53028	0.190812	1.35906	1.5803	0.978771	2.98034	0.81989	2.97269	2.85758	0.405087	0.949972	2.06482	4.67829	0.73111	0.983215	3.62505	1.80478	6.09195	0.830322	4.47036	0.608641	7.86557	0.877937	1.99877	2.42407	0.742683	2.38989	0.799485	4.22827
PE'(40:7)	0.43943	2.37063	0.697903	0.961378	0.892699	6.68394	12.3147	0.452521	1.47624	2.57645	2.33299	0.895568	2.06232	2.95631	1.74026	0.796607	0.114961	0.449064	2.91763	4.3065	2.81043	0.202572	1.31086	1.314	0.710233	2.33329	0.515321	2.34116	1.80243	0.441425	0.643827	1.32119	4.20087	0.658837	0.873446	2.65737	1.92255	5.21508	0.844356	2.9807	0.690469	4.40197	1.26934	2.02908	1.47561	0.414427	1.87411	0.401822	4.10452
PE'(40:8)	0.0885472	0.802708	0.0523291	0.110736	0.161523	2.53844	3.19684	0.0618941	0.399513	0.773661	0.635257	0.0894509	0.71809	1.15895	0.263868	0.143716	0.00313939	1e-08	0.507193	0.817951	0.662156	0.0530279	0.432633	0.406604	0.0456645	0.685134	0.0562268	0.652626	0.442981	0.107716	0.0446955	0.213789	1.22925	0.216108	0.243187	0.529568	0.574133	1.29406	0.314586	0.747794	0.124391	0.833367	0.234871	0.749485	0.419518	0.0591338	0.473923	0.0522737	1.67166
PE'(42:3)	1e-08	1e-08	1e-08	1e-08	1e-08	0.0314008	0.0292097	1e-08	1e-08	1e-08	1e-08	1e-08	0.0208744	0.0649444	1e-08	1e-08	1e-08	1e-08	0.122727	1e-08	0.0586025	1e-08	1e-08	1e-08	1e-08	1e-08	1e-08	1e-08	0.0333868	1e-08	1e-08	1e-08	0.151805	1e-08	1e-08	1e-08	1e-08	0.0238143	1e-08	1e-08	1e-08	1e-08	1e-08	1e-08	0.0291518	1e-08	0.0573122	0.0474078	1e-08
PE'(42:4)	1e-08	0.0203709	0.0216226	0.0235543	1e-08	0.048414	0.0531997	1e-08	1e-08	1e-08	1e-08	1e-08	1e-08	0.0757442	0.0331118	0.0570768	1e-08	0.0329998	0.0586191	1e-08	1e-08	1e-08	0.0160365	0.0627855	1e-08	1e-08	1e-08	1e-08	1e-08	1e-08	1e-08	0.0314828	0.169082	1e-08	0.0229155	1e-08	1e-08	0.10231	1e-08	0.0203065	1e-08	0.058243	1e-08	1e-08	0.0174778	1e-08	1e-08	0.0216035	1e-08
PE'(42:5)	1e-08	0.046548	1e-08	0.0285338	1e-08	0.479806	0.6885	1e-08	0.02061	0.204211	1e-08	1e-08	0.0981528	0.21194	0.0275959	1e-08	0.0209264	1e-08	0.30017	0.156782	0.0987617	1e-08	0.0508869	1e-08	1e-08	0.0788383	1e-08	0.134344	0.222051	1e-08	0.0368879	1e-08	0.293662	0.021388	1e-08	0.0758296	0.112447	0.252677	1e-08	0.0973831	1e-08	0.385285	1e-08	0.0241231	0.11098	0.00246149	0.0650783	1e-08	0.191001
PE'(42:6)	1e-08	0.088255	1e-08	0.0559	1e-08	0.597912	0.930364	1e-08	0.0135744	0.151224	0.0596162	1e-08	0.167682	0.2665	0.0534369	0.0219656	1e-08	1e-08	0.358299	0.254817	0.202936	1e-08	0.134788	0.0944043	1e-08	0.119911	1e-08	0.166928	0.220753	0.0237167	1e-08	0.0529658	0.507149	1e-08	0.0171358	0.197897	0.125756	0.496912	0.0896397	0.203713	1e-08	0.560339	0.0232107	0.132546	0.182561	0.00384589	0.166921	0.0664189	0.315342
PE'(44:6)	1e-08	0.0259227	1e-08	1e-08	1e-08	0.403315	0.512078	1e-08	1e-08	0.093671	1e-08	1e-08	0.148357	0.181065	0.0308627	1e-08	1e-08	1e-08	0.212737	0.0567954	0.103938	1e-08	0.0840706	0.0198751	1e-08	0.085227	1e-08	0.0663179	0.110943	1e-08	1e-08	1e-08	0.28792	1e-08	1e-08	0.0336501	0.0508467	0.197193	0.0257545	0.0663362	1e-08	0.107434	1e-08	1e-08	0.0276656	1e-08	0.0718331	0.0442289	0.181279
PE-p(34:1)	0.242441	0.900778	0.785137	0.854588	0.71024	2.68829	6.90361	0.643483	0.880169	2.06801	2.06463	0.570176	0.906376	1.73869	1.20482	1.01159	0.134656	0.817024	4.53815	2.58774	2.53737	0.285691	0.835479	2.64774	0.852378	0.846354	0.743041	1.1417	2.71758	0.732821	0.682366	0.97003	2.95074	0.194102	1.25017	2.73849	0.525156	4.62029	1.53922	3.39638	0.417122	3.00595	1.23132	0.90546	2.43784	1.48206	2.8021	2.33125	1.00363
PE-p(36:2)	0.0465308	0.515266	0.0443524	0.157182	0.037849	1.66043	2.90849	0.0618166	0.16958	0.798856	0.678359	0.0803083	0.357864	1.14209	0.206333	0.160158	1e-08	0.187906	3.01944	1.9366	1.00567	1e-08	0.455031	0.566997	0.169238	0.611484	0.171603	0.41625	0.970198	0.120783	0.0766763	0.23939	1.51391	0.0200838	0.476183	0.799017	0.180612	1.88792	0.317379	0.944772	0.0495348	0.762162	0.577472	0.421284	0.87652	0.339103	0.83864	0.917893	0.694521
PE-p(36:4)	2.54491	14.2144	3.54551	6.29218	4.23829	39.3437	96.2483	2.6716	4.59872	24.801	9.73506	2.78747	12.0156	14.8492	8.91647	4.6351	0.701374	2.86663	14.7116	16.9372	12.7594	1.45514	7.208	5.33177	3.49606	6.79436	3.389	8.64279	12.3691	4.74741	4.24549	6.51095	18.8143	4.21032	6.97829	14.6938	11.104	29.161	5.44563	21.8725	2.42356	27.7661	5.3748	8.39153	13.358	5.98879	12.4221	3.16892	26.0687
PE-p(37:4)	0.0191958	0.512612	0.129114	0.155033	0.0511939	1.71192	4.12764	0.0709349	0.0704081	0.855248	0.21786	0.0660685	0.305511	0.635108	0.232619	0.13552	1e-08	0.0329828	0.240955	0.895013	0.365056	1e-08	0.286334	0.173838	0.13512	0.388677	0.0526768	0.404059	0.440857	0.0995018	0.0836843	0.167394	0.749199	0.0455872	0.21207	0.402723	0.279903	1.1326	0.211147	0.871245	0.0376806	1.33489	0.119898	0.249267	0.212443	0.148321	0.326476	0.0330648	1.11999
PE-p(38:4)	2.35153	14.1551	3.05127	4.85259	4.69454	34.9228	86.7901	2.69285	5.63615	23.5673	10.3611	2.70524	11.8621	13.9688	8.76346	4.2296	0.696128	3.97342	24.5837	23.2088	12.4592	1.52039	5.57348	4.70427	4.36678	9.42659	3.71118	7.99183	13.8641	2.88334	3.92524	8.08728	15.1741	3.51771	6.28408	16.0246	9.85067	23.8505	4.67123	20.7801	2.12065	35.5245	6.50353	6.49637	11.4509	6.37555	10.2822	4.05652	24.4893
PE-p(38:5)	1.67687	6.93303	1.67788	3.0683	1.73324	25.5355	49.615	1.44049	2.95397	10.6319	5.21383	1.37048	6.8971	8.67735	5.44896	2.69335	0.42955	1.32938	9.66989	8.34046	5.66179	0.576513	4.51689	3.68131	2.02395	7.09212	1.80475	6.24518	6.95249	1.69556	2.53247	3.68149	10.4562	2.26895	2.91508	8.53217	5.39932	13.4018	3.98452	11.8602	1.5369	18.1124	2.45644	5.30751	7.09893	2.8043	6.2448	1.37969	11.4845
PE-p(38:6)	0.729316	5.24938	1.60647	2.03943	1.6459	10.8659	28.6745	0.683501	2.67521	5.69047	4.22882	1.54074	3.38532	5.85761	3.34816	1.27998	0.261411	0.574938	3.19029	6.03681	4.94436	0.385634	2.37211	2.56007	0.889254	2.27504	0.841464	5.1579	2.80219	1.86417	1.0347	2.41874	7.18815	1.25826	2.50174	4.62119	4.78719	12.2187	2.73795	5.54388	1.25489	4.52846	1.47003	3.21848	2.50103	1.17014	4.36198	0.566667	8.82677
PE-p(40:5)	0.922646	3.3458	0.501845	1.64726	0.849319	9.90954	25.0943	0.706113	1.56537	4.33012	2.71981	0.751285	3.11464	3.38795	2.86648	1.02991	0.0321648	0.84954	5.66189	5.91805	3.17768	0.337738	1.80165	2.148	1.18584	3.59112	0.907496	3.27071	3.48206	0.416321	1.08051	1.79115	4.48308	0.634046	1.25668	4.88994	2.15315	7.20017	1.52356	5.08405	0.534899	9.34588	1.33524	2.47019	2.91412	1.45354	3.28846	0.794998	5.17839
PE-p(40:6)	0.287645	2.38743	0.503293	0.907333	0.811584	4.16182	11.9466	0.282518	1.58705	2.58921	2.20863	0.66236	1.57952	2.61576	1.37363	0.628962	0.0434277	0.239618	2.79493	3.92491	2.57542	0.150988	1.35242	1.04556	0.672354	2.79889	0.422792	2.06989	1.20623	0.455022	0.391052	1.24591	2.74544	0.438466	0.763897	2.42471	1.85404	4.87584	0.841168	2.19781	0.560412	3.91084	1.50201	1.90798	1.58336	0.767241	1.69457	0.280081	3.80723
PS(34:0)	3.9403	2.2937	4.43606	3.2853	1.85981	5.65941	2.60175	2.91152	4.49972	6.76796	4.00928	4.54905	5.16477	2.62771	5.08229	5.01904	3.26368	4.40345	5.31882	2.40413	6.78169	2.34933	6.36331	8.00005	3.21401	6.78092	7.78073	4.00931	4.10958	0.917991	11.505	4.06308	5.59489	4.31615	6.22215	1.76969	3.97563	4.17651	2.6557	2.72602	5.41426	4.06877	4.60631	7.91253	6.20645	5.08686	3.79775	2.75805	2.71086
PS(34:1)	4.0682	1.49096	2.31429	1.63738	1.64504	3.67934	2.63568	2.08969	1.9174	3.333	2.54182	2.72095	3.47973	2.57295	3.53092	3.69964	1.68485	2.33741	2.93176	2.09097	2.77693	1.74639	3.24014	5.1178	1.81649	3.86522	4.17843	1.95097	4.00939	0.9665	7.57498	3.34033	5.65416	2.71163	3.47936	1.21849	1.73414	1.58016	0.93934	1.83095	3.9439	3.66827	3.39623	6.03419	2.76547	3.48638	2.32675	2.69617	1.67485
PS(36:1)	57.3038	67.4062	64.6273	76.2125	65.4978	101.898	77.2109	46.4424	80.6808	106.885	86.8017	72.7603	88.3003	65.3766	79.3932	74.6195	63.3777	89.036	67.3679	53.3126	60.1618	84.1017	72.0419	94.6213	84.1048	70.8153	75.6398	56.1279	73.7306	15.0131	125.006	75.5422	86.9125	56.3936	64.7452	31.9592	71.5847	49.7642	52.2541	66.666	60.4897	91.717	70.142	79.7119	75.3972	74.8326	86.1515	70.7269	69.8573
PS(36:2)	11.5462	8.62284	10.0709	10.044	9.93896	16.3699	11.0831	4.3735	13.6151	18.6669	13.0376	13.0609	14.91	9.16406	18.0473	13.2212	6.79133	10.2162	9.18313	9.20197	13.0533	9.12537	12.5291	11.6818	5.37075	10.662	11.1488	6.00403	8.81432	3.74523	28.4526	15.0245	14.926	8.90695	16.1667	2.72386	6.4809	6.12098	6.33832	6.76662	10.7662	11.6668	14.9601	21.3692	17.1936	13.836	9.80149	9.15394	8.28132
PS(38:2)	0.527811	0.458699	0.792407	0.473343	0.444541	1.41004	0.44289	0.438109	1.87423	1.52768	1.03459	1.14116	1.44036	0.572204	0.925679	0.416023	0.129661	0.574395	0.734864	0.275269	1.0817	1.05823	0.65169	1.40978	0.209226	0.934587	0.401027	0.626664	0.747044	0	2.10893	0.82491	1.31117	0.222672	0.399925	0.109354	0.99496	0.558305	0.852121	0.41551	0.851914	0.649137	1.77797	1.03835	1.47085	0.612149	0.89971	0.991262	0.522435
PS(38:3)	3.56754	5.26039	5.42636	5.92903	3.23695	6.80142	3.48923	2.15231	5.2422	9.80773	6.17452	4.89513	5.45315	4.0068	3.85216	6.17929	3.10945	4.91506	4.83286	2.51682	3.06357	4.30649	5.45074	4.41429	0.740023	4.63109	2.86226	4.71898	4.41177	0.636461	10.9564	5.28111	2.72729	3.99279	4.8807	0.917347	3.6767	1.912	2.68152	2.91271	1.46423	3.8056	4.08431	2.82095	2.92861	5.32049	4.01371	4.46583	4.07027
PS(38:4)	7.12407	7.89819	16.4516	7.31008	8.68835	12.577	11.061	6.05536	9.61291	17.9229	15.3656	7.77025	13.7951	7.36463	5.67052	12.9189	4.24499	8.61463	7.45596	5.33222	6.39799	6.93273	7.96641	10.1612	4.26155	9.43461	8.12266	5.47999	8.07259	1.76823	20.2191	8.69882	5.32441	5.73293	7.09256	2.01082	10.1448	5.58544	3.60931	7.51312	4.90828	10.0711	6.45141	6.5521	9.463	10.499	9.47857	9.26992	8.48069
PS(40:4)	2.46731	1.51225	9.13306	2.90906	5.56052	6.14548	4.30184	2.07974	2.88981	6.12924	6.07568	6.80505	6.21407	3.60127	5.56635	3.27004	2.67414	2.78418	2.82735	3.13746	5.99668	1.02885	5.8173	6.84702	0.706616	5.45015	5.12337	4.73977	5.23166	0.824227	12.3455	3.683	2.83101	2.78691	4.16786	1.97216	3.67954	1.19577	2.00387	1.87206	3.31042	4.00416	5.71497	7.17411	6.98078	4.64851	3.84036	2.66873	2.69547
PS(40:5)	3.77233	5.98165	10.9311	9.42417	6.46686	10.8956	7.50639	3.48639	9.23481	14.3358	7.64285	8.17699	8.72936	7.737	4.18005	10.0126	6.88339	5.15669	5.94649	5.26361	5.91405	2.99285	6.46343	9.56766	0.441917	7.22552	6.86651	7.12491	8.66489	1.36192	22.2075	8.08191	6.08733	5.5398	8.78694	1.63702	6.06241	4.59754	3.33312	4.65073	5.90871	6.67071	5.4196	8.37819	7.47482	10.0482	9.89976	8.74197	5.35125
PS(40:6)	10.4812	4.89779	15.1214	7.52443	10.5857	12.5366	9.25537	4.39951	12.8332	10.8089	8.09776	5.32755	8.08361	5.79327	3.41446	11.2647	6.39012	7.01372	6.7339	3.55543	6.55043	2.68971	5.04972	7.69991	0.722244	5.82283	7.43828	5.7282	8.11766	1.01538	18.5477	10.05	6.74936	10.7145	8.31809	1.72689	10.9186	5.42434	2.07727	5.34909	4.32427	10.3969	6.91405	11.3474	9.01155	9.94522	10.147	5.78001	11.2386
SMd(28:1)	3.08332	3.08088	3.35262	3.07867	3.06107	2.85761	3.38467	3.08158	3.08296	2.91865	3.09852	3.07704	3.05582	3.18288	3.14844	3.03866	3.05214	3.15895	3.27401	3.14293	2.72828	3.17758	2.91887	3.24975	2.45918	3.03424	3.13276	3.0867	3.33283	3.07797	3.32486	3.23015	3.05974	3.01422	2.97941	3.28704	3.23459	3.09725	2.92823	2.70494	3.27718	2.93128	3.33947	3.13921	2.9568	3.35719	3.1483	3.01944	3.03815
SMd(29:1)	1.15682	1.24968	1.24954	1.15427	1.22165	1.16553	1.21706	1.19877	1.16659	1.14578	1.14587	1.17189	1.21512	1.09929	1.33293	1.08135	1.15599	1.09907	1.22034	1.22241	1.09544	1.26342	1.24488	1.25561	1.16589	1.01127	1.33866	0.985196	1.14886	1.13147	1.2289	1.2764	1.16676	1.15101	1.09865	1.23736	1.23487	1.28428	1.20687	1.10787	1.07259	1.35881	1.2949	1.1423	1.04338	1.11149	1.25007	1.19796	1.19459
SMd(30:0)	1.87638	1.85981	2.34534	1.97857	1.94175	1.99009	2.10854	1.83782	1.88269	1.68729	2.34383	2.12488	2.12526	2.2145	1.94425	2.09678	1.81041	1.8916	1.93143	1.91463	1.98937	1.90212	1.98032	1.9896	2.39486	2.02761	2.06277	2.08124	1.90803	2.08976	2.1233	2.14123	1.90134	2.10189	2.26119	1.96219	2.20821	1.96635	1.71438	1.84668	1.97002	1.88574	1.91182	2.02511	2.01067	2.10188	1.96986	2.27382	1.79035
SMd(31:1)	0.584762	0.595129	0.640656	0.771403	0.632717	0.815921	0.267057	0.649502	0.686013	0.679022	0.646967	0.496931	0.557165	0.749423	0.453127	0.730315	0.632315	0.306655	0.37408	0.475269	0.67411	0.591663	0.710323	0.920353	1.03484	0.422466	0.720515	0.590157	0.552354	0.476213	0.735019	0.4536	0.664372	0.60373	0.72321	0.524884	0.310304	0.690604	0.359442	0.639909	0.611758	0.314054	0.502145	0.612042	0.495309	0.356423	0.475667	0.319722	0.628603
SMd(32:0)	0.557131	0.375612	0.474481	0.815271	0.233725	0.543026	0.445882	0.399252	0.599684	0.771351	0.278049	0.482196	0.461803	0.515124	0.300301	0.589618	0.304173	0.252865	0.487209	0.13618	0.378219	0.347905	0.329072	0.924894	0.964595	0.342869	0.809976	0.365207	0.582089	0.0534217	1.46578	0.543671	0.384434	0.241036	0.60219	0.0994184	0.269371	0.264794	0.191749	0.586504	0.535157	0.190005	0.544012	0.458735	0.283742	0.762374	0.48899	0.470116	0.230613
SMd(32:1)	16.2992	19.7435	24.4044	21.0144	10.2597	35.626	14.3491	11.5622	28.1242	39.4029	17.0149	16.0396	20.3632	26.1502	13.5224	30.2066	17.5458	12.7859	26.1605	15.9907	25.1761	13.8738	14.5415	36.4765	34.0925	21.2527	18.6303	16.9384	18.0276	4.19379	63.2188	20.1252	18.8011	18.7105	33.1341	5.84365	10.6391	11.0517	9.9831	13.8699	22.6806	18.788	19.3975	21.5051	24.5439	26.8313	33.7002	28.7952	14.4461
SMd(32:2)	0.113208	0.135432	0.190921	0.205431	0.211882	0.340261	0.154384	0.130282	0.17171	0.389193	0.309096	0.143442	0.312171	0.23128	0.0435512	0.311772	0.200781	0.125684	0.416519	0.0698383	0.13708	0.105104	0.175944	0.44959	0.169196	0.313966	0.417185	0.187124	0.0456897	0.0361497	0.780544	0.21166	0.242213	0.191826	0.249677	0.0404695	0.0377389	0.166489	0.0515987	0.14648	0.0697656	0.173909	0.381607	0.16671	0.161715	0.245198	0.343688	0.178299	0.084179
SMd(33:0)	0.0871197	0.0477851	0.0673106	0.138245	0.107002	0.207816	0.0365726	0.0927506	0.21478	0.1752	0.0476472	0.0600389	0.0513893	0.157175	0.0276444	0.183353	0.101337	0.0413159	0.127002	0.040625	0.0968665	0.0548598	0.0505936	0.279268	0.0789964	0.0402414	0.207508	0.14214	0.13093	0	0.489414	0.163641	0.0499455	0.0676132	0.237349	0.0129426	0.102528	0.0601534	0.036323	0.0987677	0.0916527	0.0582123	0.188065	0.0569692	0.120495	0.270321	0.156388	0.0265805	0.0149677
SMd(33:1)	5.95023	6.80025	6.8322	7.95321	4.81898	15.2752	5.59711	3.85371	12.657	17.1135	7.7727	6.41297	8.91863	10.868	3.36381	10.7179	6.70451	5.99127	12.3935	6.34696	10.2347	5.54681	6.00435	16.3837	16.0845	9.1932	8.20625	6.67327	7.85436	1.23485	35.7046	9.34554	6.60555	7.85532	12.7069	1.97636	5.34864	4.99472	4.72206	5.5205	7.21523	8.23415	10.4802	7.17582	11.3314	10.6442	17.5776	9.29299	6.25357
SMd(34:0)	56.8244	40.911	66.9549	83.3038	41.3578	79.0815	57.2372	34.6544	76.8921	74.9606	41.3912	53.0403	56.2514	48.8311	64.2557	83.2347	44.1203	42.047	56.0014	28.3841	69.7762	27.5374	42.5948	96.3892	36.3792	42.1565	66.8428	47.0358	102.195	10.6526	133.878	82.0436	43.9674	30.6707	51.615	15.1346	54.0155	28.1226	28.3808	59.6985	54.231	45.0861	57.7337	66.8082	60.0402	104.794	41.352	41.4851	29.6024
SMd(34:1)	430.571	428.358	499.476	531.849	329.325	804.687	547.206	283.768	610.884	824.263	546.818	458.373	516.619	403.652	467.217	597.952	287.672	556.279	512.387	276.59	644.54	297.903	432.714	647.245	570.763	493.281	550.929	321.265	569.287	74.5678	1373.93	557.825	416.662	360.603	426.894	134.144	365.218	322.289	320.953	433.753	493.816	560.673	463.488	576.297	571.286	548.662	511.519	483.459	382.386
SMd(34:2)	8.91942	9.03021	21.8837	11.2698	8.67693	22.0948	10.278	7.54134	14.1348	21.4865	16.6698	11.5927	17.074	11.7913	9.71845	19.944	8.86435	14.6461	14.5349	8.25547	17.707	6.27894	11.6598	21.6577	8.71249	17.1418	17.6524	9.98	6.5821	1.88304	41.0325	17.2786	12.8328	10.5658	13.6464	4.42085	7.38874	10.7805	5.04254	7.38053	13.0272	14.378	16.0458	15.9874	17.2893	14.6027	14.8083	11.7459	8.69575
SMd(35:0)	0.344973	0.331665	0.447292	0.808054	0.236885	0.609353	0.416029	0.219203	0.697334	0.700842	0.364293	0.329067	0.403051	0.486998	0.348572	0.74768	0.352885	0.256288	0.52499	0.215758	0.478727	0.215801	0.27018	0.753971	0.362105	0.278441	0.49677	0.340174	0.784124	0.108347	1.26458	0.654887	0.382901	0.242243	0.524615	0.123037	0.534714	0.18366	0.185502	0.55029	0.329775	0.319753	0.536219	0.477021	0.662994	0.847412	0.400162	0.293362	0.234432
SMd(35:1)	3.38225	3.7863	3.91704	5.77257	2.31018	7.92551	4.5383	2.24844	7.17477	8.44364	5.42889	3.61301	4.46876	4.47981	2.38414	5.3228	3.10114	3.84716	4.83069	2.27521	5.59405	2.45792	2.98945	5.64149	6.22313	3.69056	4.61876	2.92695	4.92063	0.738887	15.2078	5.03436	3.72314	3.88349	4.67874	0.925274	4.12725	2.93806	3.15339	3.9984	4.11482	4.51834	4.64105	4.45332	6.86457	5.76678	5.81067	4.34247	3.86226
SMd(35:2)	0.110579	0.0952457	0.213892	0.136227	0.0780559	0.279242	0.12454	0.068526	0.177351	0.246378	0.205266	0.105772	0.164217	0.162636	0.0562881	0.191913	0.138335	0.134764	0.185936	0.0815183	0.239129	0.0865455	0.10892	0.233088	0.18157	0.119813	0.177024	0.127377	0.0538728	0	0.539818	0.23456	0.118368	0.130093	0.160636	0.0291682	0.0978114	0.0884604	0.0839773	0.107031	0.109011	0.156965	0.177493	0.166792	0.260778	0.187885	0.233584	0.0887064	0.128685
SMd(36:0)	1.37402	0.735031	1.78865	1.43028	0.49592	1.60743	0.891409	0.753258	1.88169	1.05365	0.591436	0.953194	1.36959	1.08178	1.73799	1.57386	0.688129	0.714928	1.03827	0.439838	1.18781	0.520697	0.75579	1.82568	1.08214	0.592098	1.08757	0.709139	2.52174	0.124228	3.52395	1.60184	1.18995	0.461612	0.625129	0.269768	1.17278	0.7237	0.48689	1.0325	1.10058	0.768907	0.830556	1.79355	1.49859	2.25494	0.654226	0.818241	0.480569
SMd(36:1)	11.3575	8.72009	12.9876	12.5908	4.93483	17.5235	10.6983	6.26887	16.9215	15.6508	10.4134	7.62548	13.318	10.167	11.6087	11.7576	6.8484	10.7073	10.2191	4.76843	13.8134	7.54751	9.87709	13.872	19.4622	8.80927	10.7465	7.14285	16.8623	1.12768	38.5114	13.4641	9.2508	6.53809	6.51672	2.2608	9.06512	8.15757	6.09146	9.26528	11.3023	10.6883	8.65844	15.2708	15.0183	16.0313	10.3513	10.5726	8.53064
SMd(36:2)	1.28179	1.33478	3.38111	1.75437	0.985255	3.20169	1.40921	1.44857	2.30641	2.83392	1.87356	1.09568	2.70397	1.51382	1.09431	1.85547	1.23077	1.80569	1.91744	0.89054	2.33907	1.18593	1.66584	3.09911	2.45169	2.01146	2.29089	1.57766	1.52617	0.193855	6.60263	2.67223	1.7069	1.17594	1.45297	0.475123	1.23026	1.69752	0.886108	1.10703	1.84195	2.00385	1.4546	1.96035	2.48061	2.63296	2.23608	1.68049	1.40652
SMd(37:1)	0.138169	0.14743	0.277183	0.224938	0.0832344	0.369866	0.0920179	0.137768	0.321837	0.291489	0.140449	0.0972469	0.334389	0.211654	0.122447	0.159057	0.137205	0.146493	0.269802	0.0811962	0.301892	0.176813	0.14795	0.375617	0.624671	0.149176	0.27387	0.282178	0.37125	0.0111156	1.00252	0.299252	0.154499	0.136562	0.152744	0.00907175	0.153432	0.163778	0.126459	0.101616	0.248198	0.171511	0.150127	0.206595	0.305092	0.330179	0.275428	0.17751	0.0773715
SMd(38:0)	0.356531	0.21915	0.900792	0.467394	0.205036	0.512526	0.275791	0.325178	0.596279	0.33726	0.131231	0.325211	0.546996	0.424084	0.570452	0.384279	0.178054	0.242725	0.38504	0.177383	0.358353	0.252984	0.353414	0.624615	0.486249	0.155766	0.529547	0.195929	0.794585	0.0405534	1.02991	0.640984	0.413149	0.101057	0.185759	0.0830553	0.410952	0.383147	0.0719814	0.449008	0.418866	0.305638	0.189844	0.361018	0.492695	0.559991	0.150551	0.44411	0.125712
SMd(38:1)	4.26356	3.72147	9.00216	6.00203	2.55496	8.55362	3.31367	3.27944	7.62448	7.66158	3.09411	3.92192	7.66118	4.69893	4.21367	5.23158	3.08629	4.41654	6.4785	2.31962	5.02707	3.67063	5.21558	8.40284	6.35442	2.99578	6.57793	3.70281	7.22622	0.577067	18.0798	6.77395	3.38149	2.58583	3.00474	1.27072	3.9333	4.67981	1.96711	3.77122	4.9714	4.76705	2.88348	4.90801	6.22302	7.1307	5.56362	5.90279	3.44566
SMd(38:2)	0.406875	0.32806	1.10318	0.597181	0.257087	0.928045	0.32329	0.442575	0.692409	0.683475	0.417143	0.384408	0.746983	0.501745	0.325891	0.537773	0.255412	0.4821	0.623321	0.232087	0.602358	0.419029	0.583949	0.968116	0.81756	0.402026	0.849984	0.601823	0.618913	0.0591097	1.82899	0.781281	0.47669	0.227874	0.439628	0.165307	0.384759	0.545091	0.158268	0.260318	0.572684	0.524135	0.444984	0.501176	0.571887	0.851918	0.517619	0.463039	0.259465
SMd(39:1)	0.397455	0.583345	0.86288	0.766049	0.34888	1.11415	0.394335	0.373039	1.04327	1.16994	0.439047	0.565435	1.04112	0.809434	0.243706	0.815409	0.522797	0.315679	1.01083	0.430958	0.914577	0.435902	0.570658	1.17656	1.08821	0.42545	0.685293	0.899228	0.806365	0.120421	3.06697	0.7803	0.390189	0.506283	0.660671	0.129179	0.419385	0.432561	0.3731	0.575193	0.541512	0.445001	0.639201	0.388394	0.816151	1.06356	1.31287	0.721434	0.581335
SMd(40:0)	1.00502	0.850299	1.70182	1.60931	0.809526	1.43044	0.888699	0.723925	1.78431	1.40152	0.5446	1.34141	1.47155	1.13672	1.28058	1.57837	0.639576	0.530832	1.25533	0.414833	0.965664	0.496882	0.90162	1.69917	1.18147	0.661967	1.20688	0.726514	1.77505	0.234396	2.76871	1.81548	0.689943	0.469875	0.772166	0.31985	1.12108	0.64933	0.48795	1.79908	0.881412	0.706767	0.82581	0.809956	1.04655	1.71781	0.678794	1.09051	0.69894
SMd(40:1)	31.6748	31.8681	45.5135	47.6839	20.8731	49.6046	35.0212	20.0518	57.5876	57.8152	26.9178	37.6371	46.5343	31.9358	25.4597	41.1196	20.6446	23.7072	45.6162	17.2427	38.5469	19.6206	34.5542	50.299	33.4796	25.8846	42.0432	21.2125	47.1438	5.17283	117.265	46.9879	20.9114	24.8413	23.4727	7.47202	27.4272	24.0173	21.1015	46.3913	30.7415	30.8812	25.1259	31.0408	42.7681	44.0343	34.9366	37.3637	33.9876
SMd(40:2)	6.40684	5.9253	14.1009	9.10689	4.13723	13.4501	6.20409	5.69517	13.1839	21.2797	5.90077	6.81827	10.691	9.07228	3.87541	9.79465	5.69425	4.99467	12.0025	4.59271	8.40012	3.81496	7.59378	21.3237	6.30187	9.70657	8.888	8.74434	8.99325	1.01036	28.7294	10.9963	6.35598	6.34098	10.27	2.07237	4.57767	6.38837	3.33351	5.37581	9.09146	7.31235	8.22437	6.85127	8.25234	9.62927	11.7431	10.1927	7.63844
SMd(40:3)	0.71358	0.813992	1.70363	1.46698	0.929524	1.63684	1.03099	0.646949	1.46678	2.60858	1.04677	1.12722	1.174	0.851459	1.00704	1.17322	0.822301	0.636096	1.39929	0.487826	1.58197	0.564665	0.878541	2.51669	0.548134	1.00075	0.953431	0.90539	1.32482	0.304848	2.93816	1.47188	0.756664	0.653013	1.45011	0.257627	0.666596	0.549299	0.593163	0.453991	0.823354	0.618733	1.40924	1.33264	1.63133	1.19264	0.946488	0.820347	0.599898
SMd(41:1)	3.13328	5.289	6.68992	7.10715	3.618	8.0364	3.80829	3.20442	7.634	10.0171	4.57544	4.3833	7.40711	5.66798	2.28392	6.96342	3.46435	3.11655	7.15511	3.36047	7.79199	2.80286	5.02591	7.53949	4.77311	3.4178	4.8239	4.44862	6.23552	0.934511	22.3147	7.10662	3.04981	4.41461	4.93101	1.19069	3.46454	3.34709	3.43407	5.35499	3.78427	4.02548	5.23386	3.9996	6.8315	6.20418	8.82284	4.98325	5.45193
SMd(41:2)	1.559	1.62462	2.70087	2.57036	1.27779	3.4573	1.79644	1.56603	3.36224	5.37319	1.76006	1.92107	2.66309	2.75735	0.756334	2.50532	1.52462	1.26494	3.26644	1.24498	2.24986	1.22527	2.10166	4.47555	2.41333	2.62144	2.25386	2.56078	2.1097	0.264841	8.86585	2.80342	1.8056	1.83429	2.63574	0.521686	1.48196	1.78424	1.17191	1.50206	2.00523	1.70332	2.83637	1.60752	2.029	2.73502	3.91849	2.19492	2.15107
SMd(41:3)	0.118439	0.106768	0.279406	0.23473	0.13897	0.279543	0.173492	0.134625	0.273755	0.567603	0.199122	0.180661	0.179984	0.182873	0.0364906	0.192113	0.177515	0.102372	0.385306	0.0840032	0.270284	0.0809516	0.0868728	0.488021	0.209377	0.246754	0.134623	0.2055	0.0994529	0.0333895	0.772628	0.228465	0.119178	0.112517	0.342066	0.0378696	0.0904731	0.137415	0.121295	0.0645444	0.0883733	0.0780879	0.366716	0.133723	0.239579	0.213219	0.348032	0.159253	0.131236
SMd(42:0)	0.504314	0.431489	0.879793	0.737856	0.476553	0.752666	0.560819	0.373311	0.729899	0.829684	0.463513	0.641643	0.708942	0.493575	0.536933	0.685791	0.375642	0.222133	0.640165	0.293349	0.574006	0.231059	0.573749	0.870686	0.86662	0.367296	0.793191	0.352243	0.577168	0.121692	1.60324	0.849117	0.35757	0.325743	0.388003	0.161717	0.51946	0.276538	0.293873	0.817408	0.403718	0.29555	0.572223	0.405037	0.501687	0.641193	0.512317	0.693566	0.412057
SMd(42:1)	35.1262	51.1562	58.2765	64.2116	31.46	26.0172	54.0117	23.8519	67.7896	37.1866	48.1857	54.1649	55.745	40.5646	28.8026	59.8415	26.8645	31.1998	56.7885	28.2015	62.0181	21.0309	47.1436	60.122	58.0305	35.9125	55.586	29.4132	39.6238	7.44007	49.0189	24.1748	25.9505	39.6642	36.5328	9.74768	31.848	24.2583	29.9724	71.6074	29.0218	41.369	40.3244	33.365	61.0067	50.7629	51.2813	57.9498	58.9832
SMd(42:2)	120.916	105.179	162.131	168.412	102.247	240.281	162.339	98.6791	230.799	353.613	136.305	157.262	152.287	121.153	103.229	143.556	83.3942	134.048	183.856	74.6088	171.88	72.8401	151.095	264.828	97.074	202.841	190.766	129.571	175.46	20.7293	433.694	225.115	122.113	107.755	146.181	39.9323	111.513	115.652	109.012	149.571	163.433	148.267	153.021	158.8	149.233	154.666	138.295	149.481	158.139
SMd(42:3)	16.3243	17.9127	33.1332	36.2069	27.2212	36.1753	34.6823	13.6171	34.7459	59.5587	35.0431	27.1543	26.5379	16.883	24.73	28.5593	15.1181	20.4819	32.9243	11.0377	42.7026	12.002	23.028	44.9579	14.9733	28.8077	30.335	21.2749	22.4045	6.8594	72.7511	35.9923	17.9507	16.2194	29.0046	6.8968	15.4299	16.7542	16.8867	15.4836	18.4293	17.8543	37.7336	30.37	34.3834	25.2734	18.3518	19.4031	20.4146
SMd(42:4)	0.53213	1.06882	2.09576	1.9559	1.12769	1.472	1.36398	0.767134	1.52871	3.05888	1.73994	1.25713	1.44347	0.903392	1.02545	1.57763	0.874082	0.73145	1.92312	0.495726	1.95958	0.438566	1.05462	2.04804	0.324652	1.19833	1.64019	1.17643	1.34097	0.286209	4.02121	1.88304	0.792308	0.835319	1.78521	0.326165	0.679333	0.587033	0.788883	0.9254	0.758995	0.771225	1.64652	1.19281	1.35983	1.53808	0.651446	0.8036	0.831518
SMd(43:1)	0.508695	0.839375	1.00253	1.16107	0.567422	1.30624	0.782227	0.489045	1.05254	1.45997	0.75868	0.665937	0.986479	0.756813	0.266277	0.908034	0.56956	0.405737	0.945767	0.456556	0.938921	0.368235	0.756631	0.97613	1.20423	0.59653	0.779185	0.599486	0.590187	0.084239	3.54179	1.05204	0.46606	0.733541	0.925413	0.149936	0.518597	0.436331	0.467213	0.705089	0.753027	0.732926	0.880377	0.498908	1.02346	0.826778	1.46849	1.00982	0.861789
SMd(43:2)	0.875616	1.26368	1.45974	1.91423	0.813889	2.52077	1.25185	0.858201	2.05528	3.24269	1.0992	1.15569	1.48797	1.67181	0.458815	1.46111	0.924688	0.85555	2.01361	0.674554	1.38666	0.67022	1.04889	1.89007	0.761643	1.57458	1.67689	1.319	1.21288	0.175973	5.83423	1.67035	1.05749	1.16595	1.82877	0.279363	0.922381	0.998429	0.980419	1.30352	1.42701	1.12994	1.40749	0.89889	1.44766	1.6639	2.35721	1.63535	1.52237
SMd(43:3)	0.12001	0.193745	0.215289	0.334381	0.114861	0.229024	0.238816	0.0744707	0.283518	0.484028	0.185351	0.168239	0.179047	0.128064	0.0666892	0.199936	0.102049	0.0878323	0.212433	0.0973751	0.290263	0.0649012	0.169782	0.231749	0.0916895	0.150893	0.238063	0.145447	0.154013	0.0517692	0.662025	0.21022	0.0586826	0.0943733	0.25494	0.0352469	0.080848	0.10577	0.107339	0.0570725	0.104988	0.135522	0.257824	0.124222	0.181934	0.152241	0.26445	0.152705	0.110565
SMd(44:1)	0.30439	0.452358	0.540643	0.54522	0.283888	0.629265	0.447284	0.142366	0.562193	0.736126	0.382989	0.329783	0.465488	0.369606	0.209398	0.488528	0.184281	0.296433	0.412524	0.225088	0.456297	0.157178	0.521746	0.421349	1.7766	0.339922	0.447884	0.233211	0.332011	0.0483119	1.43805	0.524604	0.258974	0.348731	0.364961	0.0653484	0.203522	0.159911	0.244394	0.451319	0.307473	0.400098	0.366026	0.272587	0.479517	0.427614	0.44519	0.48526	0.490306
SMd(44:2)	1.63874	1.39146	1.75704	1.87351	1.30035	3.06548	1.99985	1.05661	3.37448	4.03756	1.38798	1.49597	1.70014	1.48192	0.968988	1.83177	0.940906	1.4925	2.46562	0.806665	1.90231	0.776534	1.85379	2.49892	1.89246	2.32517	2.3601	1.54954	1.68976	0.190299	5.72344	3.63869	1.50196	1.43201	1.95772	0.366267	1.11537	2.50278	1.04743	1.78226	1.84386	2.24626	1.98755	1.84889	1.68564	1.8639	2.04006	1.95546	3.3115
SMd(44:3)	0.561412	0.773787	0.929139	1.38621	1.04398	1.22058	1.33363	0.471324	1.09651	1.99571	1.15917	0.904863	0.833959	0.485044	0.715939	0.915596	0.467401	0.622897	1.0477	0.38815	1.32706	0.364929	0.741076	1.20838	0.754614	0.937013	1.06474	0.775892	0.56404	0.204668	2.44241	1.39755	0.593156	0.55452	1.03186	0.140454	0.50618	0.588999	0.479373	0.55905	0.50992	0.637008	1.32955	1.02788	0.974111	0.758853	0.623934	0.703923	0.81018
SMt(28:0)	0	0.0341678	0.262584	0.0282526	0	0.0567995	0.0418778	0.0370233	0.123747	0.0533447	0.0251449	0.0300755	0.0492619	0	0.0119366	0	0	0	0.0150564	0.00887282	0.0745968	0	0	0.0495738	0.168383	0.0234183	0.0164961	0.0217904	0.0141736	0.0125207	0.131429	0.122469	0	0	0	0.0123907	0.0145067	0	0.0349378	0.0940569	0.067073	0.011938	0.0672823	0.00771098	0	0.04332	0.0103132	0.0349127	0.112922
SMt(30:1)	2.06223	1.89442	1.64236	1.70195	1.50888	1.55777	1.02533	0.607314	1.10772	0.922253	2.36265	1.49866	1.69532	1.66616	0.681346	0.395051	1.7209	1.36904	0.955626	1.50672	1.22234	1.47243	1.78394	1.48156	1.53256	0.794393	1.60413	1.77628	1.38511	0.451917	1.45912	1.28777	1.48421	2.00097	1.47171	0.831254	1.79284	1.52533	0.975769	1.12181	0.766228	1.54604	0.748686	2.85395	1.62702	1.88192	1.96464	1.49179	0.637758
SMt(31:2)	0.114751	0.0587049	0.109038	0.133348	0.0266899	0.216141	0.0115583	0.0374378	0.152347	0.173617	0.0772422	0.0240929	0.1159	0.131118	0.0387921	0.0600547	0.0382775	0.0199265	0.178744	0.0420159	0.148761	0.0450318	0.0928807	0.203611	0.601876	0.092441	0.0683065	0.104615	0.0748827	0	0.267862	0.126202	0.0785114	0.0846413	0.151153	0.0166315	0.034562	0.150264	0.0219217	0.0548545	0.0879494	0.0669235	0.114322	0.0893801	0.0510301	0.146536	0.164578	0.0642602	0.125426
SMt(32:1)	0.0740573	0.154954	0.0955972	0.101235	0.0798242	0.150664	0.0373187	0.0497369	0.142307	0.155645	0.125324	0.0851656	0.121064	0.146441	0.0361102	0.0858245	0.0753076	0.0963865	0.0718147	0.0522569	0.127471	0.0853034	0.0678298	0.14198	0.17875	0.103544	0.0972871	0.174958	0.127238	0.00900199	0.226011	0.133929	0.0648878	0.0618266	0.156468	0.0372326	0.0852891	0.0393245	0.0694372	0.0258821	0.0420146	0.0722154	0.130688	0.143407	0.108623	0.0650433	0.246275	0.0559131	0.087277
SMt(32:2)	0.035983	0.149593	0.0831489	0.0902225	0.0686994	0.185942	0.0301321	0.101844	0.0615588	0.0604879	0.0539726	0.0247849	0.107265	0.0696275	0.0114625	0.0683721	0.0680849	0.0863426	0.117284	0.0391994	0.119547	0.0923084	0.0354723	0.117854	0.774157	0.0399507	0.0988014	0.234613	0.0490377	0	0.151982	0.0645244	0.0329446	0.0374185	0.0973415	0.0201975	0.0550394	0.0244491	0.0447296	0.0708256	0.0104914	0.0611463	0.0700182	0.0497965	0.0998332	0.108856	0.142879	0.0659754	0.0783654
SMt(33:2)	2.27275	1.90469	2.53417	2.95413	2.20727	3.47998	2.36456	2.0299	3.85217	3.63824	2.34566	2.29031	2.81475	1.90575	1.81271	1.85855	1.74574	1.77209	3.79199	1.62135	3.84526	1.43538	2.47285	4.15123	9.64365	2.77107	2.66166	2.45353	2.22289	0.345963	4.72974	3.01342	2.24284	1.46175	2.66793	0.601194	1.8743	1.98326	2.1955	2.96535	2.58075	1.68205	2.23106	2.95042	1.94302	2.2407	2.62528	2.29652	2.08292
SMt(34:0)	0.184898	0.392975	0.453546	0.246821	0.0831173	0.582055	0.118404	0.0452647	0.501685	0.847697	0.174456	0.195481	0.0850752	0.279528	0.196548	0.391962	0.0705829	0.230846	0.222362	0.0984224	0.400554	0	0.254518	0.305289	0.288135	0.402847	0.342111	0.0730478	0.825517	0	1.04044	0.205723	0.129733	0.17043	0.0821751	0	0.119155	0.0984788	0.135156	0.185826	0.0819588	0.350282	0.311993	0.287039	0.452916	0.375463	0.567796	0.226195	0.138563
SMt(34:1)	0.561067	1.6108	0.344083	0.736845	0.366226	1.2282	0.318689	0.208893	1.03981	2.49103	0.827991	0.548093	0.550326	0.849543	0.286173	0.773616	0.521554	0.95976	0.087275	0.228551	0.72342	0.563981	0.724065	0.648723	1.28466	1.30942	0.727535	0.215836	1.19327	0.0194482	2.54481	0.293334	0.408482	0.254978	0.458959	0.147706	0.486204	0.418346	1.01388	0.270313	0.210044	1.20283	0.923874	0.600314	1.166	0.637186	2.06983	0.390064	0.243465
SMt(38:2)	0.0120958	0.0268947	0.0550704	0.0641715	0	0.0195576	0	0	0.0167501	0.0555784	0.03656	0.0444783	0.0727976	0.104862	0	0.0429979	0.0103145	0.0154506	0.109507	0.0386364	0.12032	0	0.0283502	0.0982496	0.548307	0	0.040872	0.0333882	0	0	0.171365	0.0405199	0.0342185	0.0507699	0.0286402	0	0	0.0198473	0	0	0.00908801	0	0.0423055	0.0110719	0.0518136	0.0715095	0.082506	0.0746676	0.0197538
SMt(42:0)	0.0262621	0.096977	0.152332	0.0930611	0.0439514	0.0476246	0.0310586	0.0261062	0.0675231	0.050109	0.104971	0.0827589	0.0810098	0.0309136	0.0121477	0.0479022	0.0210786	0.0127868	0.0556475	0.0139454	0.0372846	0	0.0540655	0.0893119	0.04298	0.0265859	0.104001	0.0150148	0.0634305	0	0.243953	0.064155	0.10069	0.0535572	0.0310549	0	0.022446	0.0133683	0.0585492	0.0908836	0.0522389	0.0750283	0.0275832	0.0504892	0.0427964	0.118963	0.0652528	0.112369	0.0499476
SMt(42:1)	0.432809	0.545428	0.707812	0.695693	0.399143	0.927993	0.528898	0.359544	0.77355	1.37345	0.601651	0.688538	0.580847	0.403229	0.251985	0.568939	0.32041	0.485047	0.643624	0.320756	0.558763	0.206911	0.547968	0.955734	0.375528	0.714404	0.743539	0.537386	0.678718	0.0463915	1.50577	0.67991	0.397654	0.356954	0.415296	0.0875079	0.423726	0.414284	0.299267	0.445214	0.501766	0.536079	0.454719	0.615552	0.436359	0.47983	0.634971	0.628161	0.597029
SMt(42:2)	0.372752	0.55631	0.494821	0.548743	0.297033	0.711928	0.228729	0.139963	0.38777	1.29661	0.437115	0.437301	0.417308	0.306051	0.117634	0.371917	0.33835	0.289581	0.217125	0.130362	0.380089	0.128986	0.517491	0.663079	0.261636	0.476081	0.540066	0.224881	0.563981	0.0357201	1.06445	0.216749	0.221704	0.302566	0.253695	0.0235247	0.297267	0.221144	0.35929	0.14851	0.0986281	0.411991	0.344374	0.384584	0.390053	0.507117	0.717781	0.312775	0.210781
SPH(17:0)_RT_4.859	231.032	271.827	202.233	219.904	226.514	233.936	287.104	186.348	187.006	282.452	236.871	262.658	229.454	284.77	187.135	186.478	194.632	192.185	233.052	268.262	235.331	163.68	246.037	214.324	180.222	215.517	222.322	238.331	206.588	228.172	195.601	277.632	317.872	197.39	274.776	185.22	219.886	263.448	196.255	194.833	199.444	178.7	187.897	243.869	228.338	186.409	232.029	200.481	267.416
SPH(17:0)_RT_5.156	796.706	899.919	692.591	716.609	786.615	747.623	941.644	679.696	595.175	939.382	741.408	847.188	682.566	936.646	628.331	641.111	730.021	706.071	760.219	796.778	732.839	533.361	761.652	628.047	624.102	689.665	732.168	784.009	708.539	758.449	618.774	895.255	984.537	701.275	897.69	602.794	698.661	784.388	594.294	638.486	676.123	539.925	627.233	733.844	786.251	635.114	781.274	596.244	868.606
SPH(17:0)_RT_5.53	797.116	957.279	672.411	733.867	838.248	742.613	888.507	707.504	654.55	940.747	797.867	817.043	710.196	888.529	617.866	609.659	699.002	736.615	721.872	829.907	790.985	590.211	791.31	731.679	658.028	626.613	770.983	741.666	652.555	700.312	668.077	886.049	925.533	675.144	898.195	626.03	722.402	818.645	656.065	622.327	667.462	538.419	608.899	787.621	737.339	624.788	738.171	643.95	758.725
SPH(17:1)_RT_3.867	2.60544	5.10359	4.71316	3.34579	3.81811	4.10294	3.7767	6.96871	2.63313	6.4447	5.93733	5.10794	3.14295	9.34505	5.15445	4.02221	5.74396	7.91098	14.7753	19.8318	8.68613	6.4198	13.9775	4.18906	4.77657	6.32822	6.40262	6.48073	9.32974	4.52345	5.25499	6.80069	3.03778	5.88948	4.78554	4.71503	3.94675	2.74486	3.81564	4.80212	2.65444	5.17957	4.58968	6.32003	6.27145	5.45392	4.79008	5.83945	8.91056
SPH(17:1)_RT_4.938	9.63794	12.5845	11.4616	4.39546	8.55475	15.3998	4.93744	8.45358	12.1787	8.88966	12.1976	10.8762	11.4679	15.1021	6.19112	10.6741	10.8309	7.37543	9.14438	14.1935	7.73388	6.62569	9.28977	15.0189	6.87896	7.86141	11.7411	5.04115	12.3729	8.53031	10.5112	13.0504	8.52114	10.416	10.4714	7.84671	3.56812	4.75201	7.58663	9.21901	6.30317	7.1701	7.71426	8.52679	5.29383	10.2252	7.05864	8.45509	12.8337
SPH(17:1)_RT_5.854	42.694	50.5535	45.8185	38.1368	42.5651	39.7748	40.1311	39.744	36.3823	52.2213	45.133	50.4115	39.9113	48.9481	36.2973	36.6511	30.2639	48.1211	41.5294	50.9045	45.2878	30.9284	43.9194	45.697	38.5184	34.3021	47.0136	41.212	44.4047	45.875	44.1158	52.0752	43.8445	33.2178	50.0323	34.63	43.076	45.2268	41.2333	37.7872	37.7347	34.8318	33.1935	43.479	42.1406	39.7674	42.0073	37.6796	38.8142
SPH(18:0)_RT_6.236	31.8467	30.9946	22.0303	23.7619	31.2433	27.516	29.2027	29.8602	20.7208	39.5266	21.6348	20.8319	28.4398	27.1218	21.102	21.8979	22.2114	29.4234	16.0509	26.462	29.4406	19.7903	32.1351	26.6697	20.5948	16.6356	24.5755	28.864	29.4333	22.8899	22.7451	29.6649	17.2434	24.6688	36.6117	18.1921	20.5919	21.4254	18.8554	20.187	23.7999	20.7056	18.8798	23.5331	21.7679	27.6669	26.6574	24.3376	21.8049
SPH(18:0)_RT_7.402	21.8385	26.9595	17.7399	17.5126	21.918	22.1036	18.2918	18.3299	16.2011	26.1319	18.0735	16.5964	17.9329	23.027	17.9443	18.8583	21.535	21.766	22.2942	20.001	17.1818	16.1075	25.6312	18.9524	18.6153	21.6114	18.0918	18.4812	20.9987	18.9502	18.8215	22.9833	18.1105	18.1693	25.733	17.1027	18.6394	16.9725	17.8603	21.3353	18.1593	20.5937	21.2999	24.5984	21.6749	17.0396	20.4918	22.2717	18.1576
SPH(18:0)_RT_7.807	38.2309	51.3129	25.4357	29.473	29.8302	43.5278	73.1457	29.7735	27.4355	35.2553	33.7682	29.7134	28.9005	49.9051	29.6518	28.3312	21.8398	25.0949	52.467	33.2666	35.231	23.8738	42.0893	36.6171	26.7714	26.3808	23.5779	43.3841	48.3637	33.5167	24.2299	40.7399	55.7942	29.6953	42.0646	34.083	51.6211	33.6362	29.1833	43.3331	27.8645	51.1623	25.3669	53.8066	25.0349	27.3038	31.5904	30.2861	31.9914
SPH(18:1)_RT_7.443	89.1395	150.633	91.7569	66.9065	52.549	122.926	194.565	58.1248	65.9507	87.0657	78.0617	64.3358	82.1062	136.071	89.999	55.0581	46.4959	92.5316	103.471	83.9584	62.3199	46.3516	117.489	97.0834	62.655	67.5198	56.6765	93.2842	95.1877	64.1053	50.523	95.2357	105.767	67.4482	92.7581	58.8134	96.2074	73.2869	69.0602	83.4062	57.0677	95.4874	79.3524	107.806	66.9464	71.6851	67.3194	72.3807	115.08
SPH(18:1)_RT_7.957	106.229	119.827	103.149	89.794	98.2644	101.855	104.194	111.759	89.5605	122.741	97.401	100.539	103.013	132.465	96.9136	93.9806	81.1031	107.382	106.835	102.427	97.8086	86.8804	105.151	99.0591	91.5039	95.0685	100.579	96.4961	113.989	97.6762	98.6928	116.99	99.7894	96.8777	102.003	108.611	102.46	89.5717	117.181	101.238	118.327	89.7322	98.3933	97.4355	102.754	101.935	115.2	105.266	130.654
SPH(20:0)_RT_10.241	7.76476	12.1072	10.8071	9.35942	11.123	10.416	10.213	13.9784	7.27141	16.5514	10.7118	10.8329	11.8678	14.5157	13.9955	8.55046	8.93635	12.0974	14.6969	9.00898	11.8575	12.7066	11.2069	9.71412	12.623	12.8186	15.1385	11.6414	14.4109	12.9376	11.8436	12.2463	9.97033	11.3358	11.5617	9.37352	11.5893	11.9995	11.809	11.8978	12.9059	10.919	14.8828	13.8229	9.57046	10.9087	9.94122	9.78171	11.6008
SPH(20:0)_RT_7.545	42.4983	155.261	54.6666	45.2198	18.3793	38.2448	63.6038	32.58	38.5563	43.6137	41.6446	12.2839	19.0694	23.9767	12.5356	7.98751	13.9901	12.9934	10.3592	22.4118	36.8838	6.32042	8.74474	17.1391	12.8374	8.91726	14.9417	9.37555	11.0119	8.93712	8.28404	13.6957	16.1635	8.46328	13.1312	15.165	18.1632	12.0414	10.3205	18.05	11.9487	19.7136	13.9616	16.2012	14.1497	8.76643	27.9094	15.4357	44.1091
SPH(20:0)_RT_9.9	16.7367	18.6335	16.4807	11.3423	10.4802	12.3174	11.4697	16.2094	11.3735	15.4931	15.3458	12.2	15.749	15.9537	16.1737	11.2353	16.3091	14.392	18.065	15.5428	15.0623	15.4955	17.4159	15.2031	17.5616	14.7609	13.6659	17.6438	13.4539	16.42	15.9425	12.6627	13.2314	14.9482	13.4213	16.5992	14.2662	17.5845	15.9027	17.4021	16.3189	16.7601	19.554	16.665	13.939	13.9311	13.4531	14.5054	17.9684
SPH(20:1)_RT_3.866	6.39882	11.0405	3.74697	2.99898	9.90527	4.13305	8.01388	10.1805	5.19226	8.43124	2.20663	12.7873	5.86361	9.92892	5.4052	4.86079	6.27528	7.70086	4.54775	7.38687	3.43679	5.07614	6.28057	5.64927	4.1732	3.52741	5.45073	5.35766	5.22639	5.96533	3.9854	6.88319	4.57018	5.27163	10.9241	6.3776	4.90929	5.5848	4.41678	4.08307	4.592	6.67105	5.04606	12.6647	12.3398	4.82163	9.61567	6.09767	1.01285
SPH(20:1)_RT_6.761	9.60292	15.3518	9.78465	8.73651	1.48028	9.30576	10.7351	11.7458	8.80581	9.49371	14.6057	9.53724	10.7822	14.1818	8.03313	9.68735	9.36774	8.98029	7.56139	12.0607	15.9601	5.06267	12.8799	8.49359	7.99773	9.92882	15.4533	15.3548	15.5579	7.21137	9.51046	13.9953	10.5968	11.9913	15.7112	6.9786	7.75371	10.6815	10.1615	8.93388	8.4515	6.69881	9.65289	10.3501	10.4952	8.23949	10.5939	12.8561	9.01629
SPH(20:1)_RT_8.479	176.486	177.783	143.32	165.419	149.909	146.495	155.828	147.855	149.989	172.922	160.65	140.592	166.716	178.796	142.439	151.55	150.452	157.821	155.761	171.302	168.654	153.264	177.26	171.906	142.128	169.469	163.843	152.23	139.893	134.395	168.467	157.433	168.22	173.661	187.311	168.165	150.917	159.523	173.459	155.896	166.024	149.271	146.483	170.629	156.05	130.678	142.882	152.867	154.628
TG(34:0)	0.29354	0.34278	0.27323	0.301119	0.3055	0.279909	0.372921	0.45268	0.28057	0.361608	0.321274	0.263769	0.311893	0.540275	0.244554	0.468621	0.503128	0.465731	0.493761	0.413716	0.249688	0.264344	0.405706	0.372892	0.551442	0.44662	0.35676	0.291439	0.37371	0.317313	0.237632	0.341697	0.342993	0.323255	0.332617	0.352915	0.283767	0.283619	0.222365	0.233499	0.263817	0.434112	0.463292	0.605383	0.314597	0.285828	0.277936	0.345765	0.345772
TG(35:0)	0.0635425	0.065235	0.095136	0.0405894	0.0603443	0.0647566	0.113286	0.108763	0.0565283	0.114063	0.0647195	0.0410682	0.0921195	0.105792	0.0367583	0.0878129	0.0777141	0.113237	0.0890867	0.0921079	0.0571106	0.0766523	0.083148	0.104816	0.118422	0.0717219	0.0546649	0.0556475	0.0628737	0.0537398	0.0508156	0.0570346	0.0445006	0.0571111	0.0747458	0.0589629	0.0397284	0.0314454	0.0589436	0.0429198	0.101758	0.118348	0.0774264	0.182797	0.0545166	0.0370651	0.0809222	0.0888454	0.0598876
TG(36:0)	0.548098	0.458356	0.497724	0.424696	0.43145	0.470725	0.489539	0.850584	0.512067	0.661366	0.429465	0.482391	0.395073	0.937705	0.4586	0.620418	0.707958	0.714469	0.866398	0.568305	0.379611	0.417437	0.603874	0.657455	0.898101	0.880766	0.581726	0.409964	0.462775	0.387101	0.465528	0.520297	0.56732	0.483792	0.49739	0.485301	0.414683	0.456573	0.359506	0.335777	0.378174	0.725699	0.799993	0.988159	0.660954	0.479486	0.409809	0.441631	0.631387
TG(38:0)	0.402278	0.416176	0.448708	0.425516	0.515853	0.40851	0.31414	0.709015	0.440274	0.427829	0.321798	0.289798	0.384438	0.716541	0.48349	0.393959	0.544996	0.58631	0.676031	0.414738	0.271677	0.377254	0.565943	0.695358	0.851814	0.657072	0.353185	0.386941	0.445979	0.283707	0.333165	0.61305	0.560968	0.553259	0.348191	0.374916	0.519891	0.435003	0.429942	0.280147	0.440834	1.13062	0.546569	0.838715	0.447077	0.264786	0.459359	0.374222	0.526166
TG(38:1)	0.0368902	0.0592426	0.0604065	0.0670701	0.022328	0.0367821	0.0878357	0.198594	0.0567048	0.0563208	0.0365394	0.0249459	0.0493981	0.124568	0.0649765	0.120694	0.168963	0.121221	0.18745	0.0931829	0.046902	0.0717406	0.0897732	0.158805	0.163582	0.210341	0.0379136	0.068383	0.0307265	0.0369442	0.0376277	0.0332515	0.102177	0.0595176	0.0531215	0.0638796	0.0457368	0.0409414	0.0563717	0.0460166	0.0334808	0.194624	0.157424	0.264141	0.0663171	0.0482013	0.0380332	0.0279657	0.126263
TG(40:0)	1.06926	1.25952	1.19337	1.07225	1.15697	1.04937	1.19784	1.70028	1.05968	1.34163	1.11466	1.1545	1.13585	1.64229	1.0623	1.50091	1.45204	1.55766	1.82927	1.18607	1.14577	1.13671	1.43207	1.53512	1.5816	1.98605	1.30907	0.983312	1.31932	1.04192	1.13324	1.23941	1.05142	1.26741	1.41644	1.15863	1.13241	1.19173	1.12778	1.11655	1.15713	1.86282	1.78792	2.06439	1.24205	1.11386	1.25105	1.33235	1.19061
TG(40:1)	0.0454369	0.029854	0.0492282	0.0340333	0.0504259	0.0425403	0.0446606	0.158086	0.0725277	0.0158295	0.0332843	0.0209851	0.015031	0.137479	0.014203	0.0863052	0.104823	0.0660442	0.0611134	0.0527943	0.0580905	0.0534061	0.0492552	0.058646	0.107182	0.0921306	0.0691394	0.0245803	0.0467341	0.0203924	0.0434609	0.0183167	0.0780677	0.0390762	0.0301473	0.0611896	0.0539364	0.0364053	0.0407093	0.0366931	0.0148632	0.0686399	0.0782076	0.202656	0.0539674	0.0340108	0.0411114	0.048557	0.0767535
TG(40:2)	0.0512121	0.094553	0.0973543	0.0906916	0.210024	0.0666412	0.1707	0.21361	0.13659	0.0553452	0.132548	0.109242	0.0672201	0.120917	0.154446	0.291252	0.0716262	0.164547	0.151711	0.169156	0.676058	0.175435	0.0817762	0.493009	0.210848	0.156553	0.130813	0.0304103	0.10013	0.0410656	0.266037	0.187498	0.0706337	0.131926	0.191312	0.334362	0.00564496	0.149616	0.211678	0.165636	0.116096	0.38197	0.134776	0.30315	0.0630084	0.0521823	0.0558884	0.245056	0.0166038
TG(41:0)	1.80607	1.8252	1.73143	1.70536	1.76723	1.66725	1.79488	1.85893	1.7339	1.73741	1.68046	1.56871	1.78941	1.86757	1.67185	1.94081	1.77423	1.81569	2.07953	1.69208	1.67608	1.74977	1.91786	1.92959	1.91603	2.21319	1.82098	2.06502	1.79876	1.76821	1.7956	1.67562	1.81617	1.71526	1.92517	1.80727	1.67322	1.59777	1.6696	1.67542	1.65024	2.25284	2.29002	1.96656	1.7535	1.71477	1.71536	1.92234	1.77826
TG(42:1)	0.416872	0.333065	0.409886	0.334561	0.341625	0.318043	0.311747	0.558552	0.501268	0.20621	0.27703	0.283676	0.39633	0.654285	0.25121	0.561098	0.523677	0.523475	0.712797	0.382034	0.58702	0.285641	0.541714	0.801105	0.75933	0.828154	0.400562	0.310839	0.446255	0.301464	0.395568	0.31225	0.414728	0.381389	0.502827	0.409588	0.306846	0.331817	0.282864	0.296763	0.311295	0.654551	0.835515	0.839335	0.486329	0.308122	0.33503	0.699355	0.390178
TG(43:0)	1.95184	1.77697	1.8586	1.64358	1.9358	1.9714	1.84854	1.99726	2.43833	2.19686	1.78601	1.68502	1.95182	2.36991	2.04942	1.90404	2.18838	2.16605	2.23427	2.00974	1.98811	1.52292	2.11886	2.88727	2.53577	2.22697	2.01142	1.63853	1.80471	2.22935	1.77352	1.8989	1.97589	1.82091	2.35816	2.0235	1.6994	1.51144	1.64997	1.69728	1.57851	2.05934	2.48631	2.60117	2.12167	1.53705	1.90752	2.55656	1.73552
TG(43:1)	0.48915	0.369579	0.385493	0.291948	0.385178	0.399178	0.439333	0.517594	0.871959	0.405192	0.341104	0.228613	0.432633	0.755938	0.368553	0.550743	0.498257	0.470396	0.654882	0.406374	0.582304	0.284163	0.545704	1.17156	0.943399	0.772364	0.443394	0.326284	0.475925	0.399714	0.355812	0.340262	0.562116	0.391627	0.632694	0.489997	0.351449	0.326043	0.366406	0.358563	0.353421	0.558833	0.955713	0.995554	0.569408	0.334976	0.507062	0.867814	0.455226
TG(44:0)	3.72312	3.50174	3.54839	3.07692	3.59042	3.78992	3.53838	3.96863	4.38663	3.71001	3.28733	3.08501	3.59088	4.61877	3.08743	3.77432	4.01517	4.29541	4.35986	3.779	4.08959	2.9674	4.09672	5.92391	5.39813	4.13399	3.89983	3.08543	3.65343	3.10984	3.23033	3.46987	3.82363	3.51555	4.57754	3.87131	3.26431	3.03936	3.22725	3.12386	2.93377	4.01807	4.9117	5.52329	4.07363	3.0623	3.8155	4.52054	3.24198
TG(44:1)	1.33773	0.99306	1.07239	0.9647	1.01601	1.05585	1.03574	1.41622	2.33835	0.949363	0.893401	0.677025	1.07653	1.70962	1.02504	1.57601	1.36189	1.40065	1.92215	1.13643	2.09879	0.975632	1.29426	3.40535	2.80741	2.37751	1.18162	0.992909	1.30092	1.04828	0.949795	1.0028	1.41955	1.15363	1.7995	1.3861	1.01291	0.784393	0.873217	0.888708	0.882142	1.51022	2.41415	2.771	1.66328	1.02539	1.34194	2.50436	1.27746
TG(44:2)	0.448798	0.296812	0.451019	0.275448	0.319725	0.296085	0.310368	0.563954	0.872375	0.303696	0.272372	0.215796	0.332345	0.629267	0.440697	0.620467	0.388491	0.496804	0.715223	0.460642	0.993009	0.332812	0.457592	1.27945	0.969974	0.687512	0.504916	0.328774	0.49416	0.3127	0.307131	0.337616	0.494567	0.420459	0.616834	0.456657	0.301196	0.436	0.429612	0.345175	0.271125	0.545992	0.983033	0.892582	0.596539	0.306452	0.453698	0.920386	0.415212
TG(45:0)	3.77161	3.24532	3.07611	3.02574	3.4664	3.61158	3.42051	3.64918	4.64457	5.5692	3.21401	4.8009	3.70955	4.69167	2.78399	2.14373	3.92243	4.1251	4.45462	3.57583	4.02201	2.72677	4.23842	6.28543	5.55412	3.14838	3.87789	2.6795	3.40532	4.08964	3.0269	3.47899	3.72267	3.49281	4.71064	3.75362	3.10218	2.97528	4.14019	2.83659	2.83417	3.79286	5.05776	5.50381	4.12773	2.77935	5.81551	4.98778	3.12126
TG(45:1)	1.73854	1.26996	1.39734	1.16457	1.45684	1.33738	1.36233	1.7758	3.62781	1.27693	1.18684	0.974062	1.61816	2.41599	1.33994	1.57966	1.89244	1.74987	2.31354	1.43205	2.66142	1.18364	1.80317	4.54712	3.65248	2.68667	1.51749	1.18093	1.68111	1.38005	1.34916	1.30135	1.86624	1.51019	2.37186	1.77972	1.35748	1.11782	1.16947	1.19035	1.2164	1.74027	2.6557	3.29123	2.12856	1.22133	1.81481	3.2	1.71652
TG(45:2)	0.574809	0.411427	0.447517	0.350567	0.476343	0.445427	0.470336	0.609484	1.19885	0.377448	0.385577	0.287626	0.466448	0.786122	0.449261	0.680025	0.599139	0.571249	0.784739	0.441905	0.832593	0.386667	0.588933	1.48572	1.20096	0.984122	0.514406	0.381889	0.634405	0.445978	0.378087	0.422213	0.538655	0.402654	0.813256	0.523902	0.430858	0.481376	0.366865	0.423359	0.371845	0.61554	1.0883	1.04412	0.720901	0.389514	0.583905	1.07846	0.523214
TG(46:0)	6.4527	5.63224	5.51148	5.23771	6.19001	6.03665	6.13206	4.92871	8.05618	6.8431	5.73554	5.30625	6.4057	8.59065	5.14255	1.9	6.93304	7.46409	7.04696	6.91265	6.97276	4.70682	7.61105	10.8045	9.83168	2.3392	6.68042	5.05234	6.37002	5.10337	5.52281	6.34349	6.46519	5.81022	5.64238	6.68238	5.51293	5.30947	5.30035	5.0382	5.05472	2.99514	3.3223	9.48903	7.2661	4.97186	6.70389	8.43306	5.58783
TG(46:1)	3.34711	2.41606	2.6044	2.27819	2.69085	2.57929	2.61297	3.36788	6.49086	2.21605	2.25853	1.74597	2.85581	4.60107	2.4647	2.45022	3.67923	3.52502	4.58726	2.92083	5.45843	2.49383	3.42275	8.79135	6.93075	5.43718	3.08821	2.37366	3.23341	2.68381	2.43863	2.62608	3.47854	2.93055	4.70743	3.53512	2.39594	2.1906	2.40426	2.36601	2.26353	3.66786	6.40064	6.71166	4.15496	2.44556	3.62466	6.63959	3.22389
TG(46:2)	1.52964	1.07609	1.20472	0.988536	1.29901	1.13831	1.08843	1.44624	3.42855	1.00734	1.03577	0.74842	1.34037	2.05567	1.19466	1.50146	1.58233	1.5853	2.17863	1.24403	3.06195	1.01081	1.52741	4.46159	3.6108	2.72835	1.5173	1.11434	1.64623	1.27827	1.12737	1.15711	1.52648	1.29276	2.38026	1.63006	1.16534	0.963336	1.07129	1.06895	0.992271	1.65971	3.07788	3.10615	2.1223	1.07912	1.78888	3.25066	1.5689
TG(46:3)	0.246971	0.231283	0.183166	0.211792	0.205459	0.192435	0.156154	0.248328	0.573389	0.118337	0.152293	0.0922673	0.210629	0.37411	0.126444	0.289914	0.267655	0.31158	0.3607	0.230475	0.523934	0.16506	0.283575	0.749338	0.56873	0.431161	0.255114	0.150774	0.235962	0.198094	0.197123	0.197321	0.255333	0.184059	0.378854	0.269013	0.156259	0.101425	0.144551	0.199684	0.167079	0.284274	0.535131	0.463668	0.349771	0.214176	0.303006	0.5328	0.205615
TG(47:0)	4.96528	4.19623	3.85573	4.01784	4.66351	4.59835	4.66828	1.93907	6.53617	5.55619	4.30453	4.29312	4.79443	6.40464	3.7413	0.890951	5.4204	5.49633	2.50047	4.98697	5.21756	3.56182	3.56466	8.20246	7.19646	1.12372	5.11492	3.65266	6.41359	3.9351	3.96752	4.95538	4.98621	4.37138	2.70156	5.02683	4.28748	4.07388	3.89842	3.70878	3.73054	1.01664	1.37733	7.29081	5.46586	3.46164	5.17574	6.22959	4.2469
TG(47:1)	3.30359	2.24231	3.83397	2.21942	2.73171	2.59364	2.42629	3.08865	6.80897	2.48927	2.31959	1.77222	2.9562	4.59716	2.67636	3.66553	3.58078	3.38865	4.47497	2.85622	4.6514	2.25605	3.38353	8.56968	6.71483	5.37726	3.08204	3.18443	3.21502	2.58032	2.42282	2.51717	3.52895	2.93725	4.50839	4.71489	2.54668	2.18308	2.34414	2.25274	2.1558	3.42275	3.86898	6.32253	3.95791	2.33639	3.45506	6.22176	4.51631
TG(47:2)	1.5701	1.13602	1.25671	1.1002	1.28074	1.27168	1.24115	1.76384	3.82222	1.15724	1.116	0.893348	1.43098	2.27635	1.23585	1.19797	1.68584	1.82916	2.1898	1.38747	2.60811	1.09189	1.70725	4.1554	3.58603	2.63544	1.58301	1.17633	1.71224	1.3604	1.1869	1.19584	1.61603	1.35764	2.40853	1.63836	1.20921	1.01757	1.12637	1.20762	1.08728	1.82091	2.47965	3.20472	2.05477	1.1975	1.74096	3.18751	1.50135
TG(47:3)	0.256585	0.20927	0.221564	0.208857	0.25582	0.240171	0.166849	0.280917	0.741788	0.184758	0.201648	0.116984	0.204822	0.416465	0.21625	0.226937	0.315217	0.337808	0.382857	0.225182	0.518164	0.217179	0.294862	0.81507	0.666529	0.283851	0.324533	0.207006	0.277551	0.205547	0.244337	0.202337	0.296107	0.228266	0.450994	0.297374	0.214959	0.144385	0.199934	0.205776	0.168718	0.292093	0.601692	0.640508	0.425649	0.21885	0.305221	0.619257	0.318149
TG(48:0)	6.81461	6.92709	6.63893	6.1048	6.66442	6.87517	7.52388	3.13787	8.4647	7.78305	6.49951	5.95177	7.28404	11.4404	6.41359	1.96863	9.15502	10.0653	2.16599	8.46816	7.43956	5.63356	6.18348	11.6759	11.1959	2.07806	7.48322	5.48252	11.7812	6.05568	6.93898	6.97773	6.84107	6.67613	2.84177	6.89765	6.31264	6.07687	5.22026	6.91361	5.28393	2.13467	2.14819	9.97767	8.04344	5.67896	7.0751	9.91648	7.59033
TG(48:1)	4.4923	3.4884	3.61015	3.1825	3.63639	3.47417	3.84742	1.70933	8.99043	3.30477	3.07475	2.33737	3.90894	6.50897	3.39036	1.20728	4.80611	4.71476	2.78027	3.94027	7.37064	3.05877	2.9347	12.0733	9.40176	1.26355	4.01942	3.19229	4.52346	3.82467	3.13688	3.29557	4.83181	3.98069	1.87202	4.57463	3.50851	3.14516	3.21973	3.45798	2.9451	1.11661	1.58134	9.07313	5.57675	3.20385	4.84273	9.17888	4.2441
TG(48:2)	3.03506	2.36643	2.37748	2.12745	2.316	2.34754	2.32311	2.93884	6.95097	1.97705	2.08311	1.46368	2.65848	4.26173	2.29045	1.49443	3.24035	3.15657	4.39951	2.72389	6.10092	2.00877	3.13312	8.58259	7.02665	2.13681	3.04358	2.15902	3.2431	2.46916	2.21701	2.2751	3.04402	2.61734	4.63546	3.16908	2.20145	2.11777	2.12895	2.41096	2.02283	1.69832	2.35777	6.31524	4.10093	2.28047	3.4314	6.91086	2.98933
TG(48:3)	0.794239	0.68353	0.649501	0.571006	0.685312	0.595195	0.614108	0.838904	2.1349	0.528011	0.55639	0.37945	0.726027	1.19311	0.583984	0.541561	0.869155	0.902531	1.18951	0.706753	1.98895	0.553911	0.934405	2.42955	2.10107	0.798702	0.838975	0.623547	0.931709	0.771678	0.610909	0.57148	0.789548	0.676233	1.35813	0.866608	0.663168	0.542854	0.606145	0.628968	0.564536	0.709721	1.68232	1.71151	1.1471	0.61124	1.03023	2.00241	0.88043
TG(48:4)	0.0440878	0.0320583	0.0216907	0.0352602	0.0118429	0.0291251	0.0423241	0.0677687	0.212867	0.0271691	0.0439148	0.0239238	0.0443184	0.0672863	0.00843929	0.0549668	0.0428332	0.0670149	0.113178	0.0280596	0.11755	0.0193097	0.061404	0.190258	0.150731	0.102818	0.0442224	0.0688165	0.0859026	0.0528056	0.0462449	0.0398759	0.0536911	0.0361571	0.102871	0.0483299	0.0213267	0.00955168	0.0195068	0.0273213	0	0.0359054	0.127168	0.0535209	0.0628835	0.0234177	0.0455342	0.195176	0.0777957
TG(49:0)	2.35958	2.03471	1.84544	1.86999	2.32703	2.15925	2.41947	0.467222	3.07468	2.67878	2.13017	2.00338	2.24216	2.86211	1.68484	0.090584	2.55855	2.74121	0.301668	2.45922	2.44614	1.69965	0.969717	3.83973	3.40162	0.186706	2.38148	1.73269	2.73144	1.84799	1.79471	2.37155	2.21632	2.02314	0.688188	2.33964	2.01755	1.92966	1.7778	1.67276	1.7642	0.0875149	0.39412	3.67401	2.61373	1.53877	2.51396	2.91929	2.05204
TG(49:1)	2.46266	1.83702	1.96717	1.67294	2.10412	2.03019	2.20355	0.710836	5.56965	1.92679	1.8943	1.48963	2.19336	3.46077	1.90583	0.562319	2.85511	2.78532	0.715902	2.31763	3.59174	1.80155	1.26908	6.60467	5.20782	0.550672	2.2797	1.72131	3.10753	2.19547	1.86121	2.00055	2.5677	2.23451	0.892434	2.67234	1.95094	1.84285	1.80044	1.91252	1.73188	0.496912	0.605144	5.51754	3.00022	1.73622	2.62094	4.6606	2.46229
TG(49:2)	2.01781	1.3707	1.62092	1.36411	1.70897	1.595	1.57058	0.966946	5.07112	1.41724	1.55638	0.991587	1.75177	2.99375	1.59756	0.635348	2.14907	2.09624	1.8217	1.84335	3.18197	1.38432	2.09882	5.38168	4.34789	0.714418	1.88799	1.38775	1.96297	1.7423	1.3887	1.51755	2.10691	1.77182	1.06036	2.03663	1.56188	1.40144	1.43064	1.51858	1.309	0.557266	0.847861	4.26874	2.51939	1.477	2.14693	4.17318	1.94413
TG(49:3)	0.616639	0.432715	0.503168	0.408613	0.506428	0.424749	0.45447	0.489694	1.62748	0.484782	0.468013	0.293053	0.528879	0.844133	0.512087	0.317025	0.679171	0.670312	0.861658	0.540429	1.07101	0.424916	0.658356	1.61606	1.41284	0.416057	0.600774	0.414982	0.629027	0.541543	0.452187	0.490947	0.575717	0.571012	0.660082	0.574891	0.450971	0.413149	0.412439	0.463771	0.440195	0.307343	0.486874	1.21789	0.808939	0.460729	0.729375	1.32194	0.600493
TG(49:4)	0.0603673	0.0276419	0.0314825	0.0195819	0.0521284	0.0553236	0.0433065	0.0528772	0.244548	0.032142	0.0327604	0.0228201	0.0355484	0.0695567	0.0324784	0.0483063	0.0324821	0.043834	0.0762493	0.0155118	0.114161	0.0277362	0.0296955	0.159262	0.147401	0.0984922	0.0806974	0.0491214	0.0519558	0.0520105	0.0437049	0.031987	0.0411781	0.0366708	0.105506	0.0358532	0.0281622	0.023869	0.0238789	0.0425954	0.0540862	0.0393916	0.135921	0.0982988	0.0788002	0.0432923	0.0739809	0.138282	0.0473471
TG(50:0)	3.7177	3.38652	3.21779	2.7622	3.22865	4.44211	6.12141	1.25127	4.10199	5.34479	3.31819	2.92538	3.72818	6.05194	3.22194	0.949759	4.72456	5.83549	1.15279	4.81387	3.26099	2.6911	1.28508	5.16516	5.29906	1.1048	3.34533	2.78552	4.88738	2.7007	3.64466	2.97866	2.88508	3.49962	0.898999	3.12038	3.23897	2.60301	2.29273	3.6209	2.43962	0.965734	1.10656	4.26862	4.95073	3.09179	2.95171	5.30115	5.81517
TG(50:1)	3.97812	4.40206	3.48069	4.2785	3.18581	3.99761	6.52611	0.905415	7.35659	3.3542	3.10686	2.32201	3.60498	6.07695	3.41933	0.95399	4.13262	4.70685	1.08169	3.97515	5.86494	3.02549	1.51646	9.64219	7.24401	0.555332	3.8409	4.61898	5.00526	4.13138	2.723	3.56593	5.01448	4.51793	0.8633	4.56056	3.78688	5.42711	2.9177	4.95653	3.0502	0.632389	0.829897	7.75503	4.86681	3.61367	4.42279	8.27031	4.3047
TG(50:2)	3.29141	4.03244	2.72713	3.06454	2.66643	2.91445	4.34265	1.02932	7.95854	2.63707	2.63302	1.70279	2.95466	5.2168	2.70182	0.73157	3.43523	3.35145	1.24186	3.14493	6.06458	2.5366	1.71471	9.50262	6.8918	0.811579	3.15135	3.24172	3.95217	3.31146	2.24779	2.85853	4.11067	3.20215	1.22422	3.84058	2.93007	3.6353	2.58594	3.70657	2.48179	0.734066	0.874196	7.3303	4.4674	2.85313	4.01616	8.28812	3.39062
TG(50:3)	1.38376	1.52272	1.11863	1.16153	1.00806	1.18631	1.39793	0.664032	3.73414	0.991958	0.980761	0.621099	1.18241	2.13886	1.1415	0.427175	1.32113	1.39872	2.39177	1.26493	2.93178	0.94528	1.53338	4.09869	3.06078	0.477696	1.39293	1.26164	1.54496	1.23218	0.912427	1.06021	1.64909	1.18138	0.781897	1.52005	1.13371	1.33431	1.04475	1.26241	0.974806	0.0687347	0.667101	2.92314	1.84279	1.04462	1.76137	3.77354	1.36596
TG(50:4)	0.275706	0.291654	0.224117	0.228309	0.205233	0.225328	0.27296	0.164869	0.847416	0.170155	0.177197	0.113556	0.256315	0.395883	0.194491	0.0971491	0.225601	0.278272	0.481216	0.197648	0.626754	0.192401	0.299966	0.820101	0.591572	0.137116	0.27323	0.289468	0.300435	0.251195	0.19358	0.188046	0.359578	0.189149	0.292641	0.288611	0.212688	0.256568	0.197078	0.264836	0.199167	0.137376	0.166732	0.603767	0.377849	0.197218	0.363215	0.775968	0.253881
TG(51:0)	0.714672	0.599604	0.502008	0.563255	0.655498	0.709541	0.876752	0.0651043	0.95729	0.866219	0.662045	0.609475	0.912954	0.752929	0.654297	0.0222255	0.704344	0.822748	0.0427471	0.654847	0.766666	0.50897	0.194205	1.10017	1.02852	0.042034	0.717576	0.584518	0.636377	0.554352	0.532826	0.672115	0.676313	0.580066	0.113675	0.693275	0.577321	0.587044	0.513669	0.523902	0.493326	0.0529079	0.0356996	1.15617	1.15371	0.453515	0.765627	0.876056	0.655381
TG(51:1)	0.865282	0.683608	0.694786	0.699155	0.772502	0.703847	0.890285	0.130064	2.06208	0.709369	0.726054	0.502509	0.793005	1.24474	0.695052	0.127725	0.958556	1.3651	0.123405	0.771688	1.27697	0.62907	0.252809	2.30967	1.6753	0.0960484	0.871155	0.732982	1.10065	0.800159	0.643367	0.757706	0.963501	0.813069	0.190047	0.914264	0.742522	0.782733	0.66386	1.01959	0.665249	0.0485718	0.143464	2.16816	1.0803	0.645733	0.965796	1.73418	0.93033
TG(51:2)	1.08069	0.932563	0.910589	0.875977	0.978187	0.900065	1.14854	0.25989	3.25477	0.858687	0.866968	0.63933	0.977905	1.62609	0.868006	0.192167	1.29934	1.30769	0.280165	1.06269	1.79563	0.810055	0.527315	3.04621	2.4305	0.115478	1.12497	0.919884	1.54331	1.05021	0.773168	0.932341	1.21601	1.11322	0.286552	1.19647	0.906472	1.04617	0.846973	0.990427	0.76654	0.102572	0.248751	2.69413	1.33662	0.829022	1.22553	2.39558	1.1045
TG(51:3)	0.567629	0.475124	0.440123	0.407638	0.481012	0.46006	0.535368	0.209404	1.88307	0.426187	0.446105	0.296595	0.469539	0.900874	0.45942	0.127424	0.630142	0.589096	0.242616	0.560225	0.960472	0.405746	0.304751	1.55717	1.19506	0.143864	0.541226	0.463918	0.595819	0.53932	0.435143	0.451075	0.671588	0.52079	0.208271	0.583266	0.486547	0.477995	0.446444	0.48424	0.39344	0.11889	0.136828	1.22771	0.75054	0.40458	0.63278	1.37908	0.573564
TG(51:4)	0.121131	0.0909339	0.0948095	0.0874688	0.0867561	0.170264	0.0981873	0.138658	0.551658	0.0920519	0.0937952	0.0866263	0.0880035	0.162717	0.0958227	0.0227367	0.111562	0.15915	0.191379	0.0951096	0.251375	0.047344	0.156916	0.355996	0.274517	0.0225685	0.129561	0.108554	0.129799	0.108083	0.0752643	0.0912872	0.143504	0.112161	0.0258613	0.141248	0.0879486	0.084758	0.0786719	0.0994251	0.0815739	0.0212729	0.0255365	0.281946	0.170205	0.0710123	0.138985	0.353438	0.121896
TG(52:0)	3.28665	1.77865	1.79766	1.34567	2.28972	5.97867	11.1414	0.440444	2.78825	8.62416	1.49326	1.85884	1.94092	2.5423	1.57685	0.414056	2.08597	3.12739	0.536414	1.98413	1.64463	1.22702	1.10692	2.26777	2.40904	0.320915	1.58693	2.0646	2.62947	1.24757	1.66119	1.61114	1.32376	1.45154	0.0765215	1.51906	1.39093	1.24735	1.12918	1.60679	1.24422	0.350251	0.347644	2.05426	5.34505	1.39109	1.37008	2.47083	7.23201
TG(52:1)	1.83685	1.98028	1.52608	1.67499	1.51511	1.54901	2.46412	0.41067	3.20871	1.45734	1.57541	1.17914	1.6196	3.37569	1.7102	0.309034	2.15591	2.54945	0.328253	2.04733	2.45329	1.30648	0.393177	3.91999	3.36413	0.288421	1.69318	2.065	1.49602	1.60635	1.34824	1.57095	1.95028	1.87076	0.200482	1.80882	1.6958	2.35201	1.19196	1.7272	1.44516	0.217078	0.27346	3.19177	2.34963	1.7404	1.86623	3.35481	1.99195
TG(52:2)	6.36002	9.28332	4.24919	6.83437	3.76731	5.84419	11.0788	0.653191	7.91713	3.7355	3.95797	2.30656	4.29044	6.69836	3.6904	0.59673	5.13798	4.99815	0.975106	4.97584	8.02137	3.69683	0.902987	11.2708	7.56328	0.59453	6.02427	7.96425	7.15506	5.29191	3.27363	4.35556	8.31253	5.71454	0.658546	7.74333	5.29581	10.324	4.24562	9.16409	4.5085	0.55991	0.561882	9.80137	7.48366	5.73677	6.64664	13.2052	5.41651
TG(52:3)	3.29955	8.94221	3.54443	4.39715	1.93383	3.65662	7.32105	0.424561	6.27865	2.73452	2.5862	1.37025	2.59974	4.81743	2.54421	0.355944	2.35003	2.79419	0.537046	3.48088	4.38955	2.34257	0.763741	6.87774	4.12787	0.225215	3.75929	5.07944	4.60458	3.33243	1.65155	2.86834	5.54561	2.88734	0.600688	4.29273	3.42587	5.90887	2.64994	5.14703	2.70261	0.254392	0.420874	6.2015	4.00743	2.92229	3.88598	7.45186	3.49211
TG(52:4)	1.15108	3.2814	0.965546	1.57775	0.723306	1.29056	2.55528	0.259699	2.80105	1.13759	0.958197	0.502359	0.858457	1.9643	1.0014	0.143908	0.909061	0.960255	0.583472	1.21587	1.61223	0.988121	0.534818	2.55604	1.53502	0.101232	1.49835	1.84083	1.44207	1.2112	0.668092	0.98856	2.03574	1.0132	0.386429	1.4018	1.27111	1.96249	1.05135	1.53682	1.07043	0.214457	0.163977	2.26578	1.43626	0.943219	1.42325	2.81991	1.28436
TG(52:5)	0.212968	0.4738	0.195338	0.273557	0.119283	0.211434	0.538515	0.1282	0.540863	0.147732	0.161476	0.0591868	0.156618	0.351869	0.204932	0.0756916	0.0911367	0.152507	0.618869	0.181264	0.328414	0.155399	0.220171	0.473418	0.280096	0.0908157	0.318023	0.373686	0.274242	0.250639	0.128639	0.163441	0.424008	0.182268	0.167502	0.229618	0.205997	0.412062	0.199613	0.293735	0.182593	0.121819	0.107204	0.406346	0.244214	0.159232	0.294826	0.547091	0.205945
TG(53:0)	0.557865	0.479901	0.351989	0.383988	0.459406	0.563464	0.598869	0.0200476	0.645884	0.631441	0.413363	0.416399	0.421184	0.597774	0.323209	0.00714969	0.515394	0.512699	0.0211692	0.467975	0.523244	0.306458	0.0453007	0.778509	0.681672	0.0227657	0.553573	0.359369	0.288352	0.403163	0.38528	0.454837	0.443687	0.422584	0	0.496628	0.408576	0.404731	0.394895	0.340067	0.384499	0.00661529	0.0238776	0.82473	0.582391	0.316015	0.534954	0.561561	0.4576
TG(53:1)	0.296201	0.237921	0.2182	0.210796	0.245293	0.222053	0.294879	0.0109011	0.735034	0.244638	0.242859	0.169014	0.277582	0.401419	0.254598	0	0.347026	0.339061	0.00379814	0.27347	0.539831	0.21824	0.0388594	0.758455	0.656081	0.00533508	0.300487	0.24809	0.231945	0.26392	0.239238	0.232458	0.311753	0.295172	0.021972	0.372326	0.244209	0.252181	0.203395	0.243852	0.216864	0	0.00370928	0.795222	0.363679	0.219128	0.332879	0.615275	0.278059
TG(53:2)	0.416317	0.369901	0.303785	0.368584	0.343391	0.353956	0.529198	0.0364404	1.15491	0.296375	0.346576	0.210226	0.360318	0.553825	0.278305	0.00768345	0.386672	0.473548	0.0263051	0.367173	0.630668	0.279348	0.0539755	1.05945	0.742747	0.0152268	0.379739	0.451343	0.460458	0.37323	0.28551	0.348452	0.484857	0.385188	0.0692501	0.463413	0.339805	0.511972	0.316631	0.431921	0.283876	0.0060641	0.0204347	0.944676	0.512485	0.32897	0.417418	0.953449	0.38869
TG(53:3)	0.328327	0.383824	0.262007	0.313931	0.338496	0.28386	0.446423	0.0387493	1.17159	0.245345	0.244513	0.172758	0.266272	0.420913	0.239013	0.0186148	0.276584	0.362326	0.027388	0.33451	0.486869	0.218319	0.0582183	0.849032	0.590465	0.026459	0.308313	0.389291	0.296554	0.308767	0.199586	0.270372	0.454323	0.289352	0.0589223	0.371669	0.28304	0.459824	0.257127	0.371183	0.255082	0.0276631	0.0416129	0.728575	0.425582	0.267116	0.367086	0.824742	0.302618
TG(53:4)	0.122724	0.189865	0.114338	0.146541	0.0918355	0.105931	0.252943	0.0171754	0.611162	0.126126	0.100561	0.0584829	0.103629	0.213007	0.141489	0	0.12007	0.102985	0.0078395	0.136381	0.216287	0.0987781	0.0258264	0.344332	0.193597	0.00219045	0.138781	0.165337	0.151097	0.203119	0.088073	0.112623	0.221236	0.111666	0.0304532	0.15548	0.122189	0.184192	0.120921	0.160543	0.102652	0.00288734	0.0027513	0.318835	0.147592	0.0918975	0.161227	0.371328	0.128916
TG(54:0)	1.49516	0.887344	0.921315	0.690409	1.05909	2.19451	3.29299	0	1.29033	2.75667	0.76171	0.943249	1.12139	1.39919	0.792979	0.0485376	1.11535	1.49309	0.0581635	0.938663	1.0422	0.682584	0	1.38689	1.50847	0.0521649	0.960714	0.890807	0.657816	0.611175	0.996476	1.11198	0.941154	0.839104	0	0.999375	0.819045	0.547914	0.683621	0.821624	0.570633	0.0711031	0.0909848	1.29453	2.10732	0.752657	0.938653	1.21725	2.15758
TG(54:1)	0.785934	0.786983	0.670252	0.591039	0.728007	0.688195	0.749691	0.0582811	1.40062	0.634503	0.596029	0.476397	0.745045	1.39249	0.796497	0.0923177	1.02919	1.07481	0.0587198	0.878448	1.15726	0.583305	0.117534	1.72472	1.60182	0.0941107	0.775972	0.631561	0.46738	0.679469	0.600008	0.738682	0.737467	0.899408	0	0.699892	0.710288	0.877579	0.576732	0.658141	0.597967	0.06907	0.126465	1.48049	1.08855	0.652947	0.867596	1.32841	0.876932
TG(54:2)	2.07438	1.95592	1.11014	1.81921	1.23521	1.91146	3.06108	0.0914873	2.7765	1.17918	1.10708	0.735809	1.26024	1.90394	1.08731	0.0948761	2.04208	1.66049	0.114576	1.67426	2.77727	1.0202	0.157589	3.61127	2.32966	0.107386	1.74155	2.59286	0.770334	1.46521	1.22595	1.1844	2.42713	1.5891	0.0754642	2.23726	1.66931	2.96897	1.27274	1.9395	1.38045	0.0813907	0.082255	2.60147	2.85832	1.7464	2.15219	4.36933	1.41128
TG(54:3)	9.28271	9.31042	6.25492	6.75817	4.42498	7.57107	12.0917	0.512427	6.83493	4.53918	4.02675	2.31984	4.58771	6.28298	3.97619	0.474513	13.4993	5.56986	0.445717	6.2918	13.7895	4.49211	0.799715	14.2321	9.70061	0.434175	12.1189	9.71856	5.58978	8.23977	6.28945	4.18447	12.4842	6.51209	0.821098	10.3192	6.84972	10.5854	6.70946	9.40956	5.627	0.39786	0.442721	11.2309	16.3031	7.36946	7.53578	19.9581	6.37067
TG(54:4)	4.30052	7.6271	2.25902	5.09654	1.91475	4.53376	8.00054	0.360094	5.10919	2.49623	2.68869	1.23061	2.70777	4.36479	2.43879	0.309095	2.86739	2.88887	0.366298	4.2297	4.31905	2.34403	0.564099	6.83566	3.93846	0.24617	6.8167	5.99116	4.40973	3.30874	1.72992	2.86735	6.5767	2.94572	0.518716	4.56743	3.59899	6.75092	3.29782	5.5381	3.00525	0.252478	0.258719	6.87094	4.41883	3.1635	4.31933	7.0015	4.00921
TG(54:5)	2.1786	4.2001	1.48547	2.8818	1.11922	2.48492	4.68016	0.398366	2.96332	1.64474	1.48954	0.727384	1.65003	2.99057	1.63286	0.251898	1.52582	1.41516	0.683876	2.27943	2.42347	1.41885	0.646852	3.63345	2.11142	0.159567	4.24701	3.19905	2.43916	1.88856	1.0891	1.76138	3.5336	1.86011	0.478519	2.35979	2.1236	3.38729	1.96319	2.77132	1.82534	0.245384	0.2405	3.87496	2.48097	1.50705	2.31748	3.66409	2.46739
TG(54:6)	0.843373	1.39654	0.649328	1.08506	0.430302	0.947595	1.69944	0.314851	1.02688	0.734452	0.542315	0.288607	0.669196	1.26723	0.754262	0.120993	0.637012	0.554326	1.86996	0.768647	0.922448	0.654484	0.755852	1.343	0.799665	0.133132	1.4937	1.13506	0.821889	0.710314	0.491398	0.660088	1.32054	0.652507	0.30321	0.866594	0.77528	1.16396	0.747043	0.873982	0.783112	0.220766	0.134593	1.45975	0.880636	0.520031	0.777074	1.26625	0.901703
TG(54:7)	0.147657	0.272851	0.0936104	0.193071	0.0860192	0.172046	0.344121	0.132477	0.185767	0.166578	0.0935252	0.0399354	0.115984	0.241491	0.159333	0.0652364	0.117636	0.0972855	0.317732	0.196799	0.237999	0.141036	0.146421	0.232741	0.125892	0.0758719	0.39556	0.245931	0.2043	0.145332	0.0709082	0.0930767	0.269142	0.149141	0.158144	0.147439	0.163365	0.263583	0.187662	0.172874	0.151061	0.338291	0.156437	0.256618	0.116274	0.100581	0.169273	0.252	0.139113
TG(55:0)	0.283771	0.347603	0.376996	0.0920706	0.161455	0.301325	0.10295	0	0.532966	0.295529	0.251347	0.279648	0.233277	0.698971	0.404701	0	0.646252	0.648672	0.00398088	0.475953	0.327916	0.273196	0	0.760294	0.707332	0.00912418	0.343015	0.245693	0.173694	0.242208	0.453004	0.3535	0.242848	0.352209	0	0.144759	0.374935	0.0896911	0.128214	0.407778	0.145398	0.00569351	0	0.457545	0.423906	0.464931	0.373908	0.680945	0.409409
TG(55:1)	0.299061	0.195326	0.245263	0.176109	0.224904	0.202115	0.214403	0.00415618	0.586557	0.219946	0.18685	0.140549	0.237628	0.375976	0.204741	0.00651418	0.334331	0.343017	0.0110676	0.211442	0.445696	0.163176	0.0117439	0.687693	0.591478	0.0115009	0.25251	0.176835	0.280144	0.206639	0.250768	0.212174	0.254594	0.253623	0	0.275717	0.219757	0.164671	0.184138	0.192038	0.17375	0.0189012	0.010878	0.601296	0.322396	0.191289	0.331914	0.527992	0.227852
TG(55:2)	0.159148	0.142115	0.114719	0.127417	0.124509	0.12035	0.160653	0.00763269	0.41686	0.104371	0.109237	0.0751702	0.157815	0.209767	0.117536	0.00628053	0.238491	0.184764	0.0171456	0.120425	0.304347	0.0873158	0.0104376	0.377476	0.324726	0.0119609	0.153814	0.13312	0.161181	0.146246	0.115996	0.115814	0.142939	0.130588	0.00968493	0.163615	0.158829	0.148332	0.109595	0.121222	0.110977	0.00730923	0.00684224	0.375271	0.287689	0.092796	0.180158	0.41069	0.143904
TG(55:3)	0.0973603	0.0819286	0.073614	0.0907148	0.0800505	0.0762527	0.128132	0.00595199	0.323469	0.0669475	0.0860749	0.0250823	0.0809379	0.135741	0.0648712	0	0.0769516	0.11003	0	0.0887919	0.157251	0.0748394	0.0056692	0.259188	0.181653	0	0.0817598	0.107357	0.0649706	0.064305	0.0631656	0.0705138	0.129215	0.0815951	0	0.121056	0.0758809	0.129862	0.0828521	0.0955062	0.0758084	0	0.00372982	0.217218	0.128882	0.0736444	0.101269	0.252222	0.0782782
TG(55:4)	0.0607101	0.0711038	0.0563037	0.0666021	0.0358814	0.054783	0.119825	0	0.276083	0.0326897	0.0326443	0.0187858	0.0495271	0.0748724	0.0380225	0	0.0253012	0.0493083	0.00553604	0.0687158	0.0961183	0.0277971	0	0.145616	0.0900253	0	0.0565406	0.0956566	0.027581	0.05673	0.0205725	0.038467	0.0914121	0.0218083	0	0.0589945	0.0374083	0.122792	0.0551668	0.0880514	0.052209	0.00241546	0	0.126908	0.0654417	0.0443492	0.0590765	0.159134	0.0559786
TG(55:5)	0.0409048	0.0404797	0.0445096	0.0473174	0.00562539	0.0412341	0.100912	0.00216066	0.201446	0.022138	0.0312844	0.0192625	0.0419843	0.0600752	0.0252498	0	0.0220276	0.0244435	0	0.0409127	0.0518117	0.017583	0	0.0531645	0.0382593	0	0.0284557	0.0761528	0.0407903	0.0241328	0.0202937	0.0624034	0.0554016	0.0272912	0	0.0367712	0.0350626	0.0820094	0.0433591	0.0698122	0.0237098	0	0	0.0662232	0.0292834	0.0231425	0.0332226	0.0903988	0.0349649
TG(56:1)	0.327453	0.247167	0.30968	0.123122	0.197859	0.259638	0.159184	0	0.705932	0.187006	0.202285	0.178837	0.236461	0.548438	0.274025	0	0.421533	0.500452	0.00722343	0.305528	0.600636	0.254304	0	0.909937	0.712348	0.0107834	0.263057	0.255741	0.389677	0.254794	0.275399	0.225798	0.282855	0.312052	0	0.231479	0.260264	0.141675	0.16751	0.31326	0.161134	0.00598427	0.0250453	0.661077	0.425328	0.286998	0.407938	0.729652	0.305468
TG(56:2)	0.454875	0.29383	0.222007	0.265926	0.250911	0.281574	0.42369	0.00446889	0.729906	0.199126	0.220179	0.165125	0.286717	0.398015	0.228955	0	0.380858	0.31621	0.0121316	0.332812	0.737152	0.203838	0	0.851534	0.654164	0.0105145	0.403995	0.406735	0.150152	0.289925	0.206902	0.233517	0.346584	0.317709	0	0.343742	0.278324	0.381279	0.24604	0.302433	0.264946	0.0117989	0.0131361	0.7155	0.481076	0.259987	0.493104	0.817194	0.269959
TG(56:3)	0.839014	0.478852	0.279548	0.537763	0.317395	0.490115	0.863168	0.00501673	0.847963	0.227657	0.265588	0.166408	0.453842	0.450801	0.242439	0	0.269099	0.343691	0.00703538	0.520288	0.7012	0.224066	0.0266289	1.01792	0.52188	0.00925833	0.524606	0.841078	0.227077	0.298127	0.200198	0.318825	0.79494	0.401469	0.0135663	0.600205	0.340458	1.04267	0.357125	0.804832	0.455789	0	0.00400225	0.757721	0.529092	0.549149	0.744722	1.18579	0.352909
TG(56:4)	0.695194	0.751672	0.295179	0.829472	0.334571	0.830847	1.25139	0	0.88485	0.344031	0.385167	0.144885	0.51554	0.585293	0.267082	0	0.15512	0.462364	0.0224183	0.697396	0.586839	0.198915	0.0156765	0.941385	0.434054	0.0124361	0.523297	1.11926	0.375099	0.401835	0.226325	0.391657	0.955259	0.413147	0.0272848	0.655643	0.522862	1.34	0.423947	0.883329	0.442681	0	0	0.798355	0.506613	0.561639	0.769989	1.17104	0.603524
TG(56:5)	0.952307	1.72322	1.103	1.84177	0.633184	1.95746	2.8832	0.029384	1.18963	0.914195	0.724343	0.389819	1.23874	1.31932	0.818583	0.00890288	0.171732	0.724756	0.0258003	1.25849	0.963098	0.460447	0.105925	1.40532	0.911458	0.00707224	0.79278	1.99861	1.14193	0.925721	0.729793	0.944436	1.89278	0.964993	0.0695565	1.33526	1.02283	2.72866	0.877136	2.27292	0.711961	0.00868349	0.00181995	1.29337	0.766969	0.996697	1.2628	1.96113	1.48762
TG(56:6)	0.809804	1.78594	0.79512	1.8395	0.515179	1.86933	2.805	0.0598746	1.09267	0.900193	0.715833	0.410902	1.21467	1.49235	0.602375	0	0.203958	0.527524	0.0748658	1.18552	0.885542	0.456098	0.159574	1.2213	0.459393	0.0127847	0.690355	1.99231	0.989686	0.911813	0.505745	0.933989	1.84444	0.865063	0.0991892	1.30623	0.987161	2.43353	1.03206	1.74977	0.75679	0.0127495	0	1.36367	0.647233	0.658632	1.16573	1.57642	1.44641
TG(56:7)	0.375446	1.02086	0.452628	0.988117	0.232931	0.929394	1.49214	0.0835874	0.609547	0.461775	0.43504	0.228959	0.614377	0.937869	0.349837	0.00447001	0.123242	0.261103	0.23236	0.607714	0.490566	0.26211	0.14776	0.622188	0.223455	0.00578843	0.342774	1.16336	0.502533	0.540839	0.258959	0.494293	1.02095	0.358396	0.0900428	0.579485	0.596302	1.27469	0.559504	0.765796	0.510349	0.0143403	0.00813306	0.819176	0.315499	0.303418	0.548182	0.855839	0.861682
TG(56:8)	0.120129	0.307788	0.153563	0.324733	0.0803616	0.269785	0.457018	0.162348	0.231899	0.172837	0.115221	0.041001	0.172893	0.352345	0.123715	0	0.0368714	0.0649641	0.444172	0.137427	0.129886	0.0608088	0.14527	0.14124	0.0332776	0.00299323	0.0923065	0.330823	0.150502	0.189284	0.0615324	0.149824	0.339662	0.104462	0.0217316	0.146314	0.204863	0.387207	0.167551	0.231964	0.181728	0.0150061	0	0.20421	0.106275	0.0728026	0.161928	0.209697	0.279273
TG(57:2)	0.135373	0.100864	0.0734747	0.0658713	0.104801	0.0805955	0.0763627	0	0.306254	0.0890266	0.0743934	0.0525656	0.0818209	0.14034	0.073169	0	0.164564	0.123518	0.0060443	0.087709	0.233887	0.0861111	0	0.323056	0.277752	0.0019704	0.102787	0.0970862	0.0456936	0.0981225	0.0885195	0.0773766	0.136572	0.0988578	0	0.0978948	0.0790978	0.076768	0.0745134	0.0758916	0.070664	0.00210858	0.00883549	0.325862	0.192159	0.0946648	0.144792	0.270171	0.0863674
TG(58:2)	0.183644	0.144275	0.155228	0.0425379	0.0560749	0.149745	0.0951148	0	0.321947	0.0880793	0.0787946	0.0441136	0.0987274	0.31711	0.153315	0	0.400164	0.233392	0.00222185	0.18542	0.311791	0.0908066	0	0.506295	0.442669	0.00588137	0.197629	0.174814	0.0484631	0.169572	0.227651	0.0857497	0.166384	0.154736	0	0.0897256	0.153346	0.0795736	0.0711425	0.136681	0.0603573	0.00982685	0.0034165	0.241285	0.370863	0.194614	0.185573	0.574767	0.182617
TG(58:3)	0.222014	0.120166	0.0782787	0.112611	0.0949693	0.123116	0.202209	0	0.278175	0.0624381	0.0739997	0.0596235	0.131332	0.13742	0.0869168	0	0.0867442	0.0907122	0	0.1457	0.230749	0.0599522	0	0.293913	0.170685	0.00458306	0.132524	0.180803	0.0138458	0.0632016	0.0548473	0.0650153	0.148447	0.107956	0	0.150096	0.0700597	0.220989	0.0788332	0.170868	0.144291	0.00218131	0	0.219338	0.148773	0.112841	0.240293	0.298953	0.0880725
TG(58:4)	0.159166	0.0864568	0.0497245	0.067283	0.0484669	0.12317	0.253212	0	0.205685	0.0844448	0.0593595	0.0310022	0.0990265	0.112038	0.0509127	0.00247959	0.0408748	0.0374931	0	0.156512	0.137162	0.0351539	0.00305691	0.216964	0.0856274	0	0.116506	0.193919	0.0231141	0.0565371	0.02985	0.0647612	0.167056	0.0879569	0	0.109369	0.0825512	0.230935	0.0537281	0.151886	0.106085	0.0022055	0	0.138339	0.105089	0.11477	0.14281	0.237075	0.0789505
TG(58:5)	0.23488	0.361753	0.168554	0.358257	0.13975	0.42364	0.535334	0	0.274484	0.213899	0.175941	0.0858013	0.325246	0.292136	0.1489	0	0.0545055	0.184327	0	0.37956	0.261434	0.0836999	0	0.382777	0.18776	0.00165051	0.178942	0.44498	0.289645	0.177245	0.135635	0.186813	0.344248	0.223435	0.00939381	0.332783	0.241999	0.630279	0.16102	0.365193	0.142642	0	0.002908	0.227202	0.18971	0.225792	0.362227	0.399375	0.358339
TG(58:6)	0.569623	0.932161	0.501265	0.98576	0.400984	1.15341	1.43958	0.011349	0.544188	0.516565	0.453135	0.227104	0.87334	0.781099	0.299081	0	0.0814095	0.40797	0.00338114	0.762542	0.597475	0.253091	0.0118803	0.968713	0.410732	0	0.402599	1.11089	0.423685	0.435903	0.334013	0.506362	1.05043	0.630201	0.0249062	0.81378	0.510724	1.63434	0.643072	0.999009	0.405857	0.00323327	0	0.632151	0.390826	0.547772	0.870779	0.914608	0.906745
TG(58:7)	0.403095	0.973774	0.43642	0.971548	0.29214	1.09248	1.4088	0.0265429	0.479289	0.495456	0.416996	0.269441	0.741737	0.720837	0.280767	0	0.0892929	0.326252	0.00676055	0.809076	0.498903	0.216504	0.0696027	0.817798	0.291586	0	0.367327	1.2278	0.379236	0.47209	0.338913	0.489764	0.938884	0.448609	0.0278297	0.684027	0.455957	1.52424	0.680535	0.707001	0.431951	0.0144506	0.00216215	0.639331	0.325479	0.377674	0.907898	0.664297	0.774527
TG(58:8)	0.204496	0.589304	0.302065	0.962785	0.18452	0.653129	0.842135	0.0323504	0.338317	0.311487	0.267635	0.183042	0.423883	0.525945	0.178967	0	0.0726527	0.120426	0.0693352	0.535857	0.293254	0.120388	0.0953909	0.404626	0.162956	0	0.195935	0.815502	0.312728	0.320722	0.175466	0.278612	0.625073	0.277394	0.0295139	0.36629	0.284345	0.909613	0.412691	0.412087	0.307614	0.00605992	0	0.392135	0.190923	0.170678	0.37755	0.599873	0.551419
TG(58:9)	0.0839789	0.199231	0.10874	0.266096	0.0415573	0.23356	0.331517	0.130652	0.117268	0.108495	0.148902	0.090973	0.15049	0.254571	0.0746463	0	0.0241019	0.0483142	0.324944	0.183767	0.132192	0.0374605	0.109723	0.142924	0.037006	0	0.0698475	0.333139	0.105921	0.144061	0.0739161	0.124483	0.238675	0.098877	0.00759086	0.138983	0.141955	0.359615	0.166457	0.141463	0.150922	0.00347873	0	0.155244	0.0391534	0.0535872	0.141749	0.161385	0.230102
TG(60:10)	0.0259961	0.135689	0.0723625	0.141519	0.0170705	0.127722	0.215401	0	0.0688324	0.0571379	0.0803571	0.0641526	0.120575	0.129136	0.0215682	0	0.00380305	0.0321866	0.00589967	0.0904927	0.0941787	0.0309324	0.00348979	0.08535	0.0260781	0	0.0601241	0.193629	0.0429248	0.0798131	0.0683739	0.0723958	0.123172	0.06394	0.00699849	0.0788974	0.0614093	0.186034	0.0960425	0.0754422	0.0595571	0.0030997	0	0.0794245	0.0239056	0.0293143	0.0771352	0.05323	0.14016
TG(60:4)	0.0282714	0.0508818	0.0254767	0.0247944	0.0154177	0.0330206	0.0771284	0	0.105079	0.0167773	0.0164728	0.0137837	0.0354382	0.048122	0.0110343	0	0.0176055	0.0262036	0	0.0650568	0.0643237	0.00563202	0	0.0912958	0.041938	0	0.0574003	0.0604786	0.0661051	0.0197544	0.0131728	0.0081416	0.0493892	0.0239777	0	0.0138124	0.0135999	0.075871	0.0243958	0.00312064	0.0377762	0.00158618	0	0.0286791	0.0360721	0.0268044	0.07212	0.0907987	0.0470125
TG(60:6)	0.111484	0.131775	0.0750833	0.109531	0.0435389	0.147576	0.244016	0	0.0956702	0.0608411	0.0598744	0.0309227	0.183485	0.127621	0.0311609	0	0.00314717	0.0769015	0	0.182806	0.113355	0.0383113	0	0.20397	0.0632856	0	0.0499405	0.184036	0.00603866	0.0635378	0.0448582	0.0784144	0.173613	0.0835699	0	0.122984	0.0576564	0.295478	0.119787	0.17652	0.0814139	0.00219497	0	0.0973635	0.0672227	0.097064	0.189273	0.146914	0.122108
TG(60:7)	0.12449	0.216401	0.0834742	0.213204	0.0788999	0.252552	0.271742	0	0.119839	0.101272	0.119457	0.0609216	0.227156	0.17325	0.0584616	0	0.032513	0.0913783	0	0.238966	0.11593	0.0645514	0	0.219353	0.0898171	0	0.0799392	0.276483	0.0460898	0.0929507	0.0753218	0.0924113	0.204157	0.120566	0	0.133521	0.111893	0.357866	0.163816	0.187834	0.12067	0	0	0.116209	0.0693236	0.0958262	0.188801	0.158183	0.206929
TG(60:8)	0.111135	0.374418	0.133866	0.297957	0.112153	0.372044	0.443725	0	0.141126	0.164651	0.110761	0.114284	0.360788	0.248972	0.086093	0	0.0174344	0.112778	0	0.341738	0.186942	0.0618286	0.0129948	0.252896	0.105379	0	0.127112	0.34036	0.142352	0.167863	0.122837	0.157098	0.295914	0.176584	0.00794017	0.222307	0.140755	0.474569	0.248168	0.211756	0.109811	0	0	0.108335	0.094826	0.140847	0.2175	0.208707	0.309912
TG(60:9)	0.0739798	0.280781	0.135608	0.258257	0.0797022	0.345058	0.379554	0	0.101505	0.141904	0.114291	0.0902447	0.338413	0.218555	0.0621192	0	0.0201943	0.0580177	0.00243524	0.228131	0.129399	0.0537079	0.00453864	0.171122	0.0467897	0	0.076905	0.288735	0.103458	0.162621	0.110257	0.138076	0.236049	0.170537	0.0122334	0.195109	0.112174	0.370609	0.214752	0.174671	0.112558	0	0	0.132771	0.0557719	0.0818149	0.179973	0.150799	0.277928
TG(62:10)	0.0379048	0.158188	0.0643309	0.0885016	0.0491551	0.137503	0.157515	0	0.0466632	0.0601195	0.0497499	0.0625835	0.179742	0.124845	0.0243743	0	0.00915548	0.0273402	0	0.154325	0.0808927	0.0233535	0	0.135194	0.0331824	0	0.0532627	0.164765	0.037054	0.0776228	0.0958496	0.0535094	0.109006	0.0809852	0.00335789	0.099692	0.0479721	0.23944	0.15591	0.0614251	0.0636873	0	0	0.0476663	0.0317193	0.0267652	0.0802756	0.0630403	0.131618
TG(62:11)	0	0.0762821	0.027427	0.0362517	0.0157004	0.0581357	0.0918172	0	0.0184392	0.0257173	0.0240976	0.0364179	0.080073	0.0592443	0.00851363	0	0	0.00784001	0	0.0622004	0.0518065	0	0	0.069024	0.0217668	0	0.0169878	0.0986682	0.00465975	0.045446	0.0328395	0.0316368	0.0460605	0.0358818	0	0.0325046	0.0244209	0.127014	0.0764307	0.0278769	0.0384611	0	0	0.0245708	0.00635963	0.00930787	0.0477421	0.0255783	0.0725965
TG(62:9)	0.0479279	0.214368	0.0734287	0.0884308	0.0497588	0.169492	0.185588	0	0.0473342	0.0632574	0.0743339	0.0240903	0.245336	0.118979	0.0280584	0	0.0083509	0.0510563	0	0.20955	0.106791	0.0235369	0	0.131472	0.0567513	0	0.0695596	0.137296	0.0256883	0.0825889	0.0537299	0.0641571	0.117034	0.118085	0	0.0994067	0.0477545	0.260122	0.14719	0.099467	0.0466127	0	0	0.0745181	0.0402338	0.0572216	0.102429	0.0737417	0.204775
TG(63:8)	0.0484845	0.056736	0.0441993	0.0650609	0.0559196	0.0480984	0.0545803	0	0.0574548	0.0430992	0.0485398	0.0587471	0.0395066	0.0496346	0.0410247	0.00337042	0.0485439	0.0337235	0	0.0569206	0.0475052	0.048293	0	0.0461764	0.0493321	0	0.0420547	0.0471856	0.0135119	0.041713	0.055215	0.0591159	0.0468308	0.0461082	0	0.0547605	0.0723214	0.0374697	0.0457907	0.0373174	0.0472125	0	0	0.0435526	0.038082	0.0602115	0.0598628	0.0539055	0.0500314
TG-o(48:0)	0.0502798	0.0456088	0.0250532	0.0645584	0.0383279	0.0472238	0.0525361	0	0.0531458	0.0353234	0.0401651	0.0422716	0.0343719	0.0533963	0.0368131	0	0.0271204	0.0451337	0.00130338	0.0399633	0.0485182	0.0286772	0	0.0892281	0.0520181	0.00312654	0.0454828	0.0385906	0.0482702	0.0417735	0.026228	0.0296384	0.059397	0.0425432	0	0.0518257	0.0462046	0.0364322	0.0364738	0.0320952	0.0399555	0.0129303	0.00197877	0.0716222	0.0917836	0.0373104	0.0601384	0.0299718	0.0275552
TG-o(49:0)	0.0350248	0.0282167	0.0288209	0.0270189	0.0351763	0.0295568	0.0385009	0	0.0608044	0.0416297	0.0384837	0.0295713	0.0246386	0.0447254	0.0287061	0	0.0396689	0.0281558	0.00293096	0.0179953	0.0322534	0.0157319	0	0.0813718	0.0534395	0	0.0330676	0.0214768	0	0.0299641	0.0240359	0.0329758	0.0393137	0.0315994	0	0.0249195	0.0244864	0.0167818	0.0225691	0.0131173	0.0269826	0.00363386	0	0.0704804	0.0337251	0.0178707	0.029342	0.0409978	0.020917
TG-o(50:0)	0.0570282	0.0445524	0.0283909	0.0461224	0.0491622	0.0473576	0.0758862	0	0.0858154	0.0451403	0.0490388	0.0381219	0.0399727	0.0577531	0.0227956	0.00390981	0.0493785	0.0354554	0.0105154	0.0428818	0.0571737	0.0200344	0	0.0756242	0.0745568	0.0201222	0.033482	0.0442244	0.0604574	0.0299134	0.0294065	0.0281634	0.0723011	0.0275994	0	0.057141	0.037586	0.0390498	0.0315445	0.042139	0.0373408	0.027906	0.00737335	0.05766	0.0632496	0.0150091	0.0613277	0.0511526	0.0345112
TG-o(51:1)	0.0281112	0	0.0266978	0.0291833	0.02658	0.020516	0.0539651	0	0.0835645	0.0159765	0.0193526	0.00399052	0.0176647	0.0295033	0.0092162	0.00246518	0.0319968	0.0152549	0.00771539	0.0356535	0.0285214	0.0278607	0	0.092165	0.0596993	0.0112798	0.038241	0.0181482	0	0.0302206	0.0229512	0.0130818	0.0368142	0.028649	0	0.029648	0.0252198	0.0191351	0.0212707	0.0118977	0.0244508	0.0145385	0.00261337	0.0766661	0.0310693	0.0203341	0.0435081	0.0559754	0.0284012
TG-o(52:1)	0.0469057	0.0289409	0.0288136	0.0318113	0.0332605	0.0274967	0.0997754	0	0.0907713	0.0300365	0.0395237	0.0241424	0.0393394	0.0529831	0.0211004	0	0.0403303	0.0314377	0	0.0315888	0.0558563	0.0175788	0	0.10828	0.0694588	0	0.0467428	0.0518979	0	0.0344786	0.0203167	0.0292762	0.0756382	0.0485968	0	0.0644364	0.0339547	0.047489	0.0147424	0.0417744	0.0339425	0	0	0.0947538	0.0575239	0.0311088	0.0610674	0.064741	0.0285223
TG-o(52:2)	0.136092	0.0981944	0.0592506	0.090946	0.0461932	0.102256	0.235338	0	0.142676	0.0252544	0.0702666	0.0385089	0.0782112	0.101185	0.0417582	0.00449679	0.0654652	0.0323686	0	0.064351	0.112056	0.0442469	0	0.182293	0.132025	0.00554994	0.0539003	0.113502	0.0191995	0.0712523	0.0412284	0.0864053	0.148728	0.0760979	0	0.139081	0.0706369	0.109559	0.0557488	0.222289	0.0816333	0.00469288	0.00156695	0.218873	0.0946894	0.0678777	0.0949687	0.170376	0.0666471
[truncated: 56 more columns]

## Sheet: Fig1deFig5b
Metabolite	PMNsD0_sample_1045	PMNsD0_sample_1047	PMNsD0_sample_1048	PMNsD0_sample_1049	PMNsD0_sample_1051	PMNsD0_sample_1052	PMNsD0_sample_1053	PMNsD0_sample_1054	PMNsD0_sample_1055	PMNsD0_sample_1056	PMNsD0_sample_1058	PMNsD0_sample_1060	PMNsD0_sample_1061	PMNsD0_sample_1062	PMNsD0_sample_1063	PMNsD0_sample_1064	PMNsD0_sample_1067	PMNsD0_sample_1068	PMNsD0_sample_1070	PMNsD0_sample_1071	PMNsD0_sample_1073	PMNsD0_sample_1074	PMNsD0_sample_1077	PMNsD0_sample_1079	PMNsD0_sample_1080	PMNsD0_sample_1082	PMNsD0_sample_1083	PMNsD0_sample_1084	PMNsD0_sample_1085	PMNsD0_sample_1090	PMNsD0_sample_3001	PMNsD0_sample_3002	PMNsD0_sample_3006	PMNsD0_sample_3007	PMNsD0_sample_3009	PMNsD0_sample_3012	PMNsD0_sample_3013	PMNsD0_sample_3015	PMNsD0_sample_3016	PMNsD0_sample_3018	PMNsD0_sample_3019	PMNsD0_sample_3020	PMNsD0_sample_3022	PMNsD0_sample_3023	PMNsD0_sample_3026	PMNsD0_sample_3028	PMNsD0_sample_3029	PMNsD0_sample_3030	PMNsD28_sample_1045
BMP(26:0)	10.7211	10.6081	10.1573	10.8938	11.3335	10.9063	11.0036	11.1768	9.95312	9.66079	9.66838	10.8841	9.0414	8.96687	10.7942	13.0774	11.6164	11.9334	10.4225	10.9801	11.2146	10.2636	9.78834	8.75409	11.399	10.3323	10.2251	11.1828	11.1333	8.53745	10.9611	11.8559	11.6113	10.6366	10.9971	11.6997	12.8254	11.9597	11.2794	10.5251	10.4518	12.0945	11.1022	11.7115	11.4609	10.7653	9.16541	9.38345	13.9547
BMP(34:1)	0.131471	0.441406	0.141928	0.0886105	0.220594	0.124073	0.274253	0.398544	0.431083	0.0264967	1.2748	0.401682	0.13051	0.729328	0	0.290235	0.414871	0.170672	0.818103	0.888773	0.204121	0.117943	0	0.852117	0.577803	1.60309	0.333596	0	0.389474	0.488362	0.359065	0.590179	0.589932	0.0825123	0.470178	0.889866	0.16728	0.819769	0.54653	0.388376	0.609995	0.969714	1.45172	0.829922	0.343379	0.639404	0.663133	0.58246	0.156008
BMP(36:0)	11.1215	10.3745	11.6879	12.0998	11.3472	9.86294	10.6599	10.0869	9.46973	10.1214	11.3235	11.267	10.7727	11.1244	11.5243	9.96875	9.61001	9.58289	10.3856	11.225	10.0959	11.2487	9.88915	9.8929	10.245	10.7074	10.7603	11.0031	9.91018	10.7875	10.7526	9.71152	9.34972	10.6291	10.8802	11.045	9.90183	10.6662	10.1445	11.5089	10.3875	10.3754	10.0759	11.2053	11.1474	10.5412	10.6219	10.8567	10.7931
BMP(36:1)	1.3659	1.12196	0.0420916	0.0402787	0.666253	0.470729	0.701215	0.699941	0.546646	0.390996	0.600814	0.400574	0.253814	0.388123	0.0660076	1.23167	1.3344	0.3492	0.583208	0.550739	0.104779	0.113426	0.34993	0.715408	1.22487	1.13461	0.344779	0.0797231	0.560907	0.271873	0.653517	1.74148	2.27778	0.476143	0.792147	0.8153	0.293893	1.34468	0.294216	0.205183	0.992486	0.635064	1.06986	0.463649	1.14919	0.519376	0.97965	0.991143	1.86071
BMP(36:2)	1.42761	1.05444	0.149865	0.0927266	0.451808	0.317027	1.169	0.46501	0.720074	0.208593	0.959185	0.247492	0.264214	0.620243	0.23125	2.73244	0.685729	0.463803	1.03763	0.998721	0.559391	0.0499212	0.142479	1.11025	1.60847	1.92048	0.31994	0.0932346	0.31884	0.4823	0.392678	0.884584	2.07129	0.403886	0.853478	2.08005	0.176649	1.64618	1.04993	0.503735	0.793533	0.951889	2.14096	1.54404	0.639681	0.870882	1.42693	1.21519	1.03174
CE(14:0)	2.7977	2.18206	5.8112	4.88682	1.45891	2.37646	2.22559	5.70202	5.63996	3.98788	6.07168	4.07126	2.15409	4.27748	5.14083	2.31515	1.93649	7.45304	1.82219	3.74546	2.65561	2.31127	2.3882	4.33888	1.94347	2.9918	3.351	2.38537	4.3209	2.85702	2.67823	2.433	2.04769	3.30636	1.69025	1.34912	6.36	3.195	3.04041	2.44111	1.47955	3.01795	4.74591	3.01269	3.47318	4.54334	6.43459	2.42675	2.0961
CE(14:1)	2.40567	1.28564	1.53955	2.02965	1.23622	1.81498	1.39983	2.14292	2.35918	1.02038	1.32428	1.40071	1.20899	1.50647	1.57022	2.53929	1.20523	1.66797	1.54055	2.02207	1.56089	0.952727	0.70516	1.3345	1.6594	1.89793	1.33317	1.09908	1.59062	1.23254	1.37127	1.57581	1.91829	1.79347	1.44189	1.42479	1.71341	1.02439	1.53698	1.8938	0.910543	2.07045	2.82406	2.09456	1.75247	1.65923	1.31066	1.52459	2.79094
CE(15:0)	2.71504	1.72472	3.86822	3.37133	1.06524	1.94546	2.10937	4.1934	4.64545	2.97305	2.9773	3.40224	2.11875	3.72756	3.55968	2.24809	1.87115	4.98809	1.74612	2.36726	1.88641	2.00871	1.81101	3.27184	2.00875	1.97202	2.37194	1.89164	3.13253	2.85012	2.38909	1.99032	1.68188	2.36997	1.58814	1.40713	5.17259	2.47452	2.91794	1.77143	2.12718	2.46319	3.66314	2.75584	2.41219	2.95781	3.48178	2.46705	2.31871
CE(15:1)	2.2677	1.21936	1.56669	1.73348	1.45517	1.40374	1.71325	2.45827	2.03795	1.16375	0.961693	1.38778	0.992639	1.21946	1.60561	2.069	0.959086	1.3785	1.61558	1.53861	1.29806	0.76422	1.09917	1.01996	1.97691	1.66632	1.47882	0.960524	1.98386	1.23653	1.01306	1.64224	1.8121	1.87712	1.2174	1.27999	2.00079	1.26826	1.42406	1.54381	1.02373	1.7842	2.82896	1.86622	1.46256	1.43426	1.34553	1.47818	2.64385
CE(16:0)	8.15309	10.5495	35.7845	27.4499	5.03281	6.47251	11.2429	30.7757	43.4397	25.5339	36.2185	30.7326	8.26887	32.907	40.5741	8.25248	10.7799	55.047	8.0868	20.9304	14.309	14.0399	17.2388	40.3771	6.03321	16.3701	22.0967	15.346	28.0746	13.6745	17.396	11.9981	7.03126	15.7808	8.54657	7.27262	50.068	15.5643	18.7895	8.58938	6.70812	16.1796	33.689	18.5872	17.4267	32.952	41.0687	12.6537	6.13103
CE(16:1)	25.0916	18.7695	67.4009	53.4835	11.6383	18.3305	19.9037	66.1953	72.8395	40.2918	42.4361	41.6918	15.5878	51.9926	61.6043	28.0703	20.8135	87.3086	18.4378	31.2453	26.64	13.2977	22.7017	56.916	19.0889	33.2205	39.9718	24.5327	55.6099	25.5106	31.6279	23.5104	18.9526	32.1958	14.7363	15.0309	74.2941	28.2826	34.3769	18.7721	11.483	36.7337	60.2203	42.1266	21.2954	54.313	67.5077	24.766	23.8889
CE(16:2)	1.57357	0.864001	2.61498	2.00186	0.792114	0.897499	0.723442	2.55358	2.99451	1.30657	1.53701	1.52373	0.749894	2.11232	2.525	1.16361	0.777261	3.59953	0.872774	1.62074	1.08658	0.356674	1.24711	2.47455	1.07261	1.45398	1.92363	1.09246	2.33263	0.974148	1.28623	1.33085	1.50145	1.46059	0.755849	1.00197	2.72112	1.13546	1.64186	1.1354	0.661482	1.48556	2.93932	2.01362	0.856901	2.43196	2.49077	1.19007	1.81384
CE(17:0)	1.54989	1.05813	3.66204	3.11008	0.532959	1.06605	1.41184	3.6289	4.15246	3.01597	3.11713	3.14067	0.976422	2.82555	4.0926	1.58515	1.50595	5.7389	0.589093	2.00414	1.56608	1.98927	1.72886	3.67442	0.721356	2.12711	2.15876	1.23759	2.59923	1.34305	1.737	1.29185	0.735891	2.47126	0.891608	0.917125	4.20165	1.78989	1.90282	1.36898	0.922119	2.42271	3.19053	1.81606	1.93509	3.20604	3.15294	1.41366	1.06361
CE(17:1)	38.3112	41.0297	54.1676	49.7929	48.6808	44.5299	40.5102	54.2151	58.6533	60.6894	44.3853	57.4867	51.1925	59.0899	59.2228	49.8114	49.7225	61.124	49.2734	48.7155	47.0853	75.5787	43.6153	60.3529	52.3926	50.8032	48.9006	46.4515	52.783	43.3662	50.0553	50.6128	44.7553	50.0285	46.0416	42.7035	57.2607	42.8887	49.0451	44.41	45.4273	45.0311	57.2666	52.0789	64.3426	59.0559	64.2192	48.2535	46.9421
CE(18:0)	2.66765	2.91145	5.89899	4.85024	1.35856	1.78032	2.90288	8.60378	8.25849	6.19226	10.7059	6.54464	2.41381	6.22495	5.89606	2.71729	2.84125	11.3111	3.48369	4.50976	2.96143	3.73496	3.23559	6.25213	2.0195	5.23362	4.53154	2.15356	5.21706	3.08157	4.16341	3.5787	2.33483	3.69235	2.3234	2.50906	7.74694	4.32913	3.49935	2.74619	2.27876	3.61503	5.36281	3.62115	5.84415	6.19616	7.5449	3.23732	2.06746
CE(18:1)	42.9596	70.0056	177.172	131.992	28.0566	40.9864	54.2863	219.731	193.253	98.1384	196.122	141.494	45.9241	142.094	165.792	65.7483	49.7745	301.548	69.7951	93.6103	80.1034	29.1316	77.0323	180.14	36.0864	132.43	97.9922	56.5812	137.139	60.3969	77.1987	67.5033	41.4307	82.3007	49.6757	35.7734	212.798	101.187	89.0865	38.9867	38.3384	95.2249	157.192	99.9805	99.5809	158.717	223.796	85.1448	33.8511
CE(18:2)	25.3366	60.1255	114.222	87.6835	17.1678	23.6226	69.9956	138.949	120.493	70.0159	109.764	73.678	30.2365	91.217	96.008	43.0269	43.9544	158.882	55.3497	65.5095	42.9351	9.43511	45.6653	115.173	42.3986	64.2587	69.7181	35.8873	111.717	45.6507	50.7858	50.0672	48.7119	42.631	55.7657	23.6318	130.26	53.4533	56.7931	26.445	19.621	83.1361	125.41	94.3285	53.1061	89.9078	161.331	71.4926	21.8739
CE(18:3)	4.25054	4.82822	17.5783	13.3841	1.78504	3.17179	4.06169	20.467	18.3904	8.91882	11.7455	11.0974	2.37389	14.0631	16.0333	4.59935	4.64104	23.9572	3.97173	7.3818	7.27028	0.759398	6.48774	18.8268	2.7963	9.61859	10.9878	4.73065	12.8303	5.74158	7.74845	5.53081	3.36102	5.89295	2.90392	2.74787	18.1275	7.2613	6.91636	3.48194	2.69044	8.64788	14.2866	8.37269	5.84409	12.4406	19.2252	6.92521	2.95367
CE(19:1)	1.07399	0.996495	2.06421	2.45512	0.547399	0.904858	0.720493	2.71943	2.52343	2.00268	1.96091	1.96033	0.447189	1.38073	2.16103	1.2846	0.860987	3.75538	0.91827	1.48513	1.08739	0.351781	1.02884	2.23987	0.819024	2.0234	1.52322	0.992414	2.1152	1.18276	1.18532	0.967637	0.816089	1.23312	0.61822	0.762774	2.91935	1.27242	1.30286	0.615306	0.84815	1.29544	2.12435	1.59495	1.6811	2.2103	2.49354	1.22689	1.06859
CE(19:2)	0.636221	0.163437	0.853168	1.15728	0.444197	0.741912	0.153766	1.94597	1.46255	1.27207	0.695276	1.23733	0.259953	1.02651	0.880626	0.647279	0	1.41009	0.236358	0.894361	0.485106	0.126357	0.766686	1.46217	0.672315	1.51451	1.17614	0.4241	0.836545	0.62516	0.264012	0.506334	0.541141	0.624648	0.512405	0.372001	1.71481	0.692542	0.758631	0.0951559	0.375192	0.786682	0.805163	0.720846	1.11784	0.767844	1.46085	1.13131	1.11656
CE(20:0)	1.04193	0.690554	0.854612	0.892692	0.672891	0.646466	0.653418	1.1282	1.20313	0.703128	0.959365	0.950321	0.704415	0.76931	0.818089	1.25822	0.438137	0.843006	0.695016	0.892345	0.495937	0.515627	0.567329	0.648054	0.747486	0.798905	0.735164	0.855437	0.723081	0.642582	0.629307	0.647766	0.370595	0.811149	0.701288	0.64871	0.964453	0.777118	0.606296	0.615841	0.339882	0.866994	1.19662	0.704746	0.86659	0.864983	0.975403	1.09019	0.947342
CE(20:1)	3.66692	3.60914	3.21518	3.23289	1.58579	3.00066	2.38119	9.86444	4.54771	2.87202	6.88385	4.66169	3.41979	3.27412	3.09587	6.06638	1.8068	9.58469	4.20957	3.37602	2.82951	1.93568	2.66909	3.96778	2.79958	6.33165	2.67641	2.08091	3.29077	1.99909	2.40097	2.92508	2.05935	4.15278	2.79942	1.60277	4.57952	4.7941	2.42857	2.23632	2.46735	3.42376	3.62302	3.3053	6.42067	4.42459	6.18234	3.81093	2.83874
CE(20:2)	7.9256	7.94299	5.02935	5.90647	4.21086	5.08499	3.60838	15.7455	9.08162	6.31555	11.9145	7.14386	6.23523	7.43678	4.57497	22.3401	3.97703	11.2645	11.7245	7.73059	4.32023	4.06766	5.46301	6.19404	5.98109	11.0684	6.08104	6.53394	4.09119	4.80809	3.88178	6.25897	3.28926	5.82366	8.27934	2.33896	7.04731	7.63432	4.02436	4.40627	3.78958	5.34655	6.07495	5.01775	11.904	8.02901	10.2225	7.54897	5.00483
CE(20:3)	6.78191	10.4378	15.5938	13.5245	2.92792	6.51809	4.89	36.063	19.2125	10.6975	22.9291	13.6167	6.61904	14.4748	13.8253	18.1866	5.97973	27.6035	20.574	11.3511	8.47552	2.20107	8.70604	19.843	5.43112	17.0305	12.106	6.94086	14.4594	7.28574	8.21427	8.21571	4.88689	9.24004	9.46579	4.12482	21.2681	10.6929	7.99391	4.89823	5.99417	8.8255	15.1478	11.2683	14.7721	16.0047	25.979	11.9647	3.81388
CE(20:4)	11.541	22.1163	83.7979	65.8588	7.75271	11.4851	13.2568	103.844	80.9855	40.2008	55.7019	46.8541	14.2432	64.2886	69.4782	17.3645	25.1943	120.414	23.7938	40.4161	31.6407	2.05337	28.245	88.1929	14.5645	39.7278	51.4634	25.7163	74.8019	29.8317	34.5015	20.674	14.6575	32.5232	16.296	14.2999	105.525	30.3585	36.4887	13.9221	8.3168	31.6779	72.2828	48.6732	19.7179	68.3422	109.414	29.2804	7.93013
CE(20:5)	3.79764	2.99627	27.4572	20.5413	1.95807	2.9507	3.21946	25.4229	25.9555	11.9858	11.8371	14.7155	2.25628	19.1945	23.3711	3.12256	6.24411	33.7116	0.822558	9.28478	10.3754	0.589864	8.38956	29.684	3.23768	8.43821	17.1443	7.71223	19.1471	7.33919	10.3544	5.25262	4.11017	6.74639	2.3053	3.99481	27.8629	6.19826	9.75449	3.21128	1.85332	10.5931	20.0933	11.5317	4.90404	15.3905	25.9634	6.01995	2.05227
CE(21:0)	0.427633	0.463312	0.294196	0.548171	0.302125	0.647322	0.200286	0.432225	0.371965	0.260168	0.230595	0.301257	0.247579	0.412615	0.476127	0.477558	0.0866795	0.417214	0.303217	0.578398	0.37328	0.03961	0.42632	0.657027	0.482173	0.60954	0.461035	0.308115	0.467123	0.280952	0.295501	0.259806	0.326511	0.576409	0.238545	0.55324	0.593897	0.26657	0.467422	0.509025	0.235954	0.303031	0.554945	0.512061	0.440299	0.400113	0.482306	0.563945	0.473465
CE(22:0)	0.999233	0.356593	0.665842	0.595101	0.483242	0.671101	0.557854	1.1614	0.765208	0.508382	0.658674	0.261727	0.178366	0.57661	0.574195	0.710176	0.370842	0.514079	0.760747	0.659312	0.390361	0.552004	0.399076	0.504779	1.1274	0.422434	0.554262	0.660528	0.984955	0.573429	0.416029	0.478516	0.633767	0.675864	0.667876	0.835542	0.938977	0.525331	0.550808	0.572447	0.572303	0.760241	0.837068	0.930788	0.443095	0.378014	0.725353	0.586581	1.18878
CE(22:1)	1.25659	1.15979	0.499553	0.681846	0.643629	1.02561	0.601212	3.08677	0.969614	0.621965	2.17081	1.4716	1.37428	0.824493	0.53034	1.6185	0.298406	2.27159	1.74674	0.96608	0.787544	0.282549	0.661437	0.913763	0.95966	2.26194	0.549922	0.507175	0.832217	0.270037	0.572864	0.949836	0.674726	1.17128	1.01474	0.366372	1.21543	1.51937	0.558681	0.657122	0.964309	1.20734	0.834956	1.00648	2.18705	1.16975	1.80953	1.10579	0.999561
CE(22:2)	0.502691	0.559314	0.255269	0.243279	0.191723	0.664497	0.296393	1.67027	0.381731	0.235769	1.21461	0.517615	0.633193	0.341488	0.135972	0.756864	0.192718	1.00333	1.02287	0.642697	0.232668	0.0917051	0.479487	0.33119	0.202631	1.17089	0.15626	0.0337879	0.429641	0.20159	0.343499	0.379569	0.339144	0.478996	0.924142	0.11362	0.559951	0.531887	0.179626	0.335793	0.399621	0.358899	0.4135	0.491614	0.803285	0.431625	0.736699	0.554561	0.423364
CE(22:3)	0.373734	0.658775	0.225887	0.290403	0.259105	0.607278	0.330576	2.3564	0.478537	0.219303	1.06095	0.536781	0.627499	0.395213	0.223668	0.979524	0.182547	1.29862	1.34199	0.50307	0.377179	0.114304	0.326785	0.707279	0.460687	1.13952	0.259392	0.0358791	0.512288	0.228931	0.55703	0.389809	0.51585	0.894934	0.717301	0.248164	0.61216	0.587039	0.216093	0.422171	0.52867	0.622563	0.586692	0.626838	0.73432	0.640074	1.025	0.951764	0.314627
CE(22:4)	0.595438	4.07878	0.331168	0.616426	0.906897	2.46585	0.709335	17.255	0.698309	0.504834	8.04559	2.99555	3.56725	1.49328	0.151619	3.37219	0.313763	5.71858	10.1037	2.64322	1.63414	0.0679761	2.58711	3.09919	0.160099	8.5489	0.705584	0.0471348	1.26899	0.871963	1.18239	1.87358	0.853065	2.93472	2.55557	0.280846	2.99461	2.66451	0.200058	1.08252	1.57623	2.11448	1.4038	1.47515	3.56411	2.92491	6.29945	3.92502	0.294033
CE(22:5)	0.923585	1.85833	4.0619	2.81718	0.497346	0.89571	0.744494	14.5064	3.93396	1.76952	4.72849	4.15745	1.61003	3.26878	3.1042	1.85434	1.43154	10.4322	2.78306	1.99104	1.96835	0	1.65434	5.21417	0.629949	5.81927	2.90871	1.0988	3.76785	1.21071	2.07035	1.81013	1.1916	2.31527	1.40194	0.705994	5.81197	2.56986	1.6406	0.771805	1.36841	2.68401	3.41917	2.58198	4.06671	3.45353	7.29184	2.33026	0.314916
CE(22:6)	2.37027	3.41983	23.0446	17.9169	1.53917	2.65388	3.16892	22.0816	20.7899	9.40323	10.2091	13.1588	2.54248	17.6455	17.8174	2.69033	6.53112	31.1329	1.6061	10.0582	8.379	0	7.51874	24.7963	2.40827	6.6503	13.4374	7.068	18.8554	7.0719	9.40707	4.81048	3.6478	7.32922	2.79404	3.83367	28.9473	7.21825	9.95596	3.71791	1.86314	8.43531	19.0362	12.1789	3.97123	16.2857	26.6129	5.82744	2.06426
CE(23:0)	0.69692	0.333413	0.438138	0.428088	0.372419	0.535184	0.320742	0.614002	0.517796	0.430133	0.398826	0.533833	0.426225	0.46137	0.630045	0.633693	0.241973	0.35543	0.720965	0.545508	0.489443	0.200212	0.310699	0.479408	0.974148	0.600441	0.536761	0.602516	0.326513	0.308044	0.489833	0.515606	0.414704	0.599482	0.475887	0.297402	0.759969	0.495102	0.45736	0.45844	0.181379	0.743988	0.805802	0.77969	0.25248	0.586162	0.875963	0.703769	1.0351
CE(24:0)	2.22181	1.05208	1.45861	1.41946	0.741235	1.32177	1.08474	1.72719	1.71036	1.0357	1.32733	1.0312	0.798413	1.2154	1.28929	1.86926	0.61096	1.07244	1.49594	1.37551	0.583381	1.06353	0.920605	0.944959	1.43723	1.699	0.860066	0.89984	1.55493	1.0635	0.836588	1.44568	1.1802	1.31681	1.12203	1.01863	1.60675	1.12791	1.21757	1.02096	0.82422	1.53376	1.61766	1.71014	1.30317	1.13032	1.23595	1.58921	2.20638
CE(24:1)	2.34528	1.44741	0.846332	1.19052	1.01866	1.51824	0.805779	2.52011	1.60149	0.770257	2.13063	1.24998	1.57662	1.2203	0.823858	2.23982	0.578402	2.20111	1.57538	1.26147	0.685516	0.633593	0.998539	0.988637	1.05024	2.36931	0.826921	0.83818	1.25702	0.738376	0.857498	1.35312	1.08358	1.78367	1.31858	0.807491	1.71072	1.74406	0.893589	0.955913	0.820557	1.69461	1.63535	1.88896	2.2384	1.16127	2.51488	1.74217	1.97433
CE(25:0)	1.65982	0.721913	0.925969	0.962248	0.620934	1.06694	0.777058	1.16873	1.30443	0.708751	0.800136	0.716368	0.48961	0.784888	0.83206	1.60862	0.514286	0.583542	0.935156	0.985312	0.490423	0.780075	0.661482	0.618268	1.18944	0.897573	0.687736	0.705172	1.17715	0.711863	0.739313	0.764892	0.693669	0.788787	0.772238	0.696558	1.2567	0.995865	0.987534	0.851648	0.437345	1.50278	1.15731	1.04208	0.955899	0.856597	0.980402	1.06628	1.66853
CE(26:0)	1.89648	1.02215	0.69617	1.00366	0.512378	0.942368	0.848636	1.09833	1.08084	0.674632	1.02893	0.759042	0.788108	1.13946	1.196	1.71033	0.637864	0.695505	0.947262	1.19062	0.314999	0.727017	0.779909	0.873397	1.27479	1.21558	0.798537	1.16477	1.00828	0.851799	0.75771	0.733086	0.823417	0.880813	0.987445	0.747966	1.36344	0.72289	1.12927	0.74768	0.333162	1.16995	1.39598	1.41601	1.08962	0.947698	0.942999	1.08803	1.88139
CE(26:1)	1.43621	1.01834	0.635744	0.776442	0.491008	1.33126	0.499708	1.53981	0.83186	0.771993	1.37617	0.745417	1.30912	0.679459	0.425174	1.82227	0.349382	1.76335	1.30968	0.981183	0.433884	0.0557288	0.773436	0.631559	0.693145	2.10306	0.43303	0.436222	0.991167	0.419999	0.463512	0.610166	0.760512	0.718483	0.835229	0.434652	0.944336	1.27334	0.542172	0.535699	0.482394	0.891105	0.989218	0.909807	1.23959	0.896683	1.76261	0.903318	1.40095
DG(28:1)	0.356723	0.314476	0.185589	0.332723	0.15665	0.442031	0.380802	0.409641	0.259877	0.143808	0.38156	0.366999	0.200596	0.160734	0.214465	0.361867	0.114731	0.251193	0.497564	0.326602	0.209352	0.260548	0.258511	0.302037	0.542022	0.272316	0.208812	0.178323	0.447014	0.318449	0.219845	0.27317	0.363092	0.446368	0.337933	0.249073	0.377055	0.31971	0.25494	0.217431	0.246624	0.410774	0.52643	0.332747	0.237021	0.198035	0.341521	0.460602	0.379276
DG(28:2)	0.395823	0.236051	0.364002	0.37807	0.326681	0.399255	0.362187	0.271764	0.195953	0.26548	0.243597	0.281754	0.267484	0.260567	0.305869	0.33539	0.349199	0.226327	0.268549	0.244763	0.248028	0.264064	0.271903	0.26973	0.153497	0.214265	0.301971	0.317859	0.238319	0.362835	0.338109	0.278323	0.273181	0.317383	0.205559	0.165506	0.288233	0.198009	0.303716	0.195626	0.276251	0.277675	0.232077	0.200872	0.286941	0.195781	0.319915	0.271117	0.339376
DG(29:0)	1.02505	1.09538	0.984477	0.74665	0.890445	1.10083	0.989574	0.971801	0.970877	1.06157	0.859028	0.813142	0.499041	0.689282	0.840142	1.11597	0.582331	0.699584	1.12784	0.715397	0.63285	1.07807	0.736309	0.794817	0.996676	0.913987	0.677196	0.805275	0.982482	0.739498	0.797567	0.942567	0.983274	1.00345	0.951287	0.721913	0.84713	0.778414	1.37739	1.05317	0.774991	0.935468	1.05244	0.850835	1.00062	0.816645	0.937536	0.925726	1.17288
DG(29:1)	0.724194	0.462224	0.53409	0.613785	0.510837	0.625854	0.576428	0.488402	0.628079	0.578472	0.362741	0.523216	0.467806	0.57845	0.519514	0.65773	0.624859	0.398924	0.965884	0.400634	0.489561	0.766807	0.314868	0.419485	0.692807	0.409603	0.672876	0.604031	0.574726	0.668341	0.371041	0.384453	0.460118	0.539469	0.508112	0.44246	0.695679	0.498444	0.571618	0.80468	0.502727	0.470505	0.734316	0.589964	0.598014	0.648552	0.526537	0.689466	0.944679
DG(30:0)	2.3908	2.40431	1.76563	1.79653	1.86309	1.72051	2.00309	2.61942	2.66035	2.38827	2.22427	2.05298	1.5867	1.86575	1.93331	2.94255	1.71104	1.68867	3.43981	2.39652	2.18922	2.84872	2.23376	2.44321	3.26444	2.88785	2.67222	2.45931	3.31097	2.26098	1.85171	2.36366	3.33959	2.60868	2.71125	2.12009	2.57984	2.58787	3.91284	3.16018	2.68319	3.26685	3.0545	2.60526	3.49561	2.60046	2.99289	3.5612	2.95237
DG(30:1)	1.36054	0.798683	0.854451	0.75343	0.998384	0.924051	1.04283	1.18805	1.12058	0.844464	0.846164	0.828716	0.632488	0.835337	0.703982	1.64958	0.56098	0.601631	1.73693	0.797723	0.547937	0.691502	0.509155	0.77568	1.20614	1.09446	0.721207	0.838149	1.47175	0.682881	0.789793	0.952023	1.50665	1.367	0.845172	0.701289	0.724804	0.593404	0.763671	1.13578	0.681198	1.38557	1.47081	1.19688	0.991156	0.712347	1.28329	1.36077	1.34684
DG(30:2)	0.325512	0.217428	0.148042	0.229103	0.23189	0.271432	0.23735	0.208746	0.272039	0.14432	0.115562	0.184304	0.129138	0.106466	0.15785	0.227802	0.160594	0.133988	0.502142	0.161641	0.110831	0.197885	0.0837454	0.0705457	0.1918	0.177351	0.101703	0.150998	0.256742	0.229175	0.0861519	0.159407	0.250696	0.263097	0.124225	0.0543647	0.24934	0.119053	0.18833	0.231182	0.142203	0.183667	0.189876	0.209902	0.211054	0.150156	0.192867	0.186356	0.390303
DG(31:1)	1.31397	0.730002	0.44523	0.667148	0.498585	0.443657	0.778663	0.781868	1.11529	1.1004	0.648318	0.54933	0.520769	0.384613	0.583246	1.52728	0.649384	0.514212	1.79171	0.824665	0.521526	0.540102	0.296004	0.629986	0.85462	0.818263	0.623882	0.55379	1.44525	0.52566	0.559634	0.727384	1.21052	1.01261	0.824142	0.624486	0.893003	0.702301	0.75362	0.935746	0.38839	1.11114	1.49731	0.978576	1.03591	0.66025	0.541023	1.20831	1.45013
DG(32:0)	7.08641	8.89731	7.37079	6.61271	7.69293	6.51167	7.60855	10.0394	9.63263	9.77124	9.8692	4.57643	6.01313	7.65222	5.89584	8.66958	6.99048	6.30749	12.7279	8.34562	6.29596	6.18426	7.46273	8.0871	8.49403	10.436	7.36334	6.96576	9.90923	7.54942	7.12299	9.19405	8.90922	8.68952	9.11863	7.3018	7.89511	7.74096	8.50544	8.2123	7.41267	8.60805	11.4034	9.2505	12.6796	8.13925	10.3397	12.8855	8.13301
DG(32:1)	0.23187	0.162043	0.0950498	0.200786	0.119423	0.150152	0.173971	0.198367	0.276785	0.20592	0.179482	0.0901715	0.127578	0.19039	0.147566	0.157328	0.0854977	0.0974588	0.515752	0.535824	0.44341	0.12559	0.338146	0.561035	0.277526	0.61962	0.585188	0.375511	0.80673	0.432316	0.126126	0.163803	0.373399	0.179854	0.389348	0.346197	0.324469	0.569282	0.646984	0.272219	0.401991	0.714897	0.633726	0.671153	0.411767	0.490076	0.446383	0.668611	0.607197
DG(32:2)	1.4316	0.839787	0.615885	0.879547	0.917144	1.04011	1.07383	1.41302	1.4035	1.10642	0.862055	0.950276	0.634638	0.684538	0.491492	1.77723	1.00546	0.53383	1.94821	0.921385	0.689676	0.557469	0.465632	0.887369	1.06689	1.60146	0.684482	0.699106	1.48776	0.653528	0.68376	0.78874	1.98945	1.46462	1.11811	0.390974	0.938339	0.330385	0.797575	1.11245	0.640469	1.21719	2.17605	1.35309	1.12554	0.936526	1.37709	1.7151	1.72287
DG(32:3)	1.84572	0.927147	0.876833	0.912096	1.07853	0.876432	1.27687	0.818207	0.954383	1.16625	0.915364	0.825691	0.847155	1.05121	0.826013	1.03383	1.03173	0.790733	0.867754	0.832892	0.830276	1.02024	0.948247	0.9458	1.07854	1.12665	1.12619	1.33643	1.0055	0.927179	0.8291	1.21136	0.898704	1.02837	0.880084	0.81557	1.00367	0.828034	1.05553	0.963134	1.06614	0.782885	0.848591	0.920097	1.16944	0.867705	1.11406	1.17534	1.16924
DG(33:0)	0.603786	0.344391	0.201992	0.260088	0.464848	0.260133	0.537268	0.531104	0.794092	0.532548	0.505877	0.0789275	0.249809	0.313512	0.515821	0.772977	0.436903	0.308216	1.22518	0.623648	0.34612	0.531219	0.407265	0.659578	0.958243	0.962113	0.473312	0.493019	1.30846	0.500142	0.291192	0.810918	0.866917	0.681903	0.775346	0.35476	0.667374	0.516877	1.0573	0.811487	0.401946	0.622167	0.894825	0.852966	0.992019	0.545801	0.520829	1.00135	0.93214
DG(33:2)	0.684191	0.186611	0.100613	0.209162	0.0886404	0.214048	0.22123	0.359173	0.310416	0.497144	0.260366	0.0271585	0.180357	0.114332	0.159841	0.255535	0.237001	0.152608	0.21834	0.0492881	0.109862	0.335327	0.0821025	0.121028	0.138973	0.227115	0.401318	0.0339442	0.0616021	0.13569	0.176821	0.324198	0.284356	0.458931	0.166533	0.235525	0.0636197	0.0445072	0.0566768	0.134797	0.238022	0.1536	0.152225	0	0.117956	0.130202	0.204756	0.146563	0.237731
DG(34:0)	14.7436	14.6057	15.052	13.3292	15.4276	11.8477	13.3261	14.3944	15.3215	16.5218	16.3738	13.8212	13.833	13.7956	11.2262	14.4172	11.5374	12.2733	20.3766	14.7699	14.4342	12.486	15.3028	15.4922	14.5047	16.9949	15.6905	15.5084	17.3234	15.5217	13.6095	14.6164	12.1439	13.4434	15.2783	13.6954	15.895	15.291	15.0524	16.3364	13.7398	15.7309	16.6357	14.2241	19.2288	14.1575	16.5244	19.6211	15.9019
DG(34:1)	4.50504	9.23206	3.27408	2.0654	9.9058	3.43601	6.8204	15.9962	8.9532	4.93198	12.5521	2.14714	3.82409	7.98636	1.37561	11.8714	8.06854	5.60003	18.4077	7.44304	3.10886	2.27139	4.49931	7.47767	8.98451	22.7257	3.86456	1.66362	9.57441	4.04246	6.28266	11.2299	19.9875	15.8087	9.50565	9.39283	3.82915	7.66724	6.44361	7.13836	4.86233	12.4057	23.9525	10.2511	14.3954	5.80162	17.3456	20.9729	4.51423
DG(34:3)	0.275987	0.436909	0.121101	0.115611	0.296719	0.165311	0.213491	0.921858	0.494014	0.195544	0.420407	0.0791239	0.152842	0.477085	0.0397707	0.477262	0.675985	0.170974	0.899722	0.29764	0.106484	0.0968296	0.0839632	0.287406	0.215773	1.21244	0.143409	0.0493349	0.501239	0.103869	0.217467	0.517614	0.979567	0.610182	0.382266	0.138918	0.0844255	0.323744	0.148711	0.227775	0.134997	0.394989	1.40935	0.481508	0.623456	0.13314	0.770757	1.16977	0.228391
DG(35:0)	0.269399	0.0907104	0.100497	0.0824581	0.120422	0.117646	0.255893	0.131027	0.175773	0.198962	0.137615	0.0859084	0.103448	0.140064	0.119548	0.316198	0.200516	0.0835856	0.360426	0.209274	0.0646222	0.19681	0.175674	0.171952	0.169267	0.250339	0.0887783	0.138685	0.204041	0.0845059	0.0919967	0.101381	0.339926	0.166507	0.173705	0.127358	0.156557	0.191511	0.259163	0.110674	0.0848437	0.263979	0.273509	0.108198	0.192524	0.158377	0.256816	0.195788	0.276089
DG(36:0)	11.1878	11.3563	13.5737	11.2727	10.3399	9.79512	11.8174	12.3725	13.2724	13.3438	11.3214	10.9531	12.5309	11.6023	10.3914	10.2121	10.2987	10.2233	15.7905	13.741	13.2792	11.5547	14.7599	13.414	10.9673	13.6356	13.6856	13.1984	14.6354	12.0963	11.907	11.0532	9.5033	10.3539	11.2484	13.0339	15.5664	13.4952	13.4623	12.9565	10.0696	13.6095	14.8419	13.873	12.604	13.5799	13.717	15.1833	11.6782
DG(36:1)	2.53726	4.5746	1.83586	0.960687	5.82512	1.6977	2.8751	7.21749	5.40843	3.11154	7.02872	2.40963	1.97934	4.72434	0.933553	4.80015	3.31379	3.18081	9.3832	5.11597	1.45064	1.02465	2.35397	4.67301	4.99772	11.9721	2.02833	0.809012	5.09065	1.88294	5.09316	5.23278	8.60321	5.55269	4.63141	4.72271	2.47822	4.78352	2.81433	2.78667	3.2057	7.09211	13.3826	3.91018	7.26976	3.50897	11.26	8.66889	2.09448
DG(36:2)	6.58024	14.5092	4.21023	2.50319	15.1081	4.72624	7.48239	21.9468	14.0313	6.33317	16.3584	3.1309	5.55405	11.4321	1.53123	16.5069	10.842	6.3946	24.3483	13.9332	4.16416	1.58267	6.36562	10.1711	13.2469	37.9399	5.26458	2.06721	11.915	4.65524	9.8915	14.8189	25.537	21.1712	14.1742	17.1362	5.157	10.2469	8.14888	9.2011	5.48804	16.514	39.5431	12.3789	14.4272	8.37923	28.0489	26.0867	5.79797
DG(36:3)	2.0839	6.8422	1.51006	0.846775	5.33242	1.44661	2.54572	8.61926	4.53258	2.70213	6.75186	0.308257	1.49155	4.38257	0.152055	5.14083	8.19015	1.60505	11.9603	6.30718	1.01095	0.132657	2.83731	2.5059	3.24808	9.25407	1.87083	0.536126	4.08668	2.31717	3.32541	5.50087	10.4745	5.05575	7.45639	4.68573	1.21743	2.55939	1.44509	3.57126	2.16715	3.90766	14.0479	3.29373	6.16812	2.68349	9.18304	8.56684	1.74498
DG(38:0)	0.455813	0.307568	0.355882	0.335898	0.615107	0.300892	0.737844	0.408094	0.616227	0.449504	0.424659	0.286528	0.149075	0.19334	0.30466	0.431875	0.327589	0.346382	0.495729	0.769856	0.316444	0.421613	0.530242	1.12874	0.666323	0.372342	0.556769	0.317867	0.400659	0.497778	0.394693	0.410233	0.363257	0.574863	0.36805	0.450968	0.431807	0.302127	0.523765	0.51591	0.331931	0.468722	0.727298	0.492931	0.440181	0.270876	0.462351	0.267155	0.579663
DG(38:1)	0.35661	0.652365	0.19266	0.159767	0.728009	0.365332	0.453338	0.825083	0.872478	0.456236	0.927748	0.356937	0.249974	0.475259	0.0917132	0.684577	0.21621	0.514045	1.09601	0.771155	0.088924	0.090649	0.334574	0.463037	0.72612	1.54453	0.249135	0.129098	0.69587	0.167517	0.570879	0.669192	0.81931	0.680512	0.698859	0.504643	0.213289	0.627096	0.235746	0.503073	0.461063	1.06447	1.55735	0.457574	1.07845	0.411785	1.50439	0.84514	0.372409
DG(38:2)	1.16998	2.00198	0.619739	0.254114	2.05828	0.845747	1.05397	3.27121	2.75064	0.998354	2.19915	0.762669	0.848085	1.62081	0.175179	2.57084	1.21997	1.25553	2.8357	2.01177	0.460841	0.190436	0.82849	1.54421	2.14222	5.24008	0.799263	0.163922	1.51162	0.529442	1.43369	1.91453	2.98938	2.23946	1.80528	2.56771	0.763692	2.05709	1.05043	1.45443	1.08567	3.02744	6.70416	1.43767	2.11645	1.28969	4.62278	2.7203	0.739495
DG(38:3)	0.81855	2.51861	0.848969	0.649157	1.79005	1.0075	1.08039	3.2595	2.30275	1.58484	2.56857	1.3147	1.05093	2.26057	0.599949	2.61297	3.06756	1.37335	5.33405	3.90747	0.848049	0.124617	1.88685	3.36083	1.94927	5.05718	1.29114	0.27428	2.71564	1.11872	2.63734	2.12987	3.71334	1.9469	3.34701	2.66431	2.2184	2.88094	1.51545	1.43033	1.36492	3.32073	9.15654	2.21317	3.09554	2.16032	6.11683	3.95166	0.698047
DG(38:4)	0.736823	1.41482	1.74537	0.889585	1.47231	0.565448	0.618962	2.79007	2.25418	1.14745	1.9074	1.98316	2.35638	4.06393	1.65638	1.62308	3.00038	1.27602	3.55729	3.84852	1.43301	0	2.1977	8.31749	2.71328	5.86526	2.16378	0.721508	9.95366	2.30218	3.44196	1.35594	4.74434	1.66385	2.09593	3.59993	6.7712	3.42012	2.5303	2.37642	1.72858	4.78644	11.3143	3.85225	1.94491	2.41202	7.68189	4.0327	1.30369
DG(39:0)	0.242228	0.558753	0.296107	0.186685	0.504239	0.12128	0.447245	0.420602	0.728482	1.37144	0.583258	0.429419	0.513368	0.418135	0.509767	0.448714	0.475486	0.333339	0.813652	0.72006	0.716693	2.96835	0.749205	1.0162	0.702036	0.805162	0.481601	0.678168	0.767083	1.88346	0.25783	0.871276	0.28576	0.746982	0.668066	0.682265	0.730475	0.394932	1.02897	1.29959	0.489816	0.424038	0.626972	0.739797	1.39265	0.864319	1.45206	0.887385	0.425075
DG(40:0)	1.34445	1.34965	1.27114	0.909347	0.97816	1.04973	1.23975	0.972018	1.46344	1.10879	0.852588	0.975304	0.609721	0.878392	1.14696	1.74938	0.835175	0.840146	1.74468	1.32454	0.696925	1.10852	0.889124	1.15995	1.39087	1.33747	1.02522	1.3493	1.62175	1.08907	0.9494	1.14098	1.19335	1.16783	1.07014	0.98776	1.19363	0.982675	1.72994	1.19738	0.798978	1.48805	1.52789	1.27621	1.32992	1.01402	1.13887	1.3798	1.70985
DG(40:2)	0.428633	0.475425	0.0598827	0.034199	0.425735	0.165255	0.173697	0.813504	0.774768	0.312873	0.745837	0.196543	0.142197	0.331174	0	0.715734	0.23265	0.328092	0.886946	0.47	0.0480677	0.0672676	0.259722	0.393386	0.495422	1.46989	0.170411	0.0178664	0.482215	0.142103	0.224047	0.653395	0.698191	0.529335	0.538839	0.805541	0.119878	0.502778	0.242395	0.316	0.347894	0.892523	1.80569	0.42313	0.519744	0.269869	1.34671	0.533929	0.194542
DG(40:4)	0.0398447	0.603763	0.149123	0.0636671	0.486876	0.0844035	0.160645	1.15871	0.67705	0.144093	1.01201	0.495724	0.190746	0.683505	0.15904	0.739287	0.447589	0.202708	1.58697	0.96317	0.0752384	0.0419652	0.398989	1.04133	0.501676	1.60878	0.188544	0.0163605	0.746463	0.169544	0.650428	0.602609	1.01216	0.652648	0.73807	0.761521	0.349509	0.431406	0.238354	0.539468	0.243934	1.02508	1.86631	0.470913	0.626123	0.374268	1.45665	0.941091	0.203822
DG(40:5)	0.238157	2.5186	0.431339	0.131029	1.67945	0.589165	0.650728	4.12431	1.51016	0.50322	2.06768	0.298913	0.390409	1.73706	0.0892858	1.38739	0.683432	0.414152	4.38736	2.25925	0.345692	0.114347	0.763181	2.00185	1.24698	4.91573	0.590266	0	1.73048	0.672686	1.02741	1.35013	2.23114	2.1704	1.62165	2.06211	0.45016	0.814643	0.412432	1.72234	0.494692	2.62028	4.12381	1.09123	1.09448	0.83546	2.6969	1.81693	0.392618
DG(41:0)	0.596303	0.627656	0.492848	0.607202	0.576492	0.575353	0.644696	0.517729	0.759989	0.613908	0.540422	0.681246	0.385734	0.483371	0.660467	0.894014	0.530528	0.42127	1.03846	0.572815	0.346889	0.501604	0.421226	0.717151	0.744047	0.53169	0.538946	0.626629	0.850534	0.514266	0.358473	0.707073	0.620861	0.645402	0.592261	0.38586	0.670433	0.465737	0.887177	0.57721	0.34019	0.631668	0.821189	0.693435	0.701116	0.700812	0.412876	0.757344	0.84492
DG(41:5)	0.355735	0.121756	0.296263	0.40995	0.490126	0.13303	0.74154	0.116911	0.947179	2.45242	1.45012	1.04957	1.15463	0.593922	0.396381	0.0179083	0.718105	0.423404	0.407141	0.274247	0.256749	5.5986	0.258269	0.351236	0.403329	0.243794	0.383873	0.240781	0.169572	0.301	0.313141	0.810288	0.0605611	2.06202	0.424273	0.181449	0.298019	0.141867	0.141441	1.08744	0.477728	0.0765465	0.0778895	0.155743	3.17419	0.458968	0.081453	0.116672	0.344843
DG(42:0)	1.14519	1.07146	0.993149	0.806326	1.04511	1.04972	1.00452	0.646007	0.983216	1.44082	1.24962	0.818034	0.966902	0.774529	0.853622	1.21277	0.640712	0.767319	1.45104	1.20308	0.665654	3.1952	0.820167	1.31188	1.3751	1.40079	1.15613	1.23183	1.25029	1.98042	0.624024	1.11397	0.636872	1.05195	1.08567	0.665086	1.11244	0.849506	1.26723	1.41127	0.605812	0.888743	1.17313	0.872832	1.68005	1.14405	1.44353	1.25623	1.27005
DG(42:1)	1.03714	0.630805	0.490904	0.339598	0.62684	0.620644	0.526689	0.745599	0.699278	0.635565	0.64574	0.42867	0.478154	0.724798	0.244787	1.21536	0.359159	0.444076	1.14404	0.862415	0.209805	0.166545	0.63577	0.445983	0.621948	1.52737	0.324486	0.213284	1.19242	0.260459	0.639209	0.571409	0.789725	0.533061	0.671753	0.376241	0.411833	0.40943	0.409795	0.362224	0.454075	0.821815	1.01568	0.693854	0.831569	0.501061	1.09047	0.779981	1.0928
DG(42:8)	1.0348	1.55633	1.63503	1.26636	0.947804	1.31704	1.26932	1.11219	0.969018	1.05758	0.889097	0.943177	0.791248	1.2347	0.684144	1.15681	1.24643	0.915454	0.668026	1.07298	1.17329	0.802825	1.22276	1.19993	1.02237	1.51531	0.951931	1.23661	1.38137	1.36027	1.48492	1.10998	1.60153	1.46732	1.03403	1.19449	1.07728	1.06075	1.27038	1.08894	1.1079	1.41726	1.35489	0.991371	0.778301	0.999223	1.2215	1.35101	1.16515
DG(44:2)	0.652602	0.579988	0.188235	0.0608306	0.527407	0.560343	0.147126	0.464967	0.298058	0.581674	0.599157	0.206752	0.491057	0.622765	0.0399839	0.957435	0.188753	0.352885	0.987557	0.926917	0.0231204	0.0593972	0.511391	0.467685	0.241296	2.24797	0.341798	0.0214489	1.2609	0.177016	0.688486	0.461326	0.604772	0.404199	0.55356	0.185395	0.086831	0.416415	0.0943181	0.116988	0.214351	0.775797	0.602178	0.446376	0.65376	0.248588	1.39639	0.599241	1.05751
DG-o(34:1)	0.320755	0.304348	0.120101	0.0932691	0.263761	0.100421	0.392243	0.534242	0.384735	0.375261	0.482519	0.148129	0.20141	0.178763	0.0224836	0.475051	0.74165	0.2733	0.665187	0.339527	0.0475456	0.204055	0.206671	0.489782	0.405898	0.769264	0.277059	0.138035	0.647754	0.303905	0.317231	0.48247	1.11309	0.294778	0.510651	0.875057	0.149384	0.233993	0.495351	0.182553	0.464001	0.447336	0.85595	0.577909	0.568628	0.171167	0.898657	1.02364	0.231255
DG-o(40:1)	1.99434	1.69542	0.600463	0.571307	0.925468	0.906861	1.38459	2.15238	2.59475	2.57896	1.58657	1.28426	0.676749	1.54706	0.448477	1.40215	2.16886	1.18563	2.05476	0.987857	0.282878	0.630454	1.12384	3.00058	2.36108	5.09932	0.828073	0.246713	3.94563	0.730691	1.67353	2.5219	2.44879	1.03398	1.52109	2.75183	0.59458	1.30942	2.23667	0.544123	2.25257	2.05042	6.50098	1.01052	3.06928	0.92496	2.5136	1.60992	1.30035
DG-o(42:1)	0.572076	0.498297	0.220793	0.134214	0.178481	0.261575	0.437982	0.58122	0.631073	0.975093	0.57478	0.497736	0.151926	0.429531	0.161901	0.36778	0.298991	0.266022	0.664572	0.443624	0.163144	0.451156	0.324233	0.816056	0.750396	1.62208	0.196912	0.094699	1.33793	0.232167	0.63215	0.829532	0.512581	0.376217	0.490238	0.673821	0.270205	0.553263	0.616069	0.295216	0.755325	0.752618	1.43718	0.290695	1.02857	0.315467	0.927319	0.487668	0.311874
DG-o(42:2)	2.14906	1.38185	0.465345	0.448052	0.856243	0.908358	0.91304	1.94973	2.24869	1.67205	1.39565	1.34613	0.724681	1.24705	0.177641	1.54571	1.47905	1.11609	1.67867	1.23908	0.355381	0.134755	1.33958	2.4514	2.69436	6.47761	0.833303	0.322022	4.29959	0.616441	1.58086	2.25162	2.07408	0.974772	2.00348	3.04134	0.517501	1.48553	1.58174	0.605545	2.11303	2.2168	7.08648	1.11252	3.01852	0.961781	2.98296	1.31121	1.01631
DG-o(42:3)	0.92716	1.18694	0.0511644	0.07466	0.405036	0.3495	0.388042	0.911768	0.882953	1.00951	0.503999	0.480637	0.168916	0.691209	0.0812287	0.774522	1.52709	0.42843	0.936296	0.487426	0.0430918	0.0671934	0.685051	0.993595	0.950706	1.92386	0.37107	0.0635631	1.85282	0.304346	0.833805	0.987766	1.45099	0.425198	1.32513	0.90977	0.269175	0.751576	0.440727	0.160038	0.991448	0.572975	3.59791	0.171266	1.24736	0.216719	1.68137	0.531026	0.415269
DG-o(44:1)	0.225057	0.19952	0.32545	0.28977	0.23086	0.141525	0.2488	0.190063	0.310709	0.232097	0.327681	0.238477	0.229896	0.134567	0.116633	0.137473	0.130229	0.143534	0.587419	0.578057	0.664593	0.503531	0.57917	0.719303	0.755926	0.872967	0.686802	0.792654	0.855134	0.637939	0.287988	0.256178	0.180431	0.181708	0.596279	0.68039	0.683685	0.645758	0.731128	0.775938	0.576045	0.616002	0.711634	0.561572	0.525585	0.52962	0.907189	0.959862	0.729877
LPC(12:0)	1.03705	0.923747	0.773354	0.831295	1.00773	0.961711	0.898972	0.895197	0.762972	0.830013	0.835188	0.833114	0.852039	0.806358	0.806878	0.759947	0.82197	0.872049	0.835234	0.78366	0.871318	0.817303	0.869232	0.887692	0.88349	0.821117	0.890565	0.758736	0.815998	0.815502	0.902484	0.89854	0.902352	0.903375	0.903262	0.839026	0.903138	0.816262	0.808926	0.811805	0.846497	0.874222	0.756775	0.865711	0.918956	0.815166	0.799919	0.961634	0.824316
LPC(15:0)	0.317646	0.298819	0.480555	0.367456	0.25385	0.401654	0.303019	0.713855	0.659303	0.515266	0.356113	0.453326	0.305342	0.438221	0.399094	0.402849	0.548294	0.783568	0.165815	0.304801	0.463554	0.598832	0.366656	0.686735	0.380175	0.634378	0.380153	0.388413	0.592678	0.24772	0.421936	0.488766	0.306908	0.335245	0.356186	0.271728	1.0114	0.300397	0.452125	0.221638	0.560731	0.248282	0.529534	0.282237	0.631992	0.385227	0.518844	0.350726	0.27689
LPC(16:0)	14.4422	24.1531	15.6173	11.0305	11.3575	18.7918	12.8476	30.1111	29.3253	23.1425	22.6697	20.6399	17.1953	21.3325	14.798	21.2097	24.7267	33.8809	18.2882	15.3965	18.8187	23.8289	18.4624	30.0201	15.8542	33.2821	14.5777	14.3648	36.0893	11.4271	20.1774	23.9849	26.0743	13.9567	20.8061	17.6491	35.6146	15.3667	14.6119	10.1365	27.046	15.2071	27.6114	18.4677	32.2202	16.3507	31.7899	21.3585	13.266
LPC(16:1)	0.681937	0.581771	0.870606	0.797307	0.375037	0.875423	0.415698	1.29786	1.19592	0.531789	0.510728	0.677446	0.584351	1.02494	0.820198	0.802277	0.876027	1.66345	0.426872	0.440118	0.558781	0.467228	0.819013	1.21522	0.77103	1.80795	0.500895	0.804308	1.46968	0.319406	0.657417	0.770003	0.782222	0.549866	0.59588	0.545209	2.04006	0.633243	1.01774	0.383102	1.18703	0.681969	1.45998	0.648061	0.72352	0.787563	1.11197	0.927837	0.437731
LPC(17:0)	0.320716	0.316043	0.703069	0.620241	0.252588	0.358113	0.288325	1.17172	1.06027	0.798421	0.49838	0.71403	0.48006	0.888638	0.784466	0.478608	0.873621	1.07584	0.244436	0.380654	0.994841	0.940327	0.540843	1.28086	0.436893	0.694187	0.531563	0.662446	0.947516	0.378303	0.505313	0.488758	0.593435	0.482407	0.409335	0.437347	1.77046	0.451563	0.68559	0.359133	0.383041	0.47845	0.74722	0.543527	0.505189	0.55099	0.900505	0.4546	0.262455
LPC(17:1)	0.103966	0.104052	0.2736	0.262651	0.0892236	0.12583	0.0930194	0.394696	0.306501	0.134398	0.0826194	0.140168	0.0770643	0.254386	0.305386	0.130341	0.159332	0.405645	0.01937	0.074284	0.214232	0.175885	0.213465	0.345317	0.133821	0.132022	0.167338	0.25019	0.238654	0.092118	0.100077	0.136487	0.129833	0.13533	0.0849819	0.0956195	0.677301	0.123035	0.190563	0.127897	0.0854198	0.108124	0.19262	0.126363	0.0797284	0.141374	0.186212	0.124677	0.0573732
LPC(18:0)	5.02633	5.05561	9.52111	8.30544	4.14871	4.60457	4.21997	16.1646	15.2162	12.5411	9.31471	10.634	8.59196	13.1929	9.8062	7.35507	13.5547	13.4099	5.27312	7.50584	15.6252	13.0548	9.64366	19.496	6.8764	11.0389	8.58288	9.61397	16.9803	6.4794	8.50112	6.93097	10.7334	7.76604	5.87112	6.93612	22.2942	7.59797	10.4949	6.81738	5.48993	9.05668	14.7085	10.468	6.51033	9.88632	16.2847	9.60167	4.90805
LPC(18:1)	11.7428	18.6498	10.3071	7.30806	10.9182	16.0943	8.59464	21.5513	16.1227	8.41356	10.9886	13.2328	10.5161	13.1781	9.84502	17.7154	13.4939	27.5117	9.58805	10.4095	10.029	6.25787	13.809	19.4477	12.5724	27.8051	8.93099	8.89065	19.6506	5.98046	15.858	17.1238	19.5265	7.5299	16.0201	12.312	18.8578	11.6868	12.5391	7.16547	23.7424	11.1818	25.0234	11.8705	17.9478	12.4303	22.1614	15.5298	9.08168
LPC(18:2)	3.16302	9.03792	1.5327	1.32932	2.42311	5.9477	2.28147	5.74848	3.29404	2.88137	3.43628	3.55004	2.67257	3.33875	1.75733	4.96692	6.5221	7.63313	4.00274	4.38686	1.57863	0.936488	5.11115	4.18455	2.6392	7.53125	2.19706	1.65423	4.56922	1.72123	5.08501	4.98834	6.7217	1.0992	10.6849	2.44428	4.27607	3.67067	2.51984	1.2901	8.66081	1.95515	9.91408	2.40667	5.34266	3.46624	6.47169	4.91108	2.75673
LPC(19:0)	0.0982835	0.0529555	0.159608	0.14287	0.0596118	0.0848663	0.110146	0.284736	0.254884	0.232424	0.147338	0.190049	0.17856	0.22977	0.162088	0.120408	0.254592	0.226451	0.00914793	0.147614	0.28813	0.210749	0.182833	0.383568	0.111631	0.153093	0.152196	0.145772	0.220237	0.100732	0.15678	0.112596	0.198412	0.13167	0.0687193	0.128798	0.381667	0.117363	0.168426	0.111944	0.0671093	0.131604	0.24421	0.178239	0.057746	0.13605	0.252456	0.134071	0.103131
LPC(19:1)	0.052566	0.03341	0.105252	0.0589463	0.0427179	0.036736	0.0426684	0.143959	0.103542	0.0769031	0.0190399	0.0936652	0.0315373	0.0844129	0.105177	0.0453115	0.0718466	0.113633	0.00910608	0.0369099	0.114615	0.0680256	0.074775	0.144961	0.0483981	0.0842113	0.0356278	0.0917863	0.148262	0.0475568	0.0548626	0.0566106	0.0557332	0.0484151	0.0485532	0.0549021	0.208069	0.0567841	0.105118	0.0519386	0.0316256	0.0557186	0.0870145	0.0828476	0.0375743	0.0469257	0.095609	0.0583627	0.0389678
LPC(20:0)	0.058332	0.0459512	0.134334	0.122073	0.0512913	0.045772	0.0493952	0.241848	0.188283	0.17724	0.152665	0.149619	0.144282	0.169613	0.109509	0.0902167	0.175774	0.159956	0.0723911	0.110802	0.253864	0.139621	0.099826	0.291828	0.130756	0.144437	0.119259	0.116116	0.39852	0.0804893	0.11094	0.122955	0.174049	0.0899336	0.0428099	0.0943113	0.2954	0.106193	0.127208	0.0798829	0.0539252	0.221585	0.205148	0.198129	0.0569655	0.120416	0.29047	0.146439	0.0876688
LPC(20:1)	0.216727	0.326043	0.24873	0.23012	0.199683	0.266512	0.188001	0.442197	0.405306	0.203007	0.323566	0.287144	0.258308	0.311332	0.225672	0.499442	0.325739	0.529523	0.24743	0.307868	0.403205	0.165486	0.321209	0.519516	0.343474	0.718017	0.247037	0.219699	0.662732	0.175312	0.26559	0.340951	0.502401	0.196838	0.419342	0.280757	0.512065	0.340488	0.304596	0.251033	0.332212	0.520961	0.628193	0.455725	0.383842	0.420717	0.801609	0.314157	0.161957
LPC(20:2)	0.190904	0.452643	0.126314	0.158441	0.148898	0.319814	0.105	0.352283	0.238571	0.13921	0.216055	0.204744	0.21343	0.215518	0.1543	0.31411	0.307773	0.429163	0.256318	0.354347	0.17512	0.0582945	0.344218	0.261673	0.15405	0.476687	0.147039	0.103018	0.387864	0.172581	0.196977	0.241047	0.333202	0.119673	0.594173	0.144078	0.302887	0.202636	0.179071	0.139415	0.381301	0.248053	0.531329	0.265844	0.294724	0.257074	0.500303	0.22646	0.141242
LPC(20:3)	0.469784	0.795946	0.525167	0.636043	0.380927	1.04025	0.338615	1.08112	0.592487	0.340185	0.304919	0.452812	0.407962	0.653464	0.529134	0.774903	0.577125	1.13171	0.357308	0.367508	0.28896	0.116835	1.02136	0.754645	0.508446	0.957796	0.34423	0.616814	1.11094	0.37443	0.533967	0.608427	0.96304	0.407217	0.731897	0.52263	1.30032	0.435179	0.668441	0.427936	0.899622	0.592423	0.798883	0.606095	0.433966	0.688762	0.894093	0.803794	0.340498
LPC(20:4)	1.41594	3.03494	1.24647	1.21232	1.21458	2.42475	0.715307	2.59581	1.35147	0.780124	1.25824	1.29441	1.81645	1.78263	0.994102	1.73357	1.47712	2.98402	1.1483	1.22347	0.428214	0.245763	2.46071	2.05811	1.67004	4.06554	0.801116	1.10212	4.15214	0.772202	1.99639	1.67123	2.49681	0.887668	2.38016	1.80168	2.69333	1.28659	1.25043	0.893854	2.38436	1.77866	3.65549	1.95259	1.03197	1.44607	3.40292	2.1208	1.175
LPC(20:5)	0.0785021	0.094857	0.0596836	0.146787	0.0461573	0.111509	0.035469	0.103954	0.0581774	0.0422799	0.0642777	0.0847112	0.0480307	0.0978392	0.037456	0.0829372	0.0595785	0.126209	0.0614383	0.0518401	0.0158762	0.0234856	0.0876308	0.0488123	0.0988154	0.114244	0.036971	0.0455216	0.12745	0.0334926	0.0793905	0.106355	0.121257	0.0340983	0.177839	0.07401	0.118058	0.0440214	0.0637383	0.0654552	0.163835	0.113269	0.0887448	0.0701531	0.0990955	0.0479215	0.120243	0.0816079	0.0638889
LPC(22:4)	0.144491	0.658424	0.152751	0.0964405	0.128397	0.353293	0.095483	0.334521	0.182649	0.108508	0.303347	0.157266	0.288366	0.176164	0.0973768	0.242485	0.188767	0.373111	0.477222	0.361159	0.119033	0.00555137	0.302885	0.366235	0.156384	0.884065	0.137507	0.114012	0.558322	0.110925	0.258618	0.223561	0.293606	0.0790634	0.669905	0.232649	0.216156	0.193596	0.115151	0.103263	0.33837	0.285627	0.41146	0.306147	0.125491	0.298295	0.584774	0.212278	0.136678
LPC(22:5)	0.416715	0.539634	0.847879	0.834871	0.30224	0.582096	0.361948	1.0198	0.615865	0.321634	0.28476	0.42613	0.290111	0.72251	0.612103	0.448088	0.57682	1.0744	0.175856	0.383144	0.473545	0.134259	0.839526	0.928631	0.627259	0.940147	0.39271	0.659759	0.952721	0.387068	0.413181	0.489463	0.756077	0.443992	0.474916	0.70537	1.65116	0.464698	0.670285	0.494257	0.303378	0.645557	0.955138	0.566508	0.145852	0.571628	0.872237	0.631612	0.294435
LPC(22:6)	0.408998	0.387186	0.626284	0.895408	0.317093	0.433891	0.254835	0.832151	0.496075	0.247075	0.243248	0.357685	0.171009	0.806854	0.472433	0.343149	0.533226	0.805286	0.105412	0.363162	0.205005	0.0873297	0.742239	0.618295	0.710666	0.672675	0.253248	0.658269	0.835727	0.359991	0.122306	0.473081	0.724381	0.430148	0.473325	0.516797	1.46243	0.356444	0.677644	0.49612	0.201803	0.489651	0.835813	0.545173	0.169793	0.496034	0.68901	0.67131	0.240258
LPC(24:0)	0.025165	0	0.0100149	0.0206724	0	0.0142974	0.00533906	0.0129396	0.0113694	0.0152472	0.0225166	0.0236678	0.00937049	0.0297189	0.0146409	0.0304451	0.020287	0	0.0282264	0.0222073	0.0256449	0	0.0261208	0.0498374	0.0119333	0.0335778	0.0306625	0.00470517	0.0311003	0	0.0128254	0.00702043	0.0164897	0.0124881	0.0058239	0.00743147	0.0444097	0.0188917	0.014815	0.0107227	0.00963085	0.0112507	0.0124439	0	0.00725107	0.0119428	0.0322444	0.011267	0.0200819
LPC-o(14:0)	0.093676	0.0458526	0.0998837	0.118292	0.0489223	0.0517477	0.0661479	0.100315	0.0937971	0.0592077	0.0808063	0.0989239	0.0641479	0.0868345	0.0842711	0.139468	0.146724	0.116761	0.0791589	0.0414958	0.108309	0.158365	0.0915338	0.136446	0.0880765	0.126716	0.0902877	0.101388	0.106953	0.0231906	0.0844539	0.0597266	0.118391	0.112302	0.115049	0.142684	0.137852	0.0429091	0.105794	0.0721305	0.0971637	0.0736312	0.117141	0.195	0.107033	0.0633916	0.115808	0.0872311	0.0757701
LPC-o(16:0)	1.50467	3.02005	2.68549	1.81764	2.14707	1.40696	1.70941	3.97269	2.63318	2.98871	5.40999	3.47	2.40865	4.92586	1.0659	3.72928	2.94025	2.80667	4.8695	3.92033	4.23416	2.06593	1.70944	7.35899	3.33891	6.76003	3.73273	2.4055	5.27469	3.26568	3.75684	3.46588	6.81318	2.68608	5.02451	4.65177	4.16441	4.91076	4.46293	2.40448	2.9994	2.74195	6.45655	3.72798	4.95777	5.41802	5.37801	3.94042	1.75201
LPC-o(17:0)	0.0309102	0.0818262	0.0894852	0.0490329	0.0417643	0.0157171	0.0419087	0.0940123	0.00459377	0.0576084	0.148142	0.124627	0.0549013	0.0794633	0.0206674	0.102006	0.0685571	0.106138	0.0888927	0.149647	0.115518	0.0414031	0.0218082	0.232691	0.100227	0.146998	0.0988149	0.0438627	0.123869	0.0599985	0.076311	0.094894	0.13165	0.0632077	0.124848	0.103744	0.115691	0.164994	0.147114	0.0447638	0.095213	0.0400122	0.161686	0.0928436	0.142968	0.117935	0.152386	0.085146	0.0358399
LPC-o(18:0)	1.20752	2.02843	2.12106	1.01015	1.29484	0.728892	1.2507	2.39371	2.51182	1.14471	3.81254	2.61661	1.07049	2.27151	0.64849	2.06718	1.34067	2.08005	2.35124	2.83941	1.75666	1.19445	1.04789	4.67496	2.22767	4.24715	1.95997	0.972088	2.91948	1.54292	2.01862	2.83502	2.63945	1.42312	2.51124	2.67304	2.76254	3.46287	3.25361	1.06949	1.8069	1.50336	4.19232	2.04066	3.78418	3.30862	2.4932	2.3535	0.931275
LPC-o(18:1)	0.897192	1.26678	1.02746	0.893378	0.814876	0.964245	0.494607	1.53826	1.06806	0.693151	1.54456	1.25067	1.14322	2.04862	0.443588	1.74436	1.4853	1.87498	1.2128	1.28188	2.11666	0.330032	0.952244	2.42936	1.23346	3.31613	1.20798	1.3078	2.3872	1.01736	1.02312	1.08273	2.37623	0.930092	2.04835	2.08445	1.73255	2.05745	1.42086	0.768696	1.34236	1.38607	3.76551	2.37735	1.19235	2.16947	3.48735	1.59736	1.11121
LPC-o(20:0)	0.22505	0.395051	0.343594	0.263477	0.200035	0.143056	0.267675	0.548528	0.620726	0.263871	0.649402	0.42145	0.229093	0.480154	0.143897	0.377045	0.31469	0.457206	0.288772	0.580226	0.291609	0.249662	0.277692	1.05573	0.59356	0.743619	0.347488	0.174227	0.695138	0.228653	0.348924	0.647995	0.392254	0.256222	0.562749	0.580096	0.495317	0.564711	0.397237	0.179473	0.321784	0.309199	0.976143	0.318954	0.927641	0.56298	0.631649	0.414227	0.149894
LPC-o(20:1)	0.170541	0.226969	0.16486	0.136042	0.10894	0.147357	0.102987	0.259385	0.238384	0.0768207	0.242592	0.274654	0.195441	0.249109	0.0567563	0.300813	0.166416	0.31683	0.112626	0.212694	0.21069	0.0551101	0.204842	0.322768	0.344027	0.640875	0.172706	0.130662	0.452011	0.167455	0.181316	0.325836	0.219865	0.161872	0.38247	0.292722	0.263852	0.388806	0.247	0.129331	0.237629	0.19359	0.775695	0.366876	0.312804	0.449052	0.546495	0.250154	0.141
LPC-o(20:2)	0.0377221	0.116067	0.0572364	0.0723462	0.0112623	0.0704296	0.039441	0.112372	0.0499583	0.0413022	0.0567319	0.0952618	0.032264	0.148407	0.0449151	0.1016	0.127337	0.114502	0.0565345	0.09766	0.0776001	0.00490066	0.100938	0.113278	0.0337898	0.114092	0.0677012	0.077533	0.13786	0.136007	0.0573418	0.0662218	0.121975	0.0443768	0.387052	0.102699	0.177835	0.129577	0.0458647	0.0243965	0.0684563	0.0210513	0.321209	0.103771	0.0940592	0.15232	0.2205	0.0866202	0.029827
LPC-o(22:0)	0.333758	0.465006	0.3981	0.300269	0.0814683	0.12273	0.244911	0.542141	0.733459	0.270492	0.748662	0.477187	0.210251	0.678056	0.228436	0.510818	0.330838	0.537161	0.481181	0.973771	0.31422	0.304008	0.345622	1.14471	0.691587	0.892238	0.389149	0.192381	0.517819	0.250836	0.446614	0.6718	0.286467	0.217554	0.734892	0.76024	0.465156	0.678906	0.460225	0.199457	0.432069	0.34218	1.01373	0.262874	1.15955	0.478269	0.759738	0.540456	0.142804
LPC-o(22:1)	0.274963	0.329577	0.228152	0.167118	0.160187	0.236194	0.149679	0.365237	0.375462	0.0687012	0.411451	0.324842	0.193637	0.360037	0.0748038	0.54493	0.2454	0.475003	0.202587	0.379005	0.217985	0.0817984	0.275216	0.408736	0.501718	0.862179	0.197258	0.120362	0.518448	0.191599	0.230524	0.367415	0.310128	0.229714	0.579639	0.426325	0.275469	0.619251	0.30635	0.156424	0.392075	0.346951	1.1218	0.4315	0.55792	0.541589	0.811882	0.387349	0.164702
LPC-o(22:2)	0.0502996	0.131097	0.0319353	0.0617234	0.0304904	0.0469376	0.0155256	0.105754	0.0630395	0.0550135	0.0797285	0.0797336	0.0349341	0.111193	0.0292619	0.105286	0.128649	0.117738	0.0628464	0.10307	0.0565915	0.0212536	0.0975813	0.0810965	0.073397	0.144924	0.0526851	0.0267221	0.114182	0.127781	0.0598557	0.0884775	0.0785121	0.0261971	0.43324	0.0803281	0.119174	0.131647	0.0384014	0.0342857	0.0798124	0.0340185	0.275849	0.0616755	0.142116	0.147495	0.239997	0.0789411	0.0545475
LPC-o(24:0)	1.29506	1.8765	1.43452	1.04402	0.722523	0.631545	0.849796	1.95809	1.76632	0.835509	1.44267	1.96114	0.926207	2.80091	0.621244	2.09713	1.3844	1.57921	1.18755	1.96209	0.679749	0.733881	1.64183	4.51649	2.5494	3.15779	1.34262	0.337065	2.40057	1.01435	2.87999	2.66192	0.928264	1.02803	2.46074	1.85289	0.86435	2.2962	1.03472	0.984052	1.52841	0.900653	3.26822	0.470231	4.1256	1.92932	2.92509	1.59823	0.817154
LPC-o(24:1)	1.34494	1.42988	0.672977	0.582826	0.389171	0.741375	0.55096	1.09498	1.35871	0.393386	1.21138	1.28135	0.660246	1.67254	0.40166	2.14163	0.903621	1.27155	1.00474	1.71649	0.666109	0.290522	1.04302	2.22903	1.87147	3.17205	0.705897	0.338268	1.26434	0.858666	0.984183	1.73858	0.948709	0.80312	2.20298	1.33964	0.402166	1.73408	1.0924	0.610728	1.59933	1.38144	3.69127	0.963485	2.25408	1.95989	2.65729	1.08923	0.611865
LPC-o(24:2)	0.191807	0.379032	0.0839657	0.0985435	0.0637947	0.133854	0.0530309	0.228133	0.150976	0.100479	0.113223	0.157834	0.0826591	0.335595	0.0491287	0.269947	0.352878	0.211793	0.187403	0.279456	0.0614615	0.0168605	0.240672	0.212746	0.151884	0.27705	0.0911694	0.0436293	0.196742	0.245252	0.127503	0.221091	0.258743	0.102424	0.902136	0.209389	0.125854	0.254544	0.0777101	0.082739	0.221596	0.121181	0.61943	0.0935549	0.317285	0.265848	0.510905	0.187074	0.0736436
LPC-o(26:1)	0.35252	0.335769	0.14453	0.148122	0.0995211	0.206432	0.116762	0.251849	0.259997	0.0487056	0.188496	0.339277	0.123632	0.422445	0.0912553	0.593109	0.234709	0.286366	0.159442	0.247283	0.125268	0.048817	0.24826	0.488372	0.286198	0.575611	0.18034	0.0521983	0.38471	0.171347	0.430599	0.367069	0.155675	0.209272	0.745986	0.161132	0.0867073	0.355894	0.194975	0.149731	0.312014	0.368225	0.855071	0.0991045	0.509918	0.38199	0.880302	0.194078	0.169266
LPC'(-16:0)	0.977401	2.11091	2.14103	1.25305	1.49971	0.898202	1.07251	2.83703	1.76228	2.01184	3.72961	2.27331	1.56205	3.27735	0.771699	2.26466	1.81261	2.0052	3.35716	2.79581	3.00012	1.51475	1.22741	5.34582	2.36986	4.86907	2.75334	1.80234	3.65282	2.37247	2.64296	2.3475	4.90258	1.73821	3.3922	3.32351	3.14828	3.37391	3.07795	1.65449	2.11798	1.79361	4.59484	2.65599	3.65037	4.26478	3.8662	2.58199	1.1932
LPC'(-17:0)	0.0437267	0.0778591	0.116687	0.0413787	0.0621071	0.0343356	0.0396756	0.146623	0.0665816	0.0867397	0.133729	0.120428	0.0690601	0.109379	0.0345534	0.0850709	0.0759133	0.0865317	0.0495152	0.131489	0.10018	0.0565401	0.0242434	0.283057	0.128695	0.174209	0.0944676	0.0407416	0.11263	0.0689274	0.0993914	0.128418	0.113082	0.0637375	0.125949	0.0850382	0.13138	0.131425	0.220473	0.0682876	0.0961353	0.0708314	0.180447	0.0876941	0.166626	0.115818	0.132797	0.0815714	0.0300106
LPC'(-18:0)	0.785265	1.24077	1.34817	0.636307	0.865299	0.47052	0.778638	1.69519	1.54025	0.938028	2.50379	1.73567	0.722431	1.41559	0.371571	1.3103	0.810656	1.28453	1.51195	2.00247	1.12895	0.918053	0.652603	3.30198	1.48055	2.86361	1.35232	0.657804	2.12665	1.03681	1.30749	2.06802	1.82648	0.882335	1.77167	1.87098	1.91114	2.32214	2.06312	0.777771	1.09555	0.826726	2.86459	1.42546	2.94232	2.39969	1.7195	1.55301	0.684572
LPC'(-18:1)	0.84843	0.953536	0.930671	0.69272	0.592747	0.761575	0.418618	1.28488	0.824644	0.634155	1.16073	1.00605	0.970651	1.69502	0.414238	1.23549	1.13732	1.46621	0.937178	1.0675	1.81464	0.333759	0.896895	2.02523	0.991619	2.69974	1.08467	1.02531	1.92209	0.893813	0.831835	0.948006	2.17191	0.779968	1.56136	1.64109	1.54032	1.68822	1.17067	0.667651	0.993297	1.13623	3.04093	1.88628	0.977586	1.7324	2.74362	1.10194	0.832479
LPC'(-20:0)	0.175088	0.265957	0.2581	0.178861	0.122646	0.100426	0.196037	0.374063	0.462333	0.221524	0.400001	0.285908	0.176893	0.348878	0.0967784	0.237858	0.205258	0.360338	0.211773	0.412005	0.223252	0.212557	0.220903	0.655075	0.432755	0.455123	0.25449	0.13543	0.42735	0.200303	0.275183	0.465016	0.254208	0.182604	0.376296	0.398297	0.349409	0.394805	0.284638	0.135945	0.206418	0.169724	0.570133	0.240691	0.675657	0.473533	0.431222	0.316538	0.113264
LPC'(-20:1)	0.126654	0.197518	0.176133	0.112381	0.100274	0.132808	0.107565	0.219871	0.179271	0.0790918	0.206007	0.221816	0.168494	0.225094	0.0540642	0.252532	0.130922	0.254012	0.0764355	0.181097	0.166388	0.0310103	0.163366	0.290703	0.270186	0.522105	0.147581	0.11678	0.328174	0.153841	0.164141	0.261934	0.20479	0.147157	0.344419	0.273446	0.257629	0.328801	0.183033	0.105994	0.199165	0.188956	0.664712	0.319206	0.318186	0.399919	0.510838	0.231609	0.157379
LPC'(-20:2)	0.0240866	0.111675	0.0302072	0.050729	0.0235722	0.0435351	1e-07	0.0840361	0.0387479	0.0212909	0.0612186	0.0676751	0.0324901	0.101113	0.00630467	0.0625814	0.0998824	0.0917393	0.0274951	0.0681621	0.0631768	1e-07	0.0993849	0.0896809	0.0294501	0.0864628	0.0578949	0.0517331	0.0741059	0.098969	0.0566127	0.0450147	0.0711047	0.0317734	0.275129	0.0558793	0.146191	0.0933822	0.028344	0.0102832	0.0516314	0.0437426	0.227063	0.0698179	0.0709785	0.128703	0.164732	0.0818249	0.0258724
LPC'(-22:0)	0.204672	0.329233	0.320377	0.196247	0.0927167	0.0948917	0.20578	0.320393	0.47439	0.244271	0.514558	0.284634	0.133023	0.470068	0.141397	0.334999	0.242391	0.351768	0.280363	0.75529	0.220584	0.233312	0.227695	0.750977	0.463899	0.599083	0.252173	0.139571	0.338328	0.226378	0.335136	0.442083	0.240572	0.156366	0.47284	0.514706	0.317653	0.435597	0.315778	0.17281	0.203261	0.223138	0.732422	0.179622	0.78079	0.543042	0.530773	0.292918	0.119026
LPC'(-22:1)	0.184306	0.265209	0.221277	0.139845	0.12713	0.13036	0.157848	0.325116	0.25736	0.0893553	0.325787	0.226592	0.142964	0.33351	0.059277	0.420325	0.171506	0.359583	0.131294	0.260045	0.151679	0.0798066	0.234428	0.355884	0.414557	0.739341	0.16045	0.0920764	0.400324	0.186289	0.227092	0.338611	0.232841	0.209029	0.488122	0.310235	0.168314	0.408777	0.217808	0.13066	0.277395	0.284156	0.843643	0.294576	0.474075	0.471091	0.619385	0.234576	0.149812
LPC'(-22:2)	0.0180161	0.113216	0.0398398	0.0458906	0.0211512	0.0365704	0.0176735	0.112848	0.0325697	0.0503091	0.0588479	0.0434061	0.0337309	0.09785	1e-07	0.080762	0.124357	0.0808355	0.0264009	0.0711472	0.0260091	0.0119842	0.0855554	0.0434205	0.0652704	0.111739	0.0272426	0.0408259	0.0879235	0.10755	0.046175	0.0776702	0.113108	0.0252328	0.370179	0.0596242	0.110335	0.100275	0.0393558	0.0367316	0.0526099	0.0358669	0.256952	0.0669144	0.0939985	0.113775	0.180641	0.0854811	0.0433183
LPC'(-24:0)	1.01805	1.38026	1.15416	0.820126	0.533381	0.490437	0.723993	1.60224	1.37325	1.11332	1.06465	1.43396	0.652476	2.16499	0.511531	1.65503	1.02897	1.0879	0.981927	1.67026	0.561952	0.593833	1.20476	3.5807	1.89425	2.49484	1.09606	0.283487	1.78914	0.891031	2.46531	2.02721	0.764814	0.787499	2.1181	1.50068	0.642518	1.79523	0.761478	0.785404	1.13981	0.657633	2.62699	0.370919	3.40072	1.81375	2.29455	1.19224	0.646676
LPC'(-24:1)	0.911123	0.960662	0.624884	0.481663	0.337657	0.439049	0.460194	0.759954	0.929787	0.382113	0.82661	0.904802	0.514995	1.15159	0.316571	1.61727	0.688429	0.870608	0.656358	1.26015	0.461473	0.198785	0.839441	1.86832	1.3373	2.18156	0.629507	0.267265	0.961424	0.628324	0.806373	1.19971	0.712418	0.47884	1.67071	0.936824	0.365662	1.30144	0.886406	0.476198	0.95835	0.947779	2.62067	0.702728	1.66436	1.5855	2.09633	0.80189	0.503514
LPC'(-24:2)	0.0921678	0.238612	0.0654549	0.111241	0.0416435	0.106223	0.0579891	0.189329	0.114556	0.0808643	0.106177	0.0823587	0.0541149	0.231194	0.0523347	0.168252	0.241461	0.168829	0.116307	0.222803	0.0499851	0.031245	0.171125	0.171744	0.125711	0.226477	0.0943645	0.039001	0.146785	0.239358	0.108775	0.15741	0.171289	0.0532831	0.671245	0.149024	0.123011	0.184021	0.0690338	0.0697434	0.162216	0.0685102	0.430282	0.0828171	0.212317	0.252339	0.402514	0.122279	0.0799384
LPC'(-26:1)	0.249471	0.275512	0.189317	0.14617	0.101627	0.171183	0.0726134	0.205093	0.197664	0.0891486	0.121192	0.271446	0.127973	0.341393	0.114939	0.531394	0.166274	0.217369	0.114349	0.222284	0.130709	0.0594193	0.231836	0.392977	0.272029	0.490082	0.170271	0.050838	0.297088	0.125897	0.349323	0.272042	0.132302	0.176444	0.644928	0.142969	0.0667219	0.28895	0.149843	0.144934	0.266558	0.289555	0.699586	0.083326	0.391849	0.339189	0.827119	0.170843	0.124196
LPC'(-26:2)	0.0842903	0.224663	0.0361158	0.047802	0.0259127	0.0450406	0.0255905	0.0881238	0.073386	0.0405383	0.0464289	0.0595253	0.0185468	0.153476	0.0322609	0.153885	0.182121	0.0691011	0.109917	0.156513	0.0434015	0.00858219	0.103534	0.101014	0.0802375	0.107538	0.0570982	0.0133129	0.0863082	0.0945671	0.100968	0.0906993	0.084875	0.0487732	0.741818	0.0813859	0.0370213	0.1261	0.0538422	0.0334399	0.0911894	0.112575	0.333928	0.0199001	0.191696	0.154646	0.346956	0.0759716	0.0354155
LPC-p(16:0)	0.195021	0.165549	0.268368	0.145543	0.060209	0.110849	0.149865	0.307551	0.294209	0.24571	0.221294	0.241729	0.249783	0.274076	0.125491	0.173711	0.252518	0.358044	0.26386	0.171934	0.307207	0.177588	0.185624	0.379543	0.102743	0.447482	0.224766	0.154631	0.360685	0.127594	0.276014	0.142803	0.257198	0.0915647	0.156647	0.166469	0.428597	0.195319	0.204323	0.097751	0.158171	0.168766	0.377808	0.167405	0.116472	0.254758	0.337063	0.197462	0.101618
LPC-p(18:0)	0.0358694	0.044114	0.0704833	0.0453402	0.019167	0.0435677	0.0475941	0.0787386	0.115425	0.0763803	0.118655	0.0928909	0.0724848	0.107921	0.0260621	0.0758607	0.112258	0.141108	0.065727	0.0798725	0.101453	0.0913748	0.0827085	0.167536	0.0523504	0.197798	0.0683779	0.041771	0.124208	0.039336	0.0880949	0.0843595	0.0857909	0.050071	0.0575321	0.0889799	0.141109	0.108458	0.0732098	0.0376088	0.0754356	0.0664889	0.189757	0.066216	0.0645095	0.0982751	0.145432	0.0992549	0.053452
LPC-p(18:1)	0.0421737	0.0414894	0.0260913	0.028635	0.0448676	0.0477631	0.034125	0.0419986	0.0324719	0.0501665	0.0444835	0.0648627	0.0397876	0.0442495	0.038405	0.0489789	0.0341296	0.0444411	0.0196527	0.0147825	0.0371668	0.0921718	0.029723	0.0271157	0.0233328	0.0266701	0.021486	0.0185473	0.0351925	0.0342787	0.0435562	0.0364682	0.0328902	0.0440276	0.0199478	0.0213806	0.0368804	0.0250543	0.0178077	0.0257149	0.0312444	0.0144122	0.0399022	0.049046	0.0262144	0.0137704	0.0444294	0.0275299	0.0120717
LPE(12:0)	0.151444	0.147338	0.100765	0.178516	0.142357	0.140843	0.138404	0.118411	0.0938567	0.147553	0.157842	0.158409	0.137026	0.129731	0.106913	0.141728	0.147597	0.144875	0.147253	0.098351	0.128999	0.090114	0.141548	0.127002	0.141239	0.0964818	0.164667	0.108421	0.0927201	0.167971	0.16451	0.126625	0.144272	0.149254	0.136868	0.134233	0.130399	0.0999972	0.158006	0.120524	0.11732	0.151682	0.188867	0.155478	0.162756	0.102675	0.129298	0.138972	0.140944
LPE(16:0)	2.21451	5.52647	0.366644	0.27906	2.00779	2.92492	1.97796	2.53	2.34793	1.16632	6.3695	1.21579	1.86281	1.40909	0.375962	5.25191	5.28973	2.81235	7.01679	6.20425	0.459517	0.88326	1.63386	0.798975	3.37714	5.31106	1.01165	0.275722	1.53621	0.860085	1.28128	3.38821	5.68548	3.39612	16.1495	2.7162	0.528523	2.0396	0.838003	1.5906	4.31797	3.82347	4.27701	2.31305	5.25671	2.41672	5.42868	1.60784	2.17327
LPE(16:1)	0.240093	0.293632	0.0298952	0.0110465	0.291204	0.250704	0.19677	0.448175	0.226166	0.0571427	0.0925857	0.118772	0.171427	0.237529	0.020882	0.759908	0.322741	0.199704	0.256248	0.196426	0.0090793	0.0164601	0.0704421	0.230517	1.13639	0.771595	0.0715625	0.0120639	0.254802	0.0736573	0.255712	0.325825	0.516431	0.353212	0.57977	0.163157	0.0335045	0.276788	0.172133	0.0690855	0.66518	0.326003	0.622004	0.182429	0.396823	0.1654	0.337348	0.23937	0.200617
LPE(18:0)	1.21976	1.29626	0.479629	0.470885	1.46968	1.12073	0.756767	0.751538	0.66356	0.594943	0.96762	0.752562	0.833688	0.667076	0.663617	1.6782	1.2316	0.693088	0.896156	0.774372	0.59885	0.823115	0.577116	0.640238	1.50444	0.983058	0.610924	0.690547	1.09285	0.726443	0.529623	1.09597	1.53504	0.891569	1.45732	0.773488	0.639012	0.623647	0.837669	0.606268	1.19727	0.960224	1.29982	0.94369	1.62189	0.84643	1.08033	0.789079	1.50172
LPE(18:1)	19.6154	27.5027	4.35392	2.17593	24.2161	17.0323	15.6365	25.7894	11.9009	6.05544	7.40022	14.6472	8.64555	10.897	3.24561	51.1365	17.8744	20.8039	15.5412	12.4993	2.25741	3.52309	9.3685	16.0534	42.2295	26.738	5.32418	1.13097	12.8743	5.17997	15.3663	18.8936	30.2201	14.5986	27.3894	13.2503	4.54253	15.3506	8.64603	5.37403	45.1748	7.97421	28.429	8.23294	49.8944	6.81864	19.5511	13.9131	17.7654
LPE(18:2)	5.51926	13.9184	0.928538	0.765865	5.86149	6.77244	4.92656	9.89265	3.12295	2.49228	2.64553	4.39236	2.06088	4.58806	0.971136	18.1553	11.5046	6.07665	6.20114	5.92895	0.637817	0.741091	3.40798	4.8917	13.1123	7.52351	1.54645	0.334395	3.4155	1.74923	5.58485	6.21515	14.4431	2.98291	21.7376	2.86934	2.06612	6.53472	2.26223	1.432	16.8637	1.71345	18.6343	2.19518	16.9748	2.19103	6.3418	5.30668	5.03341
LPE(20:1)	0.206466	0.308571	0.027701	0	0.303436	0.269654	0.221098	0.198488	0.126589	0.0831466	0.307128	0.152857	0.137679	0.0808599	0.0259933	0.57718	0.197985	0.237445	0.511258	0.345956	0.0285177	0.0123559	0.0915985	0.171866	0.611736	0.573862	0.0975278	0	0.168183	0	0.133532	0.307558	0.461408	0.120428	0.45486	0.206154	0.0109968	0.263857	0.103008	0.0402644	0.455963	0.263853	0.454316	0.189547	0.528672	0.117711	0.273685	0.148313	0.271879
LPE(20:2)	0.378122	0.730595	0.0208636	0.0436889	0.274679	0.485466	0.278034	0.428028	0.184479	0.179994	0.190277	0.186989	0.129632	0.208332	0.0540406	0.999481	0.485478	0.384415	0.465238	0.357119	0.020529	0.0236176	0.219092	0.187224	0.570967	0.508747	0.0686097	0	0.195538	0.102707	0.239701	0.313571	0.44483	0.178071	1.12993	0.187745	0.0565446	0.358795	0.0555183	0.0451353	0.855039	0.135444	0.828196	0.15836	0.833592	0.185354	0.383038	0.165552	0.402915
LPE(20:3)	1.05186	2.09877	0.234391	0.151786	1.31056	2.06001	0.909055	2.08995	0.699154	0.337795	0.399487	0.639047	0.433082	0.908628	0.165711	5.23714	1.90146	1.31311	0.990538	0.592467	0.132117	0.0371775	0.653025	1.48598	2.88552	1.52735	0.354065	0.0145988	1.01796	0.365935	1.45337	1.24104	4.3191	1.10184	2.66372	1.29997	0.208633	1.38252	0.849568	0.305872	3.80362	0.51096	2.59214	0.488746	3.11732	0.776356	1.36972	1.4213	0.931193
LPE(20:4)	10.418	25.2224	2.11174	0.708857	15.1783	9.14678	7.71324	18.4632	6.15728	2.17758	5.73819	6.82332	5.97984	9.22431	1.00987	28.4944	16.5537	10.2865	13.9139	9.66737	0.894774	0.752185	4.99645	11.8314	31.4503	24.304	2.60556	0.585844	16.6176	4.19557	7.65274	9.7661	37.5483	9.91261	29.438	16.3724	2.47179	11.9095	4.99931	3.1594	21.4988	8.92428	32.8969	9.27732	16.5552	4.23214	19.8992	9.93596	10.2537
LPE(20:5)	0.421659	0.213824	0.0730298	0.0160258	0.354803	0.191781	0.157669	0.775091	0.215333	0.0135766	0.162101	0.384083	0.040141	0.202574	0.040502	0.634177	0.170007	0.563918	0.173776	0.112164	0.00880596	0.0229983	0.114602	0.263846	1.42693	0.865882	0.0385392	0	0.444612	0.0216485	0.354389	0.25684	1.51535	0.246922	0.368204	0.463066	0.0429853	0.293933	0.103307	0.0387862	0.662715	0.397233	1.02051	0.154866	1.03744	0.0495019	0.474455	0.219398	0.358704
LPE(22:4)	0.980998	4.91261	0.220375	0.115061	1.44361	1.29095	0.823072	1.62329	0.601756	0.409221	1.27721	0.649102	1.0142	1.11727	0.217873	3.87271	3.11613	0.890037	6.19516	3.03803	0.0919805	0.044432	0.669536	1.78973	3.87373	4.95935	0.482819	0.0431631	2.10463	0.483452	0.910475	1.40824	4.66109	1.04123	6.58557	2.33925	0.283758	2.04527	0.610905	0.562084	2.09023	1.89654	3.80433	1.7819	1.2332	0.926352	2.88524	1.26113	1.14753
LPE(22:5)	1.09669	2.70658	0.274897	0.122619	1.33053	1.12868	0.733359	1.48257	1.01112	0.141797	1.13744	0.889442	0.574267	1.21996	0.142263	2.31909	1.78973	1.48668	3.06569	2.12219	0.0517427	0.0800902	0.576838	1.87634	6.41236	5.29183	0.373286	0.0231677	2.27674	0.51977	1.23887	1.5908	4.83604	1.11476	5.08057	4.26611	0.244533	2.30884	0.573887	0.402664	2.27891	3.01685	6.20391	1.16723	1.66925	0.579744	2.902	1.10418	0.813548
LPE(22:6)	0.765473	2.34696	0.188374	0.0481576	1.41844	0.531038	0.412512	1.24775	1.10725	0.0780656	0.94948	0.8514	0.357205	1.00959	0.0937905	1.58058	2.21387	1.38544	1.67555	1.69529	0.0562122	0.070697	0.64558	0.99309	4.31922	2.90349	0.170189	0	1.42547	0.627573	0.52933	0.988673	3.56897	1.19631	4.38188	2.46063	0.222758	1.49812	0.258386	0.331357	1.67907	1.90217	4.14068	0.751974	1.68529	0.260016	2.24135	0.697968	0.653039
LPE-o(16:0)	0.204644	0.22735	0.151543	0.169901	0.0752514	0.119528	0.0721111	0.153867	0.161789	0.260726	0.313317	0.146157	0.150008	0.430215	0.158305	0.2857	0.260601	0.190203	0.145964	0.0954853	0.188024	0.105885	0.121942	0.237249	0.351837	0.299642	0.166944	0.109326	0.192638	0.197949	0.196187	0.15824	0.141798	0.0804152	0.138733	0.188542	0.17018	0.270082	0.212225	0.127874	0.119373	0.0996159	0.317516	0.128838	0.252191	0.190787	0.303839	0.246543	0.0869535
LPE-o(18:0)	0.0488448	0.174623	0.0402354	0.0722304	0.0657152	0.0100356	0.0627977	0.136849	0.15863	0.139063	0.268926	0.16418	0.0334778	0.186253	0.0139861	0.202958	0.139727	0.167725	0.119211	0.109358	0.0467841	0.0721301	0.0407765	0.185108	0.262601	0.267892	0.111904	0.0579391	0.145319	0.0991932	0.127499	0.178778	0.165974	0.0636119	0.107414	0.18073	0.10892	0.281237	0.218227	0.0607715	0.0927395	0.0266141	0.282115	0.0909399	0.244205	0.15671	0.204909	0.131099	0.0109671
LPE'(-16:0)	0.0842345	0.146984	0.0880332	0.12617	0.0293027	0.0412332	0.0751305	0.0992232	0.133663	0.252159	0.233833	0.103991	0.0543102	0.337904	0.0122061	0.299226	0.269463	0.194596	0.0930696	0.0457738	0.107492	0.0881816	0.0283642	0.177313	0.259786	0.232776	0.164926	0.0987004	0.138164	0.290543	0.118236	0.0971765	0.125003	0.0844031	0.134928	0.187814	0.190904	0.244788	0.175728	0.0767591	0.103428	0.0327478	0.197094	0.141704	0.251315	0.193884	0.23683	0.145088	0.0506788
LPE'(-18:0)	0.0628432	0.141983	0.0848951	0.0743889	0.0372418	0.0127097	0.0471544	0.0757756	0.116972	0.178307	0.200874	0.154728	0.0106077	0.14322	0.00840109	0.225645	0.120195	0.164059	0.0969365	0.0892213	0.077251	0.0523373	0.0214875	0.15873	0.217553	0.246771	0.089834	0.0571932	0.119507	0.191122	0.0692199	0.1199	0.135652	0.0360121	0.111339	0.153872	0.0781365	0.190094	0.178032	0.0534706	0.0849314	0.0348855	0.178496	0.0730777	0.25347	0.110003	0.15117	0.107949	0.0526544
LPE-p(18:0)	0.160336	0.207262	0.152007	0.0705386	0.0915718	0.0581103	0.131574	0.233455	0.290917	0.261958	0.395444	0.164148	0.103133	0.24907	0.106575	0.227392	0.241276	0.26781	0.292613	0.309479	0.122276	0.136677	0.10233	0.338805	0.292902	0.45101	0.155053	0.0911188	0.337145	0.132523	0.176757	0.233467	0.32887	0.104054	0.311791	0.289384	0.241031	0.334074	0.235063	0.0982514	0.20621	0.165766	0.72244	0.199298	0.369218	0.340104	0.408531	0.225663	0.0870617
PA(26:0)	2.90678	2.94512	2.68646	2.3756	2.75662	2.99775	2.39716	2.35475	2.00928	3.01839	2.89182	3.06638	2.44801	2.32746	2.43287	2.59628	2.69973	2.82781	2.39264	2.1668	2.49124	2.63685	2.82842	2.03396	2.73801	2.85337	2.98214	2.37974	2.90489	2.29343	2.72413	2.79712	2.18018	2.21256	2.55705	2.82802	2.52801	3.07817	2.71549	2.59196	2.85148	2.36916	2.38286	2.52567	3.03331	2.24174	1.95968	2.71571	2.75387
PA(36:1)	4.09356	5.04796	1.89352	1.95574	3.59698	2.52548	2.36812	5.52046	2.37899	2.06493	5.00392	1.66392	2.4369	4.18299	0.558417	4.65276	6.7323	2.78421	5.18379	4.15073	1.43503	0.561518	2.36836	3.9312	7.95183	7.06129	2.10509	0.615111	5.94299	4.03715	4.75446	6.82993	7.66616	3.28975	4.57222	3.82905	1.49129	5.31277	2.20193	2.44516	4.54807	3.40912	6.46394	2.55393	5.08494	3.31954	6.96883	8.63733	4.39785
PC(24:0)	0.719129	0.833877	0.632372	0.535309	0.663489	0.683491	0.696264	0.959064	0.786517	0.98536	1.20871	0.685572	0.709757	0.864013	0.507459	0.773254	1.34395	0.666405	1.04071	0.796355	0.560374	0.765819	0.674168	0.779267	0.785823	0.86712	0.637066	0.422317	0.724972	0.646706	0.747055	0.984255	1.39905	0.791572	0.75661	0.949221	0.615572	0.816186	0.738093	0.666027	0.82484	0.820906	0.957621	0.683358	0.926848	0.672477	0.835918	0.727348	0.747134
PC(26:0)	14.423	14.7047	13.9287	14.316	15.2475	14.0611	14.1724	15.4575	14.1005	15.1987	14.1663	14.1348	13.8917	14.7183	13.3774	14.4306	15.4704	14.0339	15.0439	14.3803	14.6058	14.3586	14.6857	14.2003	13.6369	13.3905	13.5454	12.6118	14.6309	14.1279	14.5986	14.1087	15.4654	14.238	15.4314	14.3725	13.9512	14.7376	14.2297	13.8485	15.0397	14.1662	14.091	14.2964	14.7639	14.1284	15.0814	14.2657	13.6979
PC(28:1)	0.378736	0.574022	0.238206	0.286171	0.553541	0.341676	0.584318	0.617705	0.436954	0.634222	0.733704	0.389299	0.30934	0.614773	0.130002	0.545487	0.798117	0.320324	0.645049	0.387049	0.180758	0.410646	0.337772	0.42137	0.502179	0.370555	0.483244	0.1993	0.356727	0.449439	0.572534	0.586623	0.345659	0.250261	1.33482	0.277035	0.216125	0.572116	0.384129	0.362478	0.591945	0.331317	0.541111	0.365838	0.616168	0.26407	0.478229	0.488032	0.262684
PC(29:0)	1.39592	1.71502	0.965266	0.880558	1.12378	1.15412	1.14605	2.07081	1.996	0.363169	3.90862	2.37182	1.21497	1.50705	0.894891	1.54604	3.02521	1.50719	2.21858	1.38336	0.958721	1.48766	1.1236	1.61873	1.40431	1.92592	1.12978	0.626452	1.52145	1.15231	1.56898	1.79806	2.46898	1.56573	3.64192	1.91057	1.03423	1.30847	1.4645	1.16535	1.76051	1.56694	2.22654	1.28893	4.21612	1.3293	2.25638	1.6363	1.11003
PC(30:0)	9.23131	7.69175	6.59875	4.36387	6.40732	6.5061	8.11234	9.61165	12.0305	6.68644	14.85	6.99268	7.37734	12.0805	5.04049	9.04715	12.4159	6.0595	12.6808	12.8192	4.80304	5.73604	4.98164	14.6706	13.4111	19.1327	6.49459	3.37566	17.5921	6.6329	12.148	11.3072	11.4549	8.56568	9.94768	4.4735	6.33079	11.7876	15.3742	5.53281	14.8097	13.6285	26.5384	7.9794	14.8167	8.31966	19.0261	14.6449	6.61405
PC(30:1)	0.402811	0.426629	0.317342	0.124174	0.419826	0.333215	0.659197	0.710161	0.941771	0.446324	0.622924	0.570206	0.527554	0.838462	0.185735	0.544116	0.733429	0.405594	0.575866	0.612839	0.204274	0.492756	0.220546	0.746029	0.679845	1.13289	0.380457	0.0338305	0.594111	0.29126	0.907636	0.781914	0.615591	0.362331	0.778487	0.259484	0.204911	0.724826	1.25553	0.369358	0.817318	0.647692	1.43119	0.336731	1.14182	0.466357	0.711055	0.627804	0.3274
PC(30:2)	0.116334	0.189378	0.0320754	0.113419	0.118157	0.180853	0.11999	0.186968	0.136173	0.171736	0.244878	0.158371	0.12229	0.252908	0.0575179	0.219816	0.254778	0.14627	0.171818	0.0777797	0.0785548	0.0945076	0.125246	0.101516	0.059425	0.0789424	0.0936819	0.0639732	0.0776439	0.126715	0.232042	0.14041	0.082784	0.0685013	0.340477	0.131627	0.0789376	0.176398	0.129102	0.0988986	0.198859	0.103438	0.252732	0.10197	0.203719	0.165698	0.190326	0.225442	0.090876
PC(31:0)	3.70475	5.07322	4.26843	1.98327	2.92252	3.17864	5.70514	8.39557	6.33899	4.75187	6.48506	6.17361	3.36463	5.04689	1.49158	8.0454	9.18017	5.14381	4.06469	7.30563	2.48714	3.30886	2.7188	9.33701	7.83853	9.59179	3.69969	1.04176	6.17308	4.51988	6.56861	6.99877	6.37403	5.27244	8.04717	3.60005	2.63487	6.73362	7.40038	3.00578	7.7049	6.39361	12.1519	3.7867	11.1932	3.34271	10.7446	7.45923	2.90345
PC(31:1)	0.944898	0.443409	0.306316	0.230235	0.32677	0.294456	1.14248	0.773335	0.828885	0.271608	1.29037	0.452102	0.362793	0.582304	0.164665	0.887744	0.665697	0.374074	0.161651	0.486752	0.179266	0.651977	0.970506	1.42442	0.460371	0.683619	0.54158	0.0518734	0.50841	0.284737	0.840755	0.759716	0.491611	0.476446	0.56863	0.250755	0.197334	0.573901	1.36369	0.208794	0.692735	0.5679	2.18787	0.978322	2.97342	1.25778	0.957737	1.51468	0.722338
PC(32:0)	122.742	264.786	84.0658	63.4229	136.058	121.766	167.821	264.789	207.309	232.356	340.725	163.126	160.388	253.509	50.4264	294.464	279.08	212.83	344.367	242.052	101.653	126.23	158.997	183.217	224.346	343.787	148.342	40.3417	284.126	177.823	195.068	208.476	269.838	199.052	330.587	200.231	124.543	223.94	108.605	145.478	228.852	234.617	330.972	216.148	292.421	166.556	389.066	266.85	127.553
PC(32:1)	11.6181	12.6996	11.0764	5.43417	10.7487	9.1481	14.0701	22.9351	28.4002	6.01844	17.2614	11.3486	15.8582	31.9645	5.63609	26.4139	20.7727	12.401	22.5945	18.3586	10.7827	5.23817	7.34549	26.0782	33.4639	53.4225	6.85924	3.68798	32.7775	13.3177	19.2777	19.5211	29.3365	19.7175	19.8073	15.0926	8.77498	24.7483	33.0086	11.3019	24.6134	42.6883	55.6055	21.2207	15.368	20.6235	29.1384	30.2658	7.42846
PC(32:2)	0.701731	0.821771	0.382005	0.384588	0.496046	0.434207	0.615018	1.02264	1.08065	0.35534	0.749034	0.401498	0.608412	1.18898	0.319411	1.0752	1.52725	0.470914	1.27509	1.51322	0.377901	0.159607	0.379907	1.00238	1.21846	2.2016	0.411132	0.16196	1.13513	0.429171	0.732435	0.978631	1.71896	0.536548	1.31705	0.406434	0.597666	0.941698	1.7232	0.353546	1.34011	1.44442	3.3381	0.872578	0.679356	0.822927	1.42072	1.50278	0.523372
PC(32:3)	0.119899	0.14217	0.0343911	0.0102381	0.04426	0.071328	0.0722875	0.157226	0.0800771	0.101212	0.163203	0.11118	0.0385135	0.0843129	0.0209037	0.164037	0.131762	0.0962505	0.104362	0.0619625	0.0306676	0.0124982	0.0481045	0.0849196	0.0387372	0.149993	0.0530411	0	0.103759	0.0196634	0.0964723	0.0673735	0.141229	0.0812779	0.217308	0.0488356	0.0130961	0.107978	0.0351835	0.0668712	0.158421	0.097791	0.2301	0.123487	0.117683	0.0111979	0.122221	0.0893935	0.0519215
PC(33:0)	2.66316	4.43881	2.91716	1.62943	3.18284	2.30974	4.03924	7.00404	4.56035	4.62432	5.07872	4.91369	3.114	5.78299	1.39225	6.65582	6.28869	5.46477	4.6746	5.91295	2.14868	2.97801	2.49499	6.59386	6.64134	8.23806	3.15491	0.74297	5.3309	2.60068	5.38893	5.51601	5.78084	4.70503	7.01499	3.08404	2.98072	4.84785	4.50613	3.04991	5.719	6.10644	6.91384	3.48163	7.53885	2.98169	8.39473	5.65988	2.36391
PC(33:1)	3.2101	3.40331	3.66854	1.97922	2.81483	2.31421	4.55833	6.97214	6.37782	2.30918	3.27205	4.76106	2.82757	4.95591	1.86248	6.25583	5.48902	4.02646	2.53598	4.30593	2.63129	1.92191	2.08558	8.36085	7.88775	7.6969	2.37434	1.15272	5.48271	2.49313	6.00796	6.05973	5.36928	3.76064	4.43886	3.12755	2.84851	5.7228	9.00384	2.55307	6.81034	6.69315	11.4397	3.33013	7.2731	3.46455	6.85859	6.19658	2.04065
PC(33:2)	0.829906	1.2305	0.461803	0.50058	0.544717	0.531096	0.782223	1.75103	1.00204	0.565605	0.722327	1.07992	0.512287	1.2299	0.340367	1.59052	2.24963	0.779946	0.707473	1.23391	0.39978	0.282267	0.629918	1.20776	1.03908	0.637508	0.648343	0.199686	0.429056	0.832062	1.02963	1.42576	1.34434	0.518845	2.31087	0.554865	0.558385	1.1642	1.16566	0.529739	1.64097	0.934076	2.88182	0.585202	1.22093	0.610713	1.47658	1.36388	0.51776
PC(34:0)	15.8732	29.0161	10.6095	8.37156	20.3925	11.7225	19.7597	28.5763	22.5046	33.1941	44.6105	26.7226	18.6957	27.1233	6.33788	31.5398	22.5413	29.663	55.4012	33.8468	10.7495	18.2785	16.6917	18.955	22.505	35.3551	21.1679	4.80804	38.5011	14.2522	24.2013	25.9011	28.7494	22.9308	37.1057	17.341	16.6623	24.5607	13.9993	19.8075	27.1639	33.7046	28.8332	24.0181	36.6696	21.7868	43.4139	31.8754	18.9885
PC(34:1)	270.852	356.804	186.214	121.38	244.994	173.598	281.073	455.299	390.628	177.538	362.643	277.53	254.093	389.044	115.775	431.46	395.342	300.395	399.263	339.698	157.636	102.122	231.89	442.176	471.383	556.85	194.582	71.1726	503.522	244.689	355.037	365.061	544.827	292.967	397.476	427.489	191.367	388.886	321.243	220.921	386.63	439.962	728.211	373.228	378.235	273.484	548.719	477.705	215.075
PC(34:2)	58.3434	105.073	30.9046	33.0461	46.8486	36.6077	60.6168	104.49	69.5855	46.5914	90.113	61.5394	68.3855	92.2928	29.1939	89.4473	172.814	53.3545	139.665	125.322	38.8266	14.1904	76.1551	95.3759	84.6817	115.226	46.9276	15.9794	106.206	70.9321	68.2943	82.2846	175.621	39.1732	169.814	72.5211	72.9865	85.3609	61.7147	46.3444	82.8449	107.33	204.542	82.2632	66.4136	62.267	133.591	110.729	63.86
PC(34:3)	1.91552	2.34618	1.00552	1.1716	1.30911	1.23006	1.49511	3.32526	1.66699	0.67658	2.36446	1.26682	1.14685	2.2781	0.931552	2.10055	4.51471	1.81645	3.41021	3.31914	1.26263	0.271608	1.41192	2.13007	2.28772	4.52795	1.18977	0.376687	2.74345	1.41348	2.1286	2.70636	5.56889	1.31522	3.59978	1.30759	1.15916	2.68378	2.11887	1.40918	2.93017	3.73123	7.05306	2.53919	1.47465	1.88836	4.06658	4.00138	1.40873
PC(34:4)	0.101532	0.0345455	0.067168	0.0583335	0.0311293	0.0698806	0.0682549	0.247144	0.0992419	0.0636844	0.192938	0.083746	0.0963272	0.155676	0.0496581	0.195462	0.193887	0.120465	0.167928	0.125746	0.0823668	0.0150028	0.0579399	0.147508	0.152989	0.422278	0.100591	0.0179532	0.449854	0.132125	0.0949212	0.124227	0.219827	0.121673	0.193312	0.037917	0.131891	0.18895	0.115776	0.0648336	0.0771255	0.242502	0.534545	0.161844	0.085693	0.092961	0.31151	0.275975	0.0749253
PC(35:0)	0.202695	0.279892	0.265223	0.153444	0.233104	0.0992209	0.27309	0.528498	0.285331	0.375937	0.511963	0.428323	0.300005	0.434477	0.173654	0.432391	0.285846	0.49196	0.264611	0.50912	0.141373	0.279089	0.234336	0.50176	0.481578	0.511868	0.253378	0.0943925	0.615696	0.118323	0.524721	0.517788	0.48777	0.304463	0.482255	0.0984926	0.328491	0.427341	0.369175	0.213691	0.305999	0.491661	0.426717	0.246595	0.585995	0.262088	0.529881	0.498476	0.190749
PC(35:1)	4.4689	4.89928	5.09839	2.60654	4.51077	2.89502	5.03659	9.56371	5.77229	3.41973	4.62249	6.21191	3.79537	6.44053	2.422	8.40754	6.43734	7.03819	4.02175	6.12975	3.1548	1.84994	3.47923	10.3756	9.92344	9.41695	3.36558	1.5703	7.51439	3.56704	6.50674	7.06476	8.14276	4.99634	6.4185	5.06208	4.38731	6.56687	7.73213	3.98435	7.82054	8.3095	11.1081	5.05453	7.47039	3.99082	9.45256	7.53953	3.34838
PC(35:2)	1.7815	2.42943	1.64516	0.946908	1.53435	1.00277	1.8535	3.42426	2.245	1.14132	2.01478	2.24981	1.15937	2.48966	0.667875	2.9647	4.41237	2.14843	2.11178	3.57515	1.14608	0.400022	1.79597	3.47114	3.64624	3.58876	1.28816	0.497622	2.52105	1.55737	2.13193	2.72969	4.44565	1.36517	4.49665	1.8449	1.7265	2.77514	2.92105	1.39768	2.774	3.4192	5.4317	2.13458	2.27583	1.85746	3.86828	3.05964	1.35012
PC(35:3)	0.161498	0.269456	0.164611	0.118636	0.112411	0.106922	0.151917	0.451854	0.218059	0.0902438	0.339707	0.131846	0.10493	0.241589	0.0929146	0.406713	0.57528	0.250485	0.251089	0.338958	0.126719	0.0106767	0.109396	0.236879	0.376936	0.394315	0.199225	0.0384989	0.213311	0.133943	0.178876	0.213668	0.538724	0.179558	0.419969	0.233713	0.142699	0.354792	0.268318	0.161466	0.197645	0.346687	0.671284	0.178185	0.20202	0.163015	0.363739	0.255517	0.0832736
PC(35:4)	0.0440972	0.262091	0.116658	0.0386229	0.0503949	0.0642315	0.0150302	0.234256	0.0812366	0.042752	0.187514	0.166176	0.102505	0.0368782	0.0739865	0.118234	0.0679061	0.188524	0.0842643	0.182386	0.0130905	0.00961276	0.0693765	0.162482	0.0510862	0.115017	0.03602	0.0596252	0.23349	0.191718	0.130275	0.125344	0.116166	0.113399	0.124652	0.111592	0.113094	0.151786	0.0993707	0.0837601	0.18621	0.167976	0.20537	0.11327	0.0892725	0.0926026	0.29898	0.18879	0.0714404
PC(36:0)	0.367235	0.69079	0.250406	0.125975	0.542009	0.281192	0.389897	0.639829	0.409405	0.961772	1.71629	0.695867	0.871481	0.87923	0.166422	0.470662	0.38884	0.610232	1.53524	1.23747	0.173502	0.504507	0.461207	0.366812	0.656256	1.16776	0.511033	0.213622	3.70775	0.239319	0.85388	0.531068	0.665141	0.174733	0.970683	0.306762	0.332555	0.732566	0.274351	0.411786	0.755863	2.17416	0.39529	1.26945	1.0596	0.697677	1.83929	1.18556	0.620648
PC(36:1)	96.4232	93.7386	61.1205	37.8712	81.6497	50.9807	67.8667	144.582	95.6576	65.8733	75.8084	94.1975	57.6531	104.771	31.0375	136.404	76.2208	117.475	87.4699	80.3651	39.9086	31.3972	76.9643	125.016	134.926	138.378	53.4411	20.0654	151.5	65.0965	119.899	91.4826	131.273	79.2717	80.593	82.104	64.5429	103.629	77.0826	56.8688	107.147	101.878	182.411	76.2178	120.635	78.9758	165.716	146.063	89.3622
PC(36:2)	158.638	200.554	77.2281	46.4111	106.751	87.6626	131.551	193.836	152.981	69.8031	172.786	118.996	102.881	161.084	28.8748	213.403	203.429	170.021	213.72	210.485	76.7893	21.4458	119.354	167.095	217.194	326.002	77.1331	27.316	168.92	101.985	124.534	164.452	323.528	115.346	235.581	187.736	91.4017	198.782	128.531	100.438	170.157	200.525	379.632	197.98	137.136	143.698	306.468	228.072	115.464
PC(36:3)	46.7358	77.0565	17.368	15.8026	25.0865	23.3462	41.0935	53.717	37.6433	20.8487	62.0751	32.3281	26.1989	46.7264	9.25321	53.2673	121.621	42.1557	87.2804	91.9294	20.5808	3.24278	37.6935	42.5214	54.0971	75.3724	21.6444	8.23257	46.7205	36.5943	31.398	47.7508	114.459	21.0409	116.687	50.4058	34.1696	52.2475	30.9475	28.6031	47.6302	48.8767	137.476	55.0862	36.3127	39.4347	93.5638	66.4885	27.0954
PC(36:4)	6.35057	12.4036	4.36482	4.42522	8.01476	4.20458	6.23036	18.7734	5.82542	7.08224	13.5551	5.76637	21.6756	12.0532	6.70705	15.877	23.9641	7.23568	23.3953	18.7628	7.63641	1.21832	10.5636	14.3434	14.6273	20.4727	7.69349	3.86096	57.2447	16.1661	8.18028	10.0542	28.3551	7.33778	16.55	14.3216	13.6128	11.202	8.68115	10.2188	7.83877	26.9303	23.5848	31.1634	4.85478	10.0136	38.0122	31.4553	12.192
PC(36:5)_RT_8.748	0.645945	0.286127	0.418633	0.370413	0.274459	0.241709	0.213515	1.32713	0.275487	0.196491	0.433641	0.550166	0.635628	0.49357	0.584519	0.626037	0.545199	0.390221	0.69726	0.565383	0.361397	0.194439	0.580341	0.918873	0.949623	1.17577	0.407352	0.10711	2.7515	0.552937	0.665776	0.459462	2.5841	0.405993	0.554934	0.922143	0.725509	0.602644	0.41516	0.47214	0.48896	2.23264	1.47269	1.20897	0.305542	0.253958	1.85956	1.11741	0.921142
PC(36:5)_RT_8.837	0.229569	0.772484	0.172904	0.225717	0.24935	0.157108	0.335541	0.732749	0.22704	0.154184	0.653779	0.376042	0.355588	0.431113	0.156657	0.48276	1.16762	0.27058	0.733602	0.652563	0.195215	0.0410983	0.296753	0.45272	0.423685	0.703308	0.194258	0.097889	0.597342	0.37606	0.318037	0.651766	0.884032	0.141421	0.897725	0.36508	0.337519	0.425069	0.219725	0.163657	0.292178	0.722738	0.787678	0.335245	0.338687	0.342822	0.733688	0.751677	0.331564
PC(37:1)	0.340183	0.39068	0.541985	0.315673	0.415574	0.248977	0.304378	0.82579	0.46362	0.332396	0.280608	0.465507	0.347879	0.593059	0.21515	0.571081	0.422186	0.808748	0.249098	0.449081	0.313328	0.255178	0.368876	0.84615	0.622809	0.748208	0.277791	0.159262	0.853485	0.280975	0.617767	0.428969	0.547935	0.408066	0.573289	0.263371	0.608359	0.566512	0.450039	0.252454	0.644869	0.644322	0.861974	0.380427	0.564798	0.417266	0.865882	0.580745	0.388144
PC(37:2)	0.791375	0.817887	0.882131	0.360982	0.66395	0.5528	1.06773	1.39639	0.890655	0.403474	0.797524	0.989878	0.682396	1.04996	0.226323	1.42942	0.956199	1.33672	0.750295	1.11969	0.525579	0.157896	0.55206	1.61995	1.87688	1.93377	0.50118	0.179734	1.34423	0.598375	0.909273	1.21425	1.71627	0.811214	1.25749	0.919423	0.631938	1.40041	1.24186	0.704115	1.12604	1.61718	2.30409	1.06995	1.06712	0.918961	1.86743	1.3925	0.561413
PC(37:3)	0.308379	0.51114	0.406435	0.212588	0.277378	0.18807	0.376166	0.630436	0.416439	0.1953	0.5117	0.327408	0.271941	0.522426	0.167072	0.490207	0.890414	0.524402	0.508445	0.66619	0.269961	0.0915109	0.359828	0.738767	0.572253	0.678334	0.247586	0.134351	0.527003	0.33712	0.512234	0.347182	0.935715	0.242118	0.804492	0.460086	0.554046	0.515185	0.395031	0.259448	0.414197	0.602641	1.04436	0.409302	0.480165	0.36087	0.852519	0.668447	0.180137
PC(37:4)	0.0747244	0.221798	0.219741	0.115364	0.145105	0.0809587	0.0852632	0.533134	0.101708	0.0518036	0.0556148	0.180868	0.312917	0.235555	0.150982	0.310103	0.415306	0.220553	0.0560749	0.289122	0.186707	0	0.166633	0.433735	0.312182	0.440005	0.160706	0.101661	0.896688	0.18873	0.121927	0.207749	0.419787	0.134806	0.223064	0.13208	0.493941	0.220026	0.180013	0.123212	0.121428	0.75158	0.362536	0.58805	0	0.176756	0.833386	0.534319	0.200045
PC(38:0)	0.0169153	0.0780413	0.0125659	0.0106589	0.0392575	0.0822958	0.0218513	0.290828	0	0.0473568	0.103507	0.0767412	0.0937957	0.0914313	0.0109544	0.125571	0.0403232	0.0467759	0.124217	0.123776	0.0184558	0.0333081	0.170059	0.0479003	0.181728	0.118175	0.0580751	0	0.120614	0	0.0309874	0.0910102	0.204787	0.0892449	0.129061	0	0.0934194	0.183479	0.0225592	0.094613	0.133589	0.1181	0.245011	0.0575933	0.0520071	0.0590903	0.146024	0.096731	0.105257
PC(38:1)	1.48885	2.18477	1.10497	0.478361	1.62102	1.02756	1.34297	3.00756	1.54063	1.47452	2.74899	2.04055	1.97141	1.9597	0.466236	2.69622	0.927876	2.54572	2.83265	2.58583	0.795466	0.801314	1.99774	2.21689	1.77321	4.24356	1.27516	0.338366	4.51134	0.792785	2.27617	1.88466	2.50573	1.23029	2.33962	1.24505	1.28165	2.75091	0.931683	1.284	2.21044	4.19528	2.38255	2.3048	2.78486	1.87333	4.50646	2.50227	2.65683
PC(38:2)	14.0347	16.8039	6.4521	3.25161	8.97529	9.82836	11.7403	16.3746	13.4943	4.86591	15.0854	10.7335	12.0856	11.2502	1.9138	22.3645	10.9614	20.7517	18.7629	18.5559	6.57665	1.88925	11.4325	13.6953	19.7499	33.1615	6.41202	2.0285	16.5432	6.95647	10.8895	16.1788	25.7402	10.2879	17.1819	17.3571	6.49001	20.3731	10.0153	11.1536	14.6032	21.1957	27.6814	20.071	14.5605	13.4607	34.9379	19.6053	11.9754
PC(38:3)	12.6955	22.1429	5.91007	5.29316	7.01411	9.2701	10.0156	17.049	10.7241	5.81443	15.7919	9.04513	8.41703	13.618	3.28398	17.6063	25.8079	16.3721	24.964	25.5075	6.35364	1.27524	14.7554	12.6192	13.3154	21.99	6.45411	2.93568	17.2227	11.0783	10.2782	13.2477	28.0828	6.53216	32.7368	13.81	13.3215	14.6778	7.42147	8.85181	12.6751	15.9386	32.2813	16.208	10.9254	12.2676	33.0231	20.5684	8.45116
PC(38:4)	7.78349	16.96	6.35213	4.82978	9.63718	6.0892	7.1904	19.3433	6.60875	6.26682	13.1546	6.83268	16.1469	12.3018	4.46235	15.0448	26.3418	9.98692	26.7777	19.548	6.92113	1.21857	11.2509	15.0101	14.9376	25.7737	7.90284	4.4819	61.7374	14.0558	9.76048	9.61802	30.5083	7.56908	24.4781	12.5307	16.4971	12.2567	8.13828	10.0082	9.48888	29.0493	25.7505	29.3427	5.60654	12.056	42.3071	35.538	10.8353
PC(38:5)	2.38408	5.55154	3.27752	2.34891	2.9464	2.45863	3.11432	8.45124	2.17217	1.74023	5.29293	2.94655	6.8566	4.31977	1.87576	5.22754	4.71926	4.35474	8.89452	5.27746	3.84138	0.301171	3.98225	7.29913	6.34304	11.968	2.89656	2.18969	28.1161	4.61665	3.82648	2.95488	15.454	3.16033	4.99409	4.50923	7.37002	4.98511	3.93781	3.57529	2.52571	14.2367	13.1031	14.76	1.29209	4.20657	20.1594	15.4753	4.26611
PC(38:6)	1.06063	1.20467	1.57955	1.51858	1.29177	0.558733	0.946899	2.9399	1.59379	0.921458	1.97791	2.01091	2.55765	2.06045	1.55036	1.9077	3.75926	2.01477	2.79058	2.81212	1.93131	0.353224	2.31798	3.91483	2.85326	4.00133	1.4632	1.0074	9.68116	2.50447	1.28602	1.39206	6.87045	1.50546	1.63628	3.14043	4.49646	2.50607	1.23634	1.63701	1.05934	5.62036	4.09577	3.73209	0.758756	1.63169	7.40561	3.87756	2.54672
PC(38:7)	0.0392887	0.0683915	0.0257759	0.00868323	0.0326179	0	0.023295	0.129778	0.0719128	0.0386854	0.0525	0.0160151	0.100259	0.0655973	0.042919	0.0713514	0.120125	0.111661	0.122615	0.111497	0.0406201	0	0.0443857	0.0983019	0.124542	0.112372	0.038865	0	0.250015	0.110328	0.0445745	0.025341	0.158957	0.0329803	0.0991642	0.0580451	0.100925	0.102495	0.0665884	0.063293	0.0418883	0.184616	0.172259	0.172881	0	0.0320712	0.154133	0.165173	0.0906023
PC(39:4)	0.0137762	0.0823343	0.065198	0.0418049	0.0226085	0.0265457	0.0161471	0.0973961	0.0103604	0.047053	0.0636414	0.0371141	0.0884561	0.0597597	0.0376102	0.0807735	0.0805525	0.133422	0.119911	0.0372471	0.0591402	0	0.0715562	0.0868406	0.084336	0.164975	0.0487986	0	0.367384	0.104082	0.0480583	0.0737612	0.144827	0.0411239	0.0667781	0.0539219	0.171736	0.0645346	0.0711681	0.0413526	0.0320674	0.18029	0.174717	0.205168	0.0185671	0.106295	0.297131	0.187481	0.0386147
PC(39:5)	0.0126108	0	0.126499	0.065807	0.0108665	0.0431637	0	0.0779671	0	0	0	0.0159617	0.061805	0.0327693	0.0501009	0.0361406	0.12059	0.21137	0.0170698	0.0422438	0.0970736	0	0.130689	0.220429	0.0737009	0.134012	0.0494791	0.0768689	0.411246	0.0512148	0.0157136	0	0.1714	0	0.033608	0	0.392079	0.0169701	0.0275163	0.031878	0	0.189936	0.153062	0.157433	0	0.10156	0.317922	0.114925	0.0306252
PC(39:6)	0	0	0.0749462	0.0328621	0	0	0	0	0.0271095	0	0	0.0186193	0	0.0211872	0.0490025	0	0.0231492	0.0204295	0	0.0668359	0.0861152	0	0.0340109	0.141502	0.0434917	0.018662	0.0155003	0.0422835	0.227257	0.0270963	0	0	0.118066	0	0	0.0568879	0.276748	0.0190107	0	0.0245266	0	0.113898	0.118242	0.0673673	0	0.0378461	0.132489	0.0358206	0.0252837
PC(40:1)	0.237708	0.260207	0.090131	0.0330072	0.185672	0.168048	0.0534467	0.313313	0.16883	0.237687	0.304037	0.22689	0.271485	0.221752	0.0237399	0.431584	0.121102	0.301688	0.338335	0.29595	0.0548924	0.0553221	0.302548	0.196316	0.186801	0.557489	0.125441	0	0.455875	0.0866373	0.256573	0.293961	0.314552	0.137896	0.315486	0.151744	0.0944824	0.269457	0.0713652	0.138792	0.284744	0.489123	0.287758	0.205142	0.322416	0.158045	0.717072	0.249132	0.442951
PC(40:2)	0.904291	1.19499	0.400597	0.163922	0.478759	0.637736	0.695711	1.23665	0.812404	0.381007	0.944787	0.681076	0.876672	0.848295	0.0815785	1.83155	0.774866	1.32933	1.36236	1.12333	0.357637	0.0967661	0.969768	0.906882	0.871235	2.47478	0.504144	0.0817548	1.11048	0.319358	0.747275	1.0358	1.59122	0.516754	1.47048	0.726534	0.405933	1.32852	0.451878	0.727837	1.03597	1.47704	1.55591	1.14192	1.15794	0.727578	2.53549	1.1675	0.956653
PC(40:3)	0.751543	1.42203	0.308934	0.186007	0.444156	0.609469	0.525606	1.15189	0.532176	0.446878	1.10729	0.506637	0.592748	0.791682	0.126709	1.26807	1.12448	1.16476	1.89955	1.75567	0.236037	0.0805127	1.08817	0.796902	0.615267	1.76454	0.374271	0.115582	1.01986	0.494016	0.657174	0.885983	1.51123	0.387486	2.52869	0.72318	0.550052	0.946066	0.392119	0.604463	0.826246	1.11999	1.66193	1.08801	0.718273	0.575182	2.45703	1.13529	0.682263
PC(40:4)	0.787949	2.65082	0.623665	0.428866	0.82382	0.906261	0.710666	1.9896	0.617461	0.62233	2.07036	0.807446	1.69595	1.37459	0.297793	2.14653	1.76937	1.26349	4.33962	2.9735	0.532945	0.116544	1.40505	1.71149	1.34318	3.57894	0.775422	0.244958	5.61879	1.25417	1.21111	1.1251	3.05415	0.828461	3.66133	1.29151	1.33968	1.42638	0.668699	1.30065	1.26005	3.84119	2.32108	3.08211	0.74597	1.29401	4.64935	3.02263	0.901949
PC(40:5)	1.30073	3.60285	2.42847	1.65055	1.30154	1.3686	1.03785	3.89458	1.85512	0.729596	3.24928	1.68264	2.97752	2.2409	1.18247	2.57099	2.18757	2.99952	6.97021	5.52231	2.3444	0.0939633	2.17371	4.27736	3.1825	8.45594	1.83083	1.25838	12.4114	1.81259	1.94445	2.13188	5.36621	1.44326	3.6667	2.33914	5.84164	2.6345	1.54868	2.23897	1.42019	7.79974	5.64163	6.54229	0.828411	2.76399	9.42171	5.18462	1.32066
PC(40:6)	0.987393	2.20954	2.31436	1.61804	0.985799	0.708404	0.789913	3.0811	1.64308	0.67926	1.657	1.49386	1.63705	1.95381	1.31362	1.37017	2.25677	2.78983	4.45867	4.00436	2.16215	0.16594	1.86903	3.88909	2.23837	5.06822	1.40773	1.23585	9.48461	1.99274	1.39945	1.3597	5.26422	1.11708	3.05719	2.24594	6.54862	2.04384	1.30047	1.4897	0.930075	5.67263	5.60093	4.27577	0.721675	1.93837	7.49188	3.54695	1.20958
PC(40:7)	0.318852	0.571792	0.42813	0.309923	0.315866	0.235992	0.324393	0.874198	0.46892	0.17651	0.716982	0.450218	0.630315	0.63872	0.136542	0.439461	0.72013	0.68747	1.07919	0.934997	0.366579	0.0318397	0.579983	0.978478	1.11789	1.69425	0.266143	0.185139	5.26053	0.767358	0.410457	0.480397	2.09119	0.384653	0.872635	0.911534	0.956278	0.781597	0.449564	0.564887	0.265554	2.22856	2.09371	1.67172	0.298507	0.504816	2.54771	1.74566	0.40206
PC(40:8)	0.03945	0.101907	0.0647456	0.0320792	0.0234849	0.0601506	0.0711267	0.175155	0.0391256	0.0316492	0.138309	0.081061	0.197933	0.112429	0.0184885	0.0746814	0.203803	0.0882889	0.243278	0.304883	0.0288291	0	0.084441	0.157224	0.204523	0.425539	0.051036	0.0396212	2.31628	0.197029	0.0120769	0.0587365	0.465398	0.0590409	0.190562	0.188173	0.142966	0.178108	0.141761	0.132577	0.0109861	0.658002	0.589934	0.66052	0.0475133	0.178025	0.792611	0.619585	0.0549374
PC(41:9)	0	0.0424368	0	0	0.0103405	0	0.0393937	0.0433911	0.0409211	0.131399	0.107412	0.0280774	0.00761847	0.0322164	0	0	0.0671097	0.019368	0.0737244	0.0358693	0	0.0456711	0	0.00970502	0.0148249	0.0360663	0.00694455	0	0	0	0.014589	0	0.0246084	0.0253188	0.201131	0.0119795	0	0.0122134	0.00777734	0.00815026	0.0691237	0	0.0782536	0.0091002	0.14771	0.00856108	0.010982	0.0274295	0
PC(42:0)	0.0152838	0.0310493	0.008898	0	0.0242092	0.0174642	0.0121116	0	0.0126395	0.0558169	0.0816153	0.0301418	0.0581648	0.0776829	0	0.0362063	0.0809137	0	0.0985131	0.0545919	0	0	0.0347675	0.0702321	0	0.0807297	0.0340532	0	0.0924504	0.0099045	0.0501481	0.0297629	0.107977	0	0.0123868	0	0.0423832	0	0	0	0	0.0359681	0.0163368	0	0.0165547	0	0.122168	0	0.144239
PC(42:1)	0.303054	0.150116	0.0639563	0.0264364	0.061102	0.148595	0.0343696	0.15878	0.0551481	0.137433	0.168	0.129639	0.238688	0.2432	0.0159557	0.361955	0.229964	0.217285	0.389266	0.229347	0.0417241	0.00778789	0.160924	0.172129	0.0808107	0.479372	0.140145	0.0104095	0.327362	0.0496921	0.272088	0.26714	0.288473	0.0278915	0.121533	0.0303554	0.073822	0.105903	0.0400128	0.0389175	0.140361	0.1853	0.137977	0.148569	0.209829	0.0851608	0.529229	0.110115	0.565405
PC(42:10)	0	0.0221796	0.00947411	0.0151459	0.0084366	0.00896766	0	0.0132672	0.00889873	0	0.0096352	0	0	0.0437402	0.007685	0	0	0.035409	0.00960845	0.0473785	0	0	0.0262564	0.0577356	0.116648	0.0802279	0	0.0111488	0.610804	0.0430431	0	0.0194918	0.109175	0	0.0286625	0.0381079	0.0938395	0.0587344	0.0485924	0.0638205	0	0.145408	0.31833	0.137863	0	0.0241181	0.301696	0.211709	0.0102013
PC(42:2)	0.475643	0.477921	0.134475	0.0382054	0.224956	0.290075	0.170439	0.478356	0.100378	0.218034	0.221733	0.230877	0.280507	0.290891	0.0582121	0.615475	0.306218	0.479965	0.536314	0.36429	0.0669062	0	0.399484	0.349379	0.125774	0.711739	0.175451	0.0213351	0.400067	0.107704	0.300564	0.484744	0.457354	0.154901	0.51591	0.125393	0.0928276	0.318362	0.078729	0.0992128	0.439926	0.32552	0.415006	0.316709	0.364093	0.157295	0.872539	0.311596	0.497289
PC(42:3)	0.275052	0.44401	0.056128	0.0526981	0.0611513	0.141268	0.0981393	0.366071	0.0859435	0.12067	0.129443	0.101113	0.14578	0.206588	0.0270565	0.469547	0.355397	0.230249	0.442826	0.385037	0.00965009	0.00764695	0.292404	0.167817	0.158805	0.444721	0.110809	0.0143212	0.296407	0.0949288	0.200397	0.263784	0.41084	0.0453979	0.573798	0.0889928	0.136991	0.141389	0.0327676	0.0947566	0.271601	0.230453	0.321882	0.157804	0.205356	0.11651	0.643575	0.208997	0.245814
PC(42:4)	0.119173	0.352716	0.0439883	0.0299049	0.0942483	0.12953	0.0439455	0.291786	0.0516992	0.0447366	0.248458	0.0885345	0.115025	0.22787	0.021759	0.276659	0.216294	0.166792	0.557653	0.374895	0.040954	0	0.231276	0.193545	0.102771	0.442479	0.114404	0.00836536	0.397191	0.0789699	0.17442	0.191889	0.435879	0.0570964	0.543913	0.142514	0.0537985	0.170548	0.0363108	0.116781	0.0776455	0.341451	0.209538	0.193563	0.101684	0.0946099	0.547469	0.303688	0.180972
PC(42:5)	0.235977	0.767415	0.130362	0.089819	0.221764	0.235135	0.162385	0.657387	0.218309	0.0802856	0.448705	0.232315	0.38375	0.377677	0.0300579	0.488176	0.218639	0.34986	1.13698	0.664078	0.101328	0.0082754	0.377268	0.435863	0.291168	1.17266	0.198394	0.0336729	0.974825	0.266348	0.250702	0.341569	0.742857	0.212899	0.928216	0.365749	0.241059	0.319426	0.0681915	0.404127	0.22929	0.861668	0.518697	0.675869	0.169208	0.350216	1.28632	0.520976	0.270791
PC(42:6)	0.0823195	0.450266	0.0512994	0.0601229	0.082459	0.0848635	0.0993257	0.359827	0.122107	0.0487642	0.335573	0.165678	0.151458	0.184498	0.0514236	0.223589	0.204707	0.241275	0.876676	0.583709	0.0350904	0.00966856	0.237436	0.26751	0.174302	0.71957	0.123856	0.0161035	0.812736	0.20764	0.117041	0.169379	0.587961	0.0707611	0.773255	0.159754	0.223619	0.229035	0.0140274	0.192008	0.100101	0.585168	0.446395	0.45883	0.0322551	0.154518	0.845815	0.30055	0.103285
PC(42:7)	0.0716507	0.218927	0.104829	0.0452491	0.0824004	0.0521022	0.0571986	0.21613	0.0687469	0	0.291586	0.0654171	0.13896	0.071992	0.0197658	0.127319	0.112072	0.137987	0.626477	0.323108	0.0495977	0	0.128193	0.144265	0.105697	0.477071	0.0462005	0	0.694854	0.126634	0.0704964	0.100839	0.4395	0.0615088	0.281437	0.177531	0.141697	0.126215	0.03937	0.128946	0.108771	0.444407	0.301816	0.396587	0.0264386	0.135873	0.519221	0.239099	0.0160121
PC(42:8)	0.00918655	0.181615	0.0253433	0.0269197	0.0684887	0.065115	0.0273857	0.237491	0.0551741	0.00935098	0.182549	0.0730354	0.247507	0.0757924	0	0.120509	0.0775765	0.0721987	0.356026	0.219822	0	0.00819975	0.0939863	0.171089	0.137529	0.457274	0.0184113	0.0097102	1.23326	0.136609	0.0620311	0.0483794	0.337964	0.0435706	0.177383	0.0956316	0.0959391	0.109696	0.0205377	0.0783104	0.0725385	0.380284	0.249766	0.410155	0.0632256	0.109247	0.410977	0.307906	0.00820354
PC(42:9)	0.0215637	0.0304568	0.0364692	0.0218683	0.0226403	0.0298201	0.0161978	0.109748	0.0633529	0.0179977	0.0769066	0.0460155	0.0400877	0.113193	0	0.0189206	0.068464	0.0670363	0.0735664	0.120183	0.0207495	0	0.050828	0.163967	0.16731	0.260081	0.0758486	0	0.959672	0.0706932	0	0.0513289	0.238124	0.0288677	0.105081	0.109663	0.189061	0.0681801	0.0525246	0.0612141	0.0358869	0.207633	0.360629	0.237572	0.017025	0.115366	0.332785	0.269669	0.0231795
PC(43:9)	0.0931701	0.311555	0.03967	0	0.174646	0.143211	0.245733	0.520938	0.5859	0.620499	0.438606	0.223027	0.241492	0.331894	0	0.248466	0.32199	0.236342	0.302616	0.201589	0.0324367	0.349107	0.0497052	0.287185	0.302478	0.617565	0.0800022	0	0.252825	0.0902234	0.327636	0.300002	0.25104	0.229533	0.394577	0.408032	0.0552371	0.198856	0.0917644	0.101963	0.380974	0.0449331	0.520844	0.155841	1.04783	0.136332	0.320283	0.430488	0.0121739
PC(44:2)	0.191223	0.115843	0	0	0.0674705	0.198898	0.0193056	0.12178	0.0231538	0.0841452	0.0763136	0.052381	0.142318	0.167906	0.0085992	0.391626	0.0671302	0.199844	0.235892	0.186077	0.0167138	0.00859703	0.199572	0.0509946	0.0215156	0.570401	0.0945637	0	0.331147	0.0232948	0.215939	0.114876	0.280506	0.0413686	0.177987	0.0129021	0.00927498	0.0827646	0	0.0272999	0.134732	0.253405	0.0550884	0.123924	0.139191	0.0770835	0.509623	0.0707873	0.523501
PC(44:5)	0.0385336	0.179834	0.0201638	0	0.0400419	0.0617452	0.00993403	0.140146	0	0.0218252	0.0992991	0.0625922	0.057573	0.0571823	0	0.0869535	0.0547067	0.0437595	0.22869	0.105375	0	0	0.0811903	0.067896	0.0206722	0.248805	0.0188849	0	0.186854	0.0197797	0.048795	0.0528576	0.135041	0.0119134	0.231186	0.0470113	0.0134993	0.0528885	0	0.0363522	0.0381262	0.140628	0.131873	0.103679	0.0472176	0.00952822	0.287226	0.0913823	0.0934915
PC(44:8)	0	0.12675	0	0	0	0	0	0.0606352	0.0135802	0	0.113347	0	0.0298513	0	0	0	0.0105186	0	0.193964	0.107453	0	0	0.039058	0.0350562	0.00955783	0.166078	0	0.0111186	0.158419	0	0.0131297	0	0.0837516	0	0.100846	0	0	0.00835607	0	0.0217428	0.00950323	0.0714813	0.0318186	0.0689734	0	0	0.0968985	0.0364148	0
PC(45:9)	0	0.0618167	0	0	0.0290067	0.0135717	0.0157197	0.119358	0.203699	0.117805	0.184311	0.0506163	0.01432	0.10604	0	0.0542568	0.0370272	0.048005	0.0114669	0.0388708	0.00862921	0.112295	0.0151278	0.0501981	0.0712407	0.186787	0.0126435	0	0.0463337	0	0.0731893	0.0687784	0.0274031	0.0808335	0.134035	0.0802053	0	0.0656647	0.00754799	0.0240703	0.123041	0	0.118787	0.0088033	0.458914	0.0109591	0.0855812	0.0640924	0
PC-o(28:0)	0.0976097	0.0923404	0.0777264	0.0341971	0.0392858	0.0540286	0.112236	0.153325	0.175185	1e-07	0.146846	0.0772555	0.0662694	0.0928257	0.0129447	0.102754	0.116736	0.0392252	0.0951381	0.0469886	0.016843	0.0346011	0.0762807	0.208411	0.139018	0.209715	0.0618964	0.0114429	0.211759	0.0484908	0.197697	0.11599	0.108273	0.0634779	0.124612	0.0674459	0.0461369	0.119056	0.136972	0.0451244	0.138585	0.0674262	0.319436	0.0394945	0.175273	0.0893063	0.223468	0.140081	0.0612247
PC-o(29:0)	0.0594318	0.0606577	0.136398	0.0270658	0.0503297	0.0602234	0.127343	0.17343	0.13855	1e-07	0.0716801	0.0756268	0.0492743	0.155264	0.0062912	0.142328	0.198751	0.0921665	0.0699056	0.0438702	0.0173869	0.0216855	0.073469	0.371794	0.152778	0.21894	0.0396839	1e-07	0.126785	0.0271213	0.21925	0.090956	0.139347	0.0593577	0.153084	0.0460817	0.0769055	0.100016	0.219336	0.0576295	0.15005	0.0594345	0.243909	0.0301593	0.202698	0.0474513	0.249403	0.123818	0.0450064
PC-o(30:0)	5.66295	4.58084	4.61573	1.57802	3.36701	2.93103	7.46146	10.6286	7.47184	4.8362	8.95012	5.25686	4.68031	6.39575	1.14443	6.2344	5.75388	3.94801	8.79629	5.21562	1.97736	2.66433	2.74016	13.7701	7.34096	14.5201	3.67463	0.912623	12.0857	2.57501	10.7711	7.26025	6.9261	4.64282	6.72023	5.21741	3.42069	7.27611	7.01548	2.88078	9.09419	4.72202	11.4103	3.18355	11.3781	3.23803	13.4406	8.82071	4.24626
PC-o(31:0)	2.26389	2.47146	2.79337	0.871031	1.90105	1.55681	3.82564	6.1177	3.18497	3.50788	2.54178	3.50972	2.08776	2.31336	0.588661	4.19287	3.25129	2.49629	2.72052	2.92041	1.16193	1.35648	1.38803	7.67606	3.93409	4.89707	2.16284	0.457509	3.5269	1.64824	4.45231	3.81314	4.17954	2.25527	3.59928	2.87122	1.48898	4.25555	3.36334	2.09635	4.14916	1.99775	4.67298	1.49763	6.24087	1.27205	5.6415	3.99651	1.61198
PC-o(32:0)	74.1523	141.596	53.8291	28.486	77.6202	62.6845	112.93	175.027	110.906	156.075	179.595	99.899	86.6456	118.221	20.6603	135.215	103.188	99.5336	269.68	111.255	49.6205	45.2935	76.5142	119.721	98.7431	179.351	85.2646	22.2954	128.499	69.4614	118.549	130.875	197.608	87.0839	167.307	152.764	60.3923	129.902	73.9793	82.6811	139.199	82.6298	129.452	99.9708	165.853	80.725	173.001	151.711	68.5491
PC-o(32:1)	7.27667	8.47379	5.52264	2.56128	5.96357	5.45242	8.07623	16.487	10.1953	5.15581	7.62643	6.68338	8.05867	11.4703	1.68006	13.9166	8.50458	6.35648	12.1298	6.92952	4.80838	2.01938	5.39215	14.7133	12.3772	23.2892	4.51957	1.55838	12.9029	5.3569	11.0043	8.97417	15.3365	7.90455	9.94886	13.7872	3.92585	12.5195	10.0751	6.08133	11.2752	9.94323	14.9616	8.3036	9.06979	6.12056	15.9167	13.2264	5.20777
PC-o(32:2)	0.0972946	0.201831	0.0879148	0.033041	0.0834742	0.0958999	0.164284	0.260948	0.126014	1e-07	0.148479	0.111224	0.0695065	0.21883	0.00595333	0.168261	0.220665	0.077345	0.155622	0.155493	0.0476955	0.00675897	0.152559	0.236491	0.289686	0.342863	0.0691983	0.00638403	0.154822	0.0934493	0.20036	0.132152	0.480435	0.05769	0.407877	0.106765	0.0915087	0.208996	0.158587	0.108087	0.195067	0.101403	0.600025	0.0604651	0.166752	0.0656951	0.367206	0.200268	0.0397778
PC-o(33:0)	2.29417	3.80441	2.51024	0.962971	2.46126	1.9122	3.88586	6.34755	3.83666	3.92005	4.4483	2.59562	2.34446	3.66201	0.650846	4.29089	3.31463	3.32058	4.39668	3.80413	1.44495	1.27106	1.35068	5.92107	4.07151	5.38849	2.21775	0.386385	3.10981	1.36623	3.94698	5.07092	5.4559	2.74164	6.12259	3.54291	1.62777	4.0863	3.80589	2.51489	4.38624	2.63631	4.41888	2.33343	5.64124	1.65597	5.40256	3.82603	1.50085
PC-o(33:1)	0.850272	1.06752	0.973939	0.379842	0.899746	0.698393	1.31853	2.42867	1.32569	0.748095	1.00784	1.06081	0.812518	1.27625	0.294758	1.7698	1.30316	1.09678	1.06251	0.954718	0.602924	0.265974	0.571731	2.58316	2.13416	2.37912	0.692203	0.210761	1.39816	0.660406	1.66325	1.39073	2.77548	0.961053	1.47368	1.59397	0.635677	1.55394	1.76125	0.876135	1.6041	1.2106	2.37202	0.995444	1.48895	0.601681	2.35132	1.5917	0.612684
PC-o(33:2)	0.0878019	0.183482	0.0879715	0.031929	0.0858641	0.0522143	0.116957	0.208933	0.103496	0.0528525	0.111082	0.113203	0.0521473	0.12719	0.0140122	0.169935	0.318837	0.0886654	0.096672	0.147257	0.0557742	0.0222057	0.0949455	0.215142	0.334565	0.176399	0.0768456	0.00526713	0.113425	0.0919564	0.174825	0.131715	0.608207	0.0619564	0.352046	0.107899	0.0743019	0.173111	0.127117	0.088706	0.178205	0.0821064	0.437522	0.071734	0.152043	0.076785	0.277321	0.180069	0.0533799
PC-o(34:0)	14.8161	30.9437	9.63509	4.38321	13.7197	7.95599	20.1718	28.7525	32.0631	23.0715	57.4601	19.1516	11.3661	20.7386	3.72969	22.0767	15.1117	15.8008	62.737	38.7131	8.33869	9.0504	9.97606	21.1165	23.293	40.0329	16.0592	2.49166	20.3046	9.87539	16.8774	33.8485	32.6807	15.6559	37.4385	31.6453	10.0383	29.3945	18.6853	16.631	24.7597	20.2476	41.1203	20.0892	43.0064	19.2158	23.0057	26.9602	10.0634
PC-o(34:1)	71.94	119.102	46.3115	24.2437	91.0888	57.7096	85.8683	144.321	96.6038	73.4841	106.21	61.9505	70.3264	97.4548	17.858	133.409	94.2759	86.0063	172.787	88.8057	49.8173	19.2834	58.8392	125.38	120.694	179.414	62.2809	16.6333	108.461	54.6065	117.768	99.6196	264.785	70.9346	130.612	165.918	44.0456	121.431	83.5966	78.2468	120.021	89.7187	176.205	96.4224	101.834	70.2592	156.726	155.556	59.4517
PC-o(34:2)	19.5421	51.0277	11.0558	9.54538	22.9877	17.5386	28.3881	47.2788	21.9244	29.8613	30.0659	18.2416	16.8453	36.2888	5.3831	40.7655	44.057	20.7236	63.3453	37.428	14.4476	3.75609	19.8196	33.1598	32.0549	42.2775	19.7517	4.76974	25.4855	22.7275	37.8545	30.9551	118.35	15.4107	76.0058	37.5944	19.935	38.5433	21.5676	20.6019	36.9174	17.4387	73.3059	21.3798	26.9969	21.0015	40.7679	54.8196	14.2293
PC-o(34:3)	0.370628	0.602459	0.174396	0.127786	0.399734	0.240507	0.37414	1.18761	0.154802	0.232382	0.521456	0.206125	0.0909247	0.346948	0.0690344	0.642707	0.384562	0.521268	0.952963	0.380517	0.164837	0.0107707	0.255925	0.527797	0.495551	0.530824	0.261759	0.0372293	0.491055	0.238064	0.820683	0.420431	1.26034	0.200994	0.696541	0.428916	0.175652	0.597482	0.23563	0.388991	0.406718	0.418695	1.10078	0.282899	0.382912	0.172142	1.23446	0.664712	0.228305
PC-o(35:1)	1.88422	2.64198	2.39579	0.724153	2.93728	1.3412	2.89212	5.74626	2.6248	2.23092	1.60342	2.36924	1.86863	2.44575	0.725573	3.84353	1.79016	2.39296	1.9154	1.97105	1.24953	0.528627	0.973692	6.64575	5.06964	4.42285	1.63598	0.302185	2.7142	0.955857	4.40617	3.80623	5.32111	1.97149	2.92497	3.19023	1.26957	3.26366	4.1879	2.03813	3.67692	1.86898	4.78962	1.587	3.63622	1.21154	3.212	3.44303	1.16587
PC-o(35:2)	0.888746	1.95333	1.00012	0.475001	1.21457	0.908128	1.54934	3.02678	1.11614	1.18486	0.951365	1.01886	0.696413	1.60026	0.313264	2.00412	2.03028	1.11675	1.47787	1.8266	0.771516	0.178531	0.782108	2.77787	2.2491	2.0264	0.818063	0.206456	1.39034	0.858273	1.98071	1.74359	4.1121	0.876222	3.724	1.43061	1.04771	2.16678	1.80805	1.01525	2.0714	0.864684	3.48876	0.849013	1.70594	0.778984	2.07517	2.42946	0.708844
PC-o(36:0)	2.87251	4.95903	2.02236	0.892585	2.34285	1.38236	3.58448	5.71826	6.82887	3.81567	6.89934	1.05185	2.16795	3.81016	0.769338	3.86412	2.85097	3.23985	5.26536	5.42106	1.01647	1.558	2.16937	4.48304	5.33819	6.36947	2.11968	0.380003	5.09534	1.36544	3.84575	7.12295	3.57002	3.21892	7.4249	5.37795	1.60254	4.07176	3.19203	2.31636	3.77046	3.01677	7.76229	2.24885	8.96117	3.21776	5.81703	5.68524	1.41778
PC-o(36:1)	3.25475	4.75245	3.22582	0.393166	4.63319	1.61263	5.26303	8.67551	6.1202	2.0919	5.6169	4.01949	2.94792	3.97615	0.658827	8.29174	2.47907	2.80838	5.1541	4.02171	1.50585	1.07336	2.13019	9.43274	7.04569	7.98554	2.12963	0.388355	6.18913	1.43844	7.31626	8.34721	7.41786	2.93773	5.19439	6.17411	2.21861	5.78643	5.01956	1.92116	6.11488	2.72771	10.9469	3.724	9.59207	3.83263	4.87906	7.87636	2.37059
PC-o(36:2)	48.6732	68.7799	25.7815	16.9462	46.9482	39.731	46.129	88.9562	49.7387	42.9204	41.7541	36.8582	40.5326	50.4898	11.0327	75.0863	50.8626	46.5271	60.1946	43.8988	23.8653	6.50774	36.6717	67.4045	60.1117	90.4196	28.5835	7.06234	57.7336	26.3383	64.4186	59.7792	120.326	31.6469	75.2818	66.3009	30.19	64.5737	35.9987	31.7715	59.2806	30.5269	109.055	46.3705	52.474	31.0994	76.7834	83.211	36.2537
PC-o(36:3)	21.066	35.298	7.59999	8.20005	16.9874	24.4278	17.5912	38.8676	15.8778	20.7782	17.5536	13.7912	15.7759	24.7502	3.65631	34.5605	39.9523	21.693	32.1717	22.2727	12.4699	1.4605	23.3664	23.4259	22.4951	37.3788	12.5006	3.73216	24.3599	16.1609	25.5839	21.1985	79.9901	12.4005	46.3865	30.3537	14.7365	30.9377	12.3725	13.8071	27.396	12.6738	64.1408	22.8305	17.436	14.8135	41.5814	44.0814	18.2485
PC-o(36:4)	5.99202	14.8597	5.96561	2.43447	9.79384	6.04568	7.64922	18.1529	5.82392	6.27675	10.3392	5.32015	9.82509	10.836	1.55104	10.9169	5.73085	5.25847	20.159	9.27089	4.48748	0.623397	6.28249	20.5012	11.4425	22.9422	6.79013	1.30133	24.2669	8.39173	12.9539	7.79624	40.3439	7.95108	16.1851	18.6022	6.58862	10.7439	5.46728	9.22376	8.63662	12.965	17.7239	14.1828	5.5339	7.22904	21.1381	22.7933	8.40823
PC-o(36:5)	0.229866	0.221512	0.232398	0.0502639	0.220221	0.128877	0.199615	0.978645	0.262453	0.0319561	0.412133	0.323124	0.0637287	0.325489	0.0705151	0.282954	0.0710416	0.292444	0.337332	0.169885	0.114875	0.0306671	0.20818	0.501367	0.577036	0.854903	0.127304	0.00746057	0.779748	0.153778	0.527809	0.192772	1.9901	0.22258	0.260448	0.571849	0.128269	0.268188	0.11743	0.176837	0.28404	0.596872	0.609838	0.248424	0.397067	0.0910574	0.732003	0.46648	0.21493
PC-o(37:2)	0.152488	0.290963	0.127073	0.0576138	0.145451	0.137093	0.202022	0.492646	0.189781	0.159089	0.109784	0.0680796	0.139502	0.213637	0.0396337	0.318023	0.17735	0.211194	0.0815934	0.199938	0.0659569	0.030749	0.115804	0.573163	0.639077	0.423074	0.116181	1e-07	0.346647	0.0892616	0.317353	0.296441	0.367328	0.144307	0.446322	0.230185	0.147295	0.369203	0.25789	0.131731	0.38182	0.169498	0.630063	0.167291	0.360056	0.127308	0.432078	0.329159	0.0232491
PC-o(37:3)	0.0847476	0.207105	0.0680144	0.0264454	0.163746	0.108992	0.118788	0.397779	0.12962	0.110677	0.109031	0.0799644	0.153444	0.208319	0.0139205	0.288593	0.203772	0.176802	0.135075	0.118826	0.0538616	1e-07	0.103783	0.434237	0.260401	0.30316	0.094903	0.00458508	0.199958	0.08613	0.29923	0.212784	0.569453	0.122483	0.33524	0.198544	0.122927	0.247794	0.172926	0.0712794	0.244109	0.141267	0.402267	0.110504	0.190032	0.074107	0.317761	0.317155	0.0542047
PC-o(37:4)	0.237828	0.546671	0.446836	0.080384	0.493056	0.262314	0.374439	0.963253	0.265402	0.215463	0.268199	0.226224	0.288862	0.389619	0.0624671	0.486984	0.28784	0.24409	0.414902	0.440022	0.123216	0.00977763	0.222148	1.7184	0.646434	1.02449	0.233671	0.0205625	0.884689	0.276857	0.576857	0.447159	1.39836	0.322267	0.689673	0.611227	0.255873	0.400775	0.489505	0.23393	0.43033	0.492054	0.893744	0.511355	0.302736	0.17843	0.805187	0.758081	0.302008
PC-o(38:0)	1.61403	2.65626	1.1319	0.468261	1.05044	0.716497	1.61556	2.91376	2.99378	2.79702	2.69127	1.00726	1.02225	2.34326	0.368258	2.2951	1.56392	1.97534	2.45114	2.29322	0.375126	0.895445	1.36714	2.94427	3.05699	3.60625	1.14419	0.103837	2.7158	0.789312	2.54597	3.52975	1.99629	1.62729	3.35764	2.79718	0.850995	1.71726	1.14463	1.06969	1.89119	1.41	3.58757	0.785577	5.18094	1.66102	3.01403	2.10479	0.930098
PC-o(38:1)	8.70662	12.9029	6.11222	3.07427	6.60033	6.1258	10.4293	17.2982	16.9057	8.40083	13.7649	6.42735	7.53194	10.2574	2.54479	17.3334	8.18	10.761	9.44045	9.36214	3.24058	2.41336	8.44704	15.8137	19.4416	20.8811	5.51124	1.0261	12.9427	4.15692	13.1957	18.497	12.5921	9.34205	16.8896	15.7238	4.30311	13.4888	8.88066	7.46723	11.4716	8.76055	27.2866	8.92633	20.4664	9.01292	17.194	15.3273	5.65556
PC-o(38:2)	3.33403	5.00166	1.55525	0.964273	2.26891	2.1271	3.56487	6.78806	4.17388	2.88949	3.18652	0.865229	3.11185	3.60996	0.642414	7.69867	4.89422	2.80197	3.50883	3.74524	0.992144	0.343569	4.51099	6.18408	6.71815	8.13126	1.55159	0.507023	5.68268	1.55855	5.1974	6.48744	6.1981	2.83149	8.60096	4.91227	1.91309	4.59365	3.31215	1.93519	4.86897	2.31026	12.012	3.72821	6.49441	3.38502	7.96764	7.31869	2.24215
PC-o(38:3)	6.62138	12.9123	3.48665	2.97803	5.40633	7.65921	6.76612	15.9197	7.25624	6.22644	5.82033	3.25862	5.65159	7.88539	1.76144	12.3951	9.14798	6.84357	7.08768	7.15091	3.45084	0.634998	10.185	9.75011	10.3316	13.4413	4.12771	1.05617	10.1386	5.30237	9.17188	10.177	15.2386	4.36387	17.6757	9.87057	5.70207	10.6861	4.45416	4.68279	9.4887	4.59097	24.9467	7.34762	9.23572	5.61089	15.2826	15.7308	5.93275
PC-o(38:4)	2.99517	8.44233	1.82756	1.31274	2.75141	4.95258	2.72099	8.36815	2.3906	2.81676	4.25578	2.11102	3.04603	4.27907	0.508141	6.57431	6.89921	3.21014	8.50829	3.93518	1.79277	0.113218	5.47546	3.32826	3.58485	8.92255	2.18236	0.542334	5.40356	3.39815	4.63193	3.46854	14.7745	2.34782	15.1232	6.423	2.92528	5.01699	1.12218	2.64124	4.82952	3.46525	10.2523	4.27581	2.81868	2.78911	9.84143	9.24925	3.22577
PC-o(38:5)	10.7237	14.4086	5.54196	2.66013	9.96888	9.89603	6.35305	16.4359	6.60146	5.34067	11.0023	5.66318	12.0165	10.1291	1.44435	11.3194	8.48611	7.90947	17.7428	9.64172	4.93534	0.42981	9.31951	17.7819	11.4216	27.9397	5.34143	1.3669	23.6745	7.46619	11.3054	7.98485	36.6753	8.21106	15.1813	25.8034	5.5157	12.0579	4.67986	8.20488	8.24078	15.1156	22.83	18.7696	4.60757	6.87866	25.9842	21.3353	12.1037
PC-o(38:6)	0.742992	1.13932	0.908327	0.222232	1.0518	0.430516	0.413738	1.9028	1.07946	0.307893	1.54517	0.891367	0.602615	1.13101	0.141679	0.496662	0.60963	1.17663	2.13015	1.32967	0.248188	0.106407	1.16798	2.47124	1.85574	3.02625	0.511717	0.135644	2.68029	1.01312	1.39147	0.694765	4.78604	1.01793	1.77373	3.2231	0.676264	1.49142	0.421318	0.885992	0.904348	2.54732	3.07105	1.57684	0.756215	0.375632	2.01785	1.97192	0.544461
PC-o(39:1)	0.187721	0.196636	0.150289	0.0541758	0.130607	0.121078	0.210569	0.505779	0.312933	0.19837	0.108424	0.12019	0.136345	0.255976	0.0537413	0.37487	0.14904	0.247327	0.0692724	0.101209	0.0268836	0.0497932	0.101743	0.347075	0.434248	0.338961	0.0596252	0.0130751	0.256101	0.0572121	0.368392	0.404752	0.253673	0.222541	0.287463	0.221145	0.0241011	0.177136	0.222301	0.114274	0.234201	0.1425	0.515155	0.0711334	0.48954	0.103001	0.382639	0.177502	0.076257
PC-o(39:5)	0.0297399	0.0833189	0.0928762	0.0257066	0.0634588	0.0447717	0.0472139	0.165758	0.0515761	0.0383269	0.0451274	0.0175243	0.0712325	0.101233	0.0193898	0.10038	0.0738413	0.100683	0.0598979	0.0738742	0.0157025	1e-07	0.0326455	0.475437	0.148787	0.159787	0.0359381	0.00686268	0.217211	0.0496655	0.120077	0.0625194	0.197521	0.0630153	0.152506	0.156005	0.0226651	0.0879151	0.0351699	0.0250719	0.0537661	0.17528	0.226455	0.07469	0.0280875	0.0328615	0.168972	0.119748	0.0453098
PC-o(40:0)	0.982255	1.82732	0.587196	0.302445	0.533875	0.500949	0.899048	1.76402	1.5597	1.7896	1.00046	1.55728	0.553766	1.73925	0.277597	1.16786	0.967593	1.19755	1.24069	1.19606	0.183703	0.445315	0.859745	2.03301	1.92235	2.12876	0.669121	0.0436025	1.55551	0.498797	1.70206	2.24909	1.2487	0.961709	2.25489	1.32671	0.414508	0.86647	0.617297	0.619814	1.1271	0.604356	2.04018	0.32745	3.1787	0.841592	1.91925	0.926695	0.488576
PC-o(40:1)	8.68725	11.8876	3.70822	2.4293	4.40078	5.5922	6.11081	12.3503	10.535	8.22891	7.29317	5.82936	5.7126	10.6008	2.04914	13.3932	8.14216	10.5779	7.48769	6.19165	2.15823	1.95267	7.35355	11.1115	14.0905	17.4753	4.78025	0.767523	10.3825	3.36826	9.50675	13.8015	10.8245	7.12597	14.3712	10.4981	2.86171	8.12878	4.80268	4.80406	9.74824	6.72938	18.676	4.79268	16.5699	6.9406	17.9202	8.52564	5.21453
PC-o(40:2)	8.92949	13.1784	5.23355	3.40788	6.52219	6.90324	8.2789	18.0296	11.844	8.12134	6.70152	4.84595	8.4748	10.7783	2.72673	19.2273	9.48123	11.2051	7.11107	7.63791	3.55489	1.50287	10.5347	14.2512	20.5227	20.3908	4.97947	0.977753	14.7099	4.84809	12.7614	15.0106	14.1699	8.06353	19.943	13.0261	4.72953	11.7612	7.1977	5.74905	12.0795	6.56741	28.3605	8.54052	15.887	8.17327	20.3969	14.5568	6.77384
PC-o(40:3)	2.84448	4.6974	1.83982	1.26354	2.1601	2.64652	3.02169	6.85914	3.30621	2.33624	2.19959	0.953446	2.53154	4.28601	0.753236	6.20745	4.40267	3.20996	2.3357	3.26407	1.13182	0.218788	4.80239	3.99277	5.52191	6.11843	1.70418	0.273656	5.04299	1.98162	4.32133	4.71623	6.79209	1.99981	8.36323	3.93889	2.40447	4.34559	1.99035	2.00273	4.06107	1.83648	12.7429	2.82115	4.8496	2.94671	8.01164	6.61035	2.78154
PC-o(40:4)	0.82747	3.15397	0.386959	0.439666	0.419274	1.16716	0.806039	2.5556	1.15003	1.14708	0.789875	0.751317	0.447574	1.56051	0.270206	1.4692	2.56497	0.974463	1.18048	1.40058	0.396746	0.026321	2.25139	0.614413	0.873523	1.63899	0.546901	0.0509293	0.956728	1.52248	1.2514	1.57284	2.2996	0.552823	6.07501	1.27515	0.768861	1.50942	0.322016	0.670267	1.385	0.407048	4.6401	0.764534	1.6619	0.842109	2.57774	2.06151	0.612523
PC-o(40:5)	3.33665	6.35748	2.36496	0.986685	2.8836	3.50213	2.45926	6.73882	2.96462	2.12865	4.55054	2.56941	4.56984	3.49625	0.593572	4.76606	2.50636	3.09077	7.37099	4.65013	1.51155	0.110498	4.24089	9.60147	5.3767	12.9714	2.12848	0.461188	8.16597	2.64781	4.07692	3.80659	8.12787	2.74034	7.96203	9.58975	2.43989	4.66153	1.72238	2.95316	3.14244	5.69928	9.85936	5.68622	2.13315	3.13504	10.2588	6.92703	3.94717
PC-o(40:6)	1.61019	2.69001	0.779573	0.481005	1.04838	1.49689	0.786679	2.60912	1.19973	0.759224	1.65935	1.11481	1.22055	1.75315	0.223318	1.4834	1.59255	1.41613	2.66134	1.74376	0.541543	0.0259196	2.03606	2.95907	2.17431	5.43329	0.791183	0.0798359	3.01005	1.32939	1.77976	1.36068	4.9472	0.97334	4.2382	5.23745	0.97114	2.13878	0.496637	1.0477	1.24841	3.09196	4.43975	1.98912	0.762856	0.932539	4.57944	2.69031	1.59841
PC-o(40:7)	0.705895	1.0867	0.48188	0.226682	0.695653	0.538425	0.335632	1.08162	0.828042	0.180772	0.935973	0.541983	0.676907	0.894481	0.0553904	0.544583	0.868638	0.960337	1.31776	1.10007	0.222634	0.00906592	0.992902	1.29125	1.17884	2.34878	0.293539	0.0293823	1.81233	0.860339	0.669875	0.669949	2.81148	0.803599	1.79563	2.89101	0.422981	1.16507	0.174638	0.509548	0.576314	1.89285	2.30114	1.23144	0.368944	0.3067	2.47669	1.26799	0.753237
PC-o(41:1)	0.0894069	0.125632	0.052082	1e-07	0.0470779	0.0517076	0.0792332	0.237183	0.109727	0.0342096	0.0174647	0.12239	0.0548633	0.147191	0.0164155	0.157325	0.0644103	0.1062	0.0242486	0.0550582	0.00831673	0.00974034	0.0332829	0.234771	0.281177	0.219935	0.0272343	1e-07	0.123549	0.0205476	0.177318	0.150281	0.100733	0.0840725	0.165229	0.0663682	0.0143831	0.106934	0.0927439	0.0505691	0.142687	0.0721975	0.201413	0.0167738	0.189888	0.0510175	0.176391	0.0930814	0.0273971
PC-o(42:1)	1.36642	2.23049	0.971993	0.56502	1.00141	0.855455	1.37473	2.97353	1.98679	1.40009	0.700079	1.89749	0.969245	2.19349	0.468256	2.21797	1.12072	1.45921	1.01559	0.951287	0.365245	0.298543	1.29055	3.51828	3.61438	3.04296	0.966797	0.0835654	2.59824	0.656917	2.88096	2.98549	2.31079	1.28111	2.17155	1.56256	0.557109	1.41288	1.05487	0.856282	1.77206	0.969867	3.37168	0.491067	3.40923	1.35597	3.17801	1.64803	0.873746
PC-o(42:2)	11.2923	12.588	5.5085	3.78829	6.72889	7.70847	7.8086	19.3189	11.5413	8.04925	3.94751	11.4151	8.02223	11.3387	3.18533	19.634	6.83733	10.5256	4.05822	4.27318	3.01697	1.22255	9.60999	16.994	22.4448	19.4723	5.41767	0.832129	15.9419	3.78374	16.2079	16.1534	15.4009	8.45367	10.5198	10.4532	3.68643	10.4484	6.84915	5.4572	14.3841	4.80731	25.5452	5.40074	15.6683	8.29507	19.3217	11.9238	7.21649
PC-o(42:3)	10.2676	20.4997	4.46336	4.51131	6.00344	9.19436	7.51719	21.722	10.4215	11.169	4.35758	8.61687	6.74439	13.5331	2.96954	19.5008	14.179	11.2903	5.97892	7.19473	3.28505	0.919587	14.5333	13.6992	16.2507	16.2667	5.21002	0.997059	15.2843	7.28535	14.7593	15.5461	21.2227	6.5242	21.8001	9.47004	6.25827	10.9043	5.15178	5.21277	14.0742	3.58989	33.66	5.2051	14.9412	7.92282	24.1655	15.0592	7.57251
PC-o(42:4)	2.85842	9.14665	1.4198	1.79054	2.02957	3.6535	2.55781	7.45585	3.0437	4.24549	1.82257	1.41695	1.81582	5.19566	0.81314	5.12595	9.27464	3.35984	3.19455	4.37374	0.863322	0.278886	6.13109	3.69669	3.8992	5.4895	1.79011	0.304193	5.01678	3.75719	4.40947	5.08822	7.74767	2.1118	17.8401	3.65935	2.79201	3.80325	1.31193	1.87405	4.3943	1.4911	12.5661	1.72038	4.48674	2.45535	9.34221	7.05038	2.32903
PC-o(42:6)	0.418918	1.3927	0.19544	0.203222	0.174761	0.482718	0.293587	1.00889	0.385899	0.345687	0.496911	0.275008	0.342103	0.574661	0.0595599	0.475486	0.508557	0.43207	0.732687	0.617504	0.216924	0.0032422	0.911679	0.77787	0.800866	1.66877	0.285285	0.0336791	1.03565	0.5641	0.499668	0.607684	1.07485	0.294725	2.33154	1.41543	0.339773	0.621292	0.0833905	0.367647	0.535631	0.634777	1.67282	0.547356	0.372737	0.3037	1.52132	0.794874	0.502707
PC-o(42:7)	0.272826	0.475735	0.125218	0.0592787	0.148137	0.266957	0.050241	0.586835	0.233027	0.0673239	0.246366	0.16651	0.0970778	0.335527	0.0271974	0.172421	0.207089	0.382764	0.138491	0.209303	0.0320878	1e-07	0.451881	0.246411	0.42516	0.69394	0.0969747	1e-07	0.702519	0.163106	0.276439	0.182218	0.655777	0.207979	0.467997	0.87234	0.145748	0.123333	0.0444725	0.0571172	0.105796	0.366527	0.646533	0.204434	0.176179	0.0540859	0.875228	0.335754	0.201116
PC-o(44:2)	0.731981	0.830384	0.414723	0.200396	0.432603	0.592533	0.422829	1.25226	0.66392	0.42751	0.192633	0.85048	0.440886	0.720477	0.147847	1.21484	0.397889	0.645082	0.284375	0.25817	0.182737	0.100656	0.674632	1.0822	1.18695	1.42683	0.380542	1e-07	1.19494	0.205024	1.20006	0.98073	1.02948	0.621558	0.792363	0.45848	0.234271	0.662407	0.396063	0.330464	0.893275	0.471338	1.68891	0.261288	1.0715	0.620904	1.49382	0.608508	0.505161
PC-o(44:3)	0.850742	1.81976	0.3661	0.414253	0.529656	0.921097	0.563554	2.03368	0.836438	0.865823	0.323649	0.916427	0.48134	1.14684	0.23435	1.48031	1.04141	0.923997	0.477053	0.509748	0.240802	0.0801554	1.20014	1.13001	1.11256	1.39186	0.450993	0.0451616	1.38998	0.549007	1.62445	1.26763	1.67875	0.583405	2.32373	0.62936	0.437604	0.891979	0.354343	0.423381	1.15997	0.420605	2.73638	0.289568	1.19789	0.727521	2.29718	1.00114	0.681881
PC-o(44:4)	0.843019	2.00093	0.522957	0.478544	0.658004	1.1957	0.560954	2.11847	0.798489	0.725451	0.462501	0.670636	0.704756	1.28088	0.170953	2.23174	1.42264	0.998224	0.853433	0.727473	0.224478	0.0478551	1.67071	1.54574	1.14998	1.88582	0.529769	0.0557494	2.13168	0.771272	1.64537	1.29459	2.36008	0.771481	3.49297	1.23314	0.583911	0.730493	0.429336	0.547515	1.43572	0.694739	2.39359	0.533851	1.3328	1.24557	2.61907	1.51679	0.841872
PC-o(44:6)	1.4108	2.94162	0.733677	0.493242	0.785226	1.27248	0.770157	2.93903	1.09423	0.95122	0.878761	0.623276	0.908156	1.75668	0.283069	1.47582	1.5079	1.20587	1.45031	1.43433	0.376733	0.0203072	2.15516	2.0501	1.94495	3.47345	0.547114	0.0708844	3.49463	1.3714	1.72016	1.64456	2.92179	1.10862	4.90088	2.55361	0.840227	1.24227	0.324923	0.790616	1.15681	1.3919	3.9989	1.04093	1.00275	0.89686	4.43072	2.32791	1.09806
PC-o(46:5)	0.624771	1.48801	0.404956	0.184505	0.396606	0.610226	0.322729	1.1404	0.446875	0.386632	0.382484	0.47037	0.72421	0.647686	0.0956842	0.94311	0.343796	0.612365	0.712607	0.635222	0.162186	0.00396234	0.901031	1.17264	0.931438	2.14669	0.321234	0.0232071	1.64576	0.417492	0.86432	0.785379	1.06562	0.504346	1.45662	0.967827	0.288471	0.573004	0.176233	0.471223	0.547416	0.722605	1.31151	0.394713	0.397943	0.622901	2.2857	0.608192	0.56444
PC-o(46:6)	0.614162	1.49118	0.42996	0.208758	0.325547	0.6261	0.2362	1.00602	0.595619	0.311924	0.369237	0.488912	0.445041	0.786893	0.0979873	0.746057	0.532311	0.689393	0.797211	0.632634	0.0742839	0.00745518	0.876005	1.20144	1.1648	1.93054	0.306718	0.00573716	1.43376	0.397008	0.925183	0.770062	1.2513	0.542177	2.26757	1.27786	0.362218	0.627335	0.0907721	0.216249	0.481314	0.72135	1.65146	0.190989	0.434382	0.494045	2.28547	0.703375	0.435515
PC'(-30:0)	6.78007	5.41768	6.26048	2.1918	4.48847	4.12303	9.7717	10.5463	8.35602	5.51982	7.99991	6.07561	4.94956	7.87034	1.37825	7.84162	5.7034	4.06244	8.31811	5.98228	2.55072	3.85131	3.01016	16.6143	8.5552	14.6678	4.83966	1.26715	13.6439	3.36996	12.4501	7.86264	6.09115	5.5733	8.09008	4.7871	4.47205	9.16079	9.57253	3.54636	10.6983	5.37964	11.7959	3.39064	14.7214	4.12604	11.8422	8.88151	5.20188
PC'(-30:1)	0.305094	0.143974	0.459308	0.10573	0.0833559	0.139886	0.421143	0.500614	0.651879	0.223607	0.39381	0.359827	0.48967	0.40816	0.111556	0.201118	0.224565	0.475543	0.236919	0.246612	0.150281	0.230668	0.554221	1.01388	0.309983	1.34825	0.308303	0.0219221	1.26534	0.168943	0.9767	0.294336	0.223536	0.120361	0.261168	0.176162	0.321558	0.401131	0.619129	0.189076	0.282321	0.30629	0.996231	0.170892	0.335782	0.287844	1.05177	0.73346	0.151014
PC'(-31:0)	2.51479	2.35455	3.42717	1.18071	2.50205	1.6428	5.02292	6.3258	3.15925	3.06534	2.60469	3.99552	1.95608	2.67383	0.64248	4.424	3.39237	2.86972	2.44507	3.18039	1.52498	1.74603	1.57627	8.68667	4.13126	5.32896	2.50786	0.493417	3.76764	2.21606	4.85874	3.81877	3.30379	2.40868	4.06461	2.91537	1.77523	4.34011	4.42984	2.20796	4.77746	2.28709	4.41969	1.62213	6.95108	1.48174	4.45959	3.866	1.9496
PC'(-31:1)	0.298912	0.184766	0.454546	0.0354619	0.136102	0.102731	0.232766	0.589573	0.501537	0.151121	0.30629	0.464661	0.270615	0.29796	0.0744744	0.216994	0.374278	0.386601	0.124549	0.266254	0.190525	0.257706	0.522439	0.794647	0.473863	0.814712	0.254919	0.0230736	0.616124	0.16528	0.568665	0.283351	0.322862	0.108936	0.256957	0.19457	0.287595	0.291613	0.428233	0.175754	0.325096	0.158188	0.572459	0.190174	0.430013	0.221232	0.658932	0.484155	0.183102
PC'(-32:0)	79.9422	139.189	57.954	35.1247	90.2195	68.6735	124.808	160.183	109.624	122.205	162.282	100.447	78.868	122.541	21.5019	148.485	107.1	99.8359	241.655	108.747	54.5725	56.6139	75.1453	128.265	94.6035	170.616	93.6986	22.8241	123.575	73.9382	119.946	126.137	160.068	90.9414	172.902	147.488	65.9432	135.636	73.0376	89.3832	143.239	80.3282	113.925	99.6888	183.892	80.6444	145.702	129.815	71.5715
PC'(-32:1)	7.04034	7.83859	10.442	3.4389	5.90342	5.66966	10.8794	21.2644	16.3419	11.1551	10.5591	13.3833	14.7692	15.9389	3.60031	12.6115	9.27325	15.8985	15.1593	10.3103	7.32538	4.84094	13.0081	22.9004	9.90165	32.8027	9.83067	2.72615	26.2548	7.93624	23.4759	10.2389	11.5011	7.73105	8.76468	16.1492	10.1579	16.3839	13.0954	8.45876	11.0257	12.2838	19.7435	11.8629	9.88343	11.0627	20.7948	19.6504	5.15593
PC'(-32:2)	0.288499	0.321764	0.374055	0.11855	0.245399	0.295607	0.425743	0.677266	0.501913	0.22177	0.260165	0.405214	0.48007	0.375844	0.0697098	0.266855	0.305959	0.272391	0.263143	0.478391	0.263973	0.0757333	0.518325	0.957665	0.496129	1.73238	0.284187	0.06116	1.31588	0.156442	0.719178	0.378056	0.693737	0.126491	0.61363	0.409925	0.357758	0.491249	0.350386	0.194906	0.425318	0.324115	0.976042	0.343018	0.271932	0.408219	0.96233	0.764363	0.203946
PC'(-33:0)	2.03289	2.96104	2.21973	0.884916	2.30098	1.41621	3.36559	4.35342	2.62909	2.28406	2.69878	3.37673	1.43575	2.62293	0.602308	3.01491	2.69832	2.34783	2.85898	2.95231	1.31372	1.16458	0.96428	4.91249	3.32857	3.42709	1.95756	0.412907	2.37467	1.00492	3.08286	4.29666	3.75051	2.36747	4.83202	2.45219	1.50283	3.16087	3.64396	2.02952	3.54623	2.15864	3.00078	1.8905	5.17746	1.27935	3.67194	2.71471	1.33414
PC'(-33:1)	0.92768	0.941527	1.35757	0.44467	0.823155	0.712241	1.5226	2.30731	1.39019	0.745647	0.826223	1.57341	1.00441	1.21847	0.346807	1.61254	1.20037	1.30515	0.829544	0.9322	0.766745	0.344215	0.748506	2.99785	1.66348	2.43945	0.838512	0.264397	1.79848	0.571399	2.04688	1.43289	1.67456	0.961983	1.33101	1.33546	0.889742	1.66613	1.94418	1.02032	1.59914	1.16223	1.9237	0.815977	1.56245	0.642387	2.05969	1.49607	0.698883
PC'(-33:2)	0.0644183	0.15781	0.125802	0.0433542	0.100082	0.0736671	0.141184	0.248556	0.130711	0.0470026	0.0550094	0.127504	0.0456376	0.123814	0.0274227	0.102935	0.262222	0.153663	0.0998814	0.244908	0.0714515	0.0271292	0.0995526	0.343456	0.2384	0.240924	0.0923742	1e-07	0.237551	0.106663	0.280076	0.118446	0.456366	0.0919582	0.328277	0.1621	0.169267	0.19583	0.197639	0.107908	0.186242	0.0690241	0.384851	0.0271509	0.179552	0.0487593	0.328127	0.234842	0.0930181
PC'(-34:0)	16.278	31.8607	10.5882	5.86067	17.4287	8.484	22.9718	28.2204	31.8516	19.8145	56.118	26.1037	11.8281	21.9293	4.44685	23.4896	17.2933	17.6404	52.4803	32.8622	8.69928	10.6244	9.91849	21.7993	20.7058	34.6861	16.3644	2.79415	17.8013	9.49397	18.5869	36.2774	26.2662	16.6103	39.499	28.8898	10.8569	29.828	20.9924	18.8575	23.7866	19.205	28.9721	20.0231	41.5028	20.2043	22.957	22.68	11.4998
PC'(-34:1)	70.8511	110.684	49.0032	29.9873	96.9064	55.8454	85.2574	130.502	87.8477	60.1138	95.3247	67.2358	63.805	94.6826	19.9949	132.169	93.1884	82.9813	146.799	77.6137	51.9544	21.8275	55.7262	114.032	105.127	152.438	60.4918	16.4675	93.921	55.5529	110.567	96.0035	191.701	69.0301	116.568	146.263	42.2547	119.426	79.0639	77.7917	115.169	84.4311	128.453	92.3191	104.753	70.1276	118.463	124.498	61.2608
PC'(-34:2)	18.7824	48.3646	13.5426	10.7336	25.5651	18.2272	27.7658	45.0678	20.261	23.9259	26.8755	18.94	16.461	33.873	5.91093	38.1382	45.43	23.0771	56.1302	37.6539	16.8804	4.06233	22.6513	35.9705	28.842	45.8826	19.9467	5.56539	32.7598	25.5743	41.1838	28.7536	89.9706	14.2559	73.0506	34.5064	21.6873	39.9986	21.9	20.903	37.1383	17.5008	58.3883	20.4513	27.8023	23.3254	37.3637	51.5349	14.9652
PC'(-35:0)	0.209324	0.248531	0.198252	0.0335143	0.226063	0.062025	0.244936	0.345297	0.319507	0.209227	0.314778	0.28634	0.132024	0.287516	0.0233801	0.171317	0.192562	0.18985	0.187866	0.319621	0.0832948	0.0928924	0.0997381	0.380093	0.318583	0.25881	0.171801	0.0232858	0.151802	0.0347545	0.24822	0.450945	0.177183	0.220743	0.502102	0.24633	0.0887509	0.346322	0.396998	0.188554	0.165271	0.175349	0.260092	0.124799	0.635862	0.184811	0.207739	0.223094	0.0872352
PC'(-35:1)	1.06303	1.61714	1.9944	0.500887	2.21758	0.784303	2.21405	3.20233	1.24744	0.899598	0.881057	1.87258	0.981796	1.50563	0.379394	2.75324	1.36638	1.44978	1.08748	1.36454	0.885072	0.388316	0.504069	4.36017	2.98698	2.45116	0.951571	0.213179	1.625	0.697164	2.78734	2.61006	2.52884	1.09276	1.84212	1.68908	0.788705	2.02878	3.12825	1.1848	2.44117	1.25128	2.52969	1.03386	2.21884	0.838976	1.55697	1.8269	0.832886
PC'(-35:2)	0.772523	1.59212	0.848882	0.425533	1.20976	0.865324	1.6326	2.30761	0.736149	0.825856	0.754662	1.14418	0.476214	1.45374	0.240626	1.53588	1.53109	1.09077	0.945292	1.24348	0.626755	0.181344	0.504914	2.56762	1.69946	1.55522	0.648496	0.21888	1.04141	0.670767	1.78529	1.53977	2.78803	0.631023	2.3013	1.08466	0.858769	1.71109	1.33513	0.847857	1.68449	0.582374	2.47159	0.632994	1.39304	0.648658	1.60368	1.5628	0.616791
PC'(-36:0)	2.36223	4.18921	1.59432	0.821734	2.08997	1.0509	2.99736	4.05527	4.87624	2.69931	5.42591	3.03253	1.75815	3.11446	0.723773	3.14577	2.30466	2.81901	3.82644	4.19812	0.923878	1.44902	1.86893	2.97713	4.19081	4.53471	1.73576	0.301943	3.84546	1.53622	3.0189	5.56463	2.40596	2.42103	5.79738	4.0106	1.19351	3.62305	2.60104	2.14583	2.83788	2.68646	4.94049	1.82192	7.40154	2.87341	3.78009	3.24571	1.30039
PC'(-36:1)	24.8529	32.6251	23.0549	9.32249	31.0001	14.3654	33.5923	51.7872	38.6837	17.5233	28.7311	34.4778	19.6214	27.4726	8.56359	42.1142	18.0077	24.9373	28.3762	23.2766	13.8452	8.63051	15.0759	57.3771	44.9179	47.957	18.9754	3.78148	32.983	12.6991	46.7997	47.8826	39.1403	22.6986	26.126	38.3191	15.0746	40.4991	34.3037	19.8206	38.4775	18.9905	46.6126	22.3342	51.837	22.2132	27.1544	41.682	19.2816
PC'(-36:2)	44.2081	62.9231	26.4234	16.2069	47.6444	34.6776	44.4397	82.3827	41.5775	29.2406	37.2782	38.6238	36.0645	50.109	10.0044	72.8681	51.1852	48.7479	53.4236	43.4794	24.3255	6.47707	35.611	66.6867	56.9238	88.4221	27.9212	7.2495	54.6653	28.1122	58.8646	53.8589	100.844	31.189	68.9549	66.0055	30.2687	65.5568	37.2973	29.7124	61.3997	29.5408	90.6231	42.851	54.6137	31.2137	66.7193	75.2439	39.6005
PC'(-36:3)	19.0029	33.0646	7.91979	7.60784	16.6642	20.9178	16.4982	35.5183	13.5073	16.1129	15.7197	11.7527	14.5975	24.9132	3.13252	32.8687	40.5123	20.8014	26.4706	20.4213	11.3168	1.42516	21.5035	23.0855	20.3385	36.95	11.5049	3.39595	23.3899	15.4669	22.8573	18.9687	66.3771	11.1075	43.5218	25.8748	14.6132	30.2077	11.2593	12.3167	26.8076	11.4758	51.3444	19.1554	16.3188	14.0159	36.9065	38.2819	17.8193
PC'(-36:4)	6.10257	16.5795	6.69457	2.72608	11.2986	6.56624	8.19021	19.3832	5.13055	5.1575	10.7253	5.3893	9.72855	11.8564	1.63529	11.8924	8.76692	6.00495	20.6688	10.0647	5.03358	0.754126	7.11153	22.1605	11.4266	25.2249	7.24414	1.56263	23.7922	9.30748	13.9007	7.76103	39.0292	8.32892	17.483	19.2826	6.88709	11.6581	6.1256	9.34427	10.1306	13.7792	18.5147	13.775	6.18197	7.5578	19.7788	22.9401	9.15462
PC'(-36:5)	0.656927	0.698184	0.848562	0.22634	0.264318	0.53078	0.528497	1.51632	0.456371	0.440436	0.538732	0.673384	1.07175	0.628631	0.202381	0.44856	0.631377	0.680672	0.901135	0.81399	0.423326	0.0553038	0.925522	1.74191	0.797913	2.87011	0.521363	0.0746166	4.06898	0.541683	1.60808	0.780505	3.75634	0.295329	0.417196	1.68565	0.868107	0.729573	0.416442	0.485858	0.508964	1.37102	1.60899	0.974611	0.452619	0.465485	2.41672	2.10637	0.744667
PC'(-37:1)	0.114443	0.182954	0.335434	0.104506	0.195709	0.142451	0.322331	0.594497	0.256991	0.09761	0.164682	0.352435	0.177798	0.246622	0.080388	0.325972	0.21681	0.174636	0.116828	0.180245	0.109218	0.0858857	0.134981	0.622813	0.579624	0.328191	0.141156	1e-07	0.189223	0.0904561	0.463312	0.424192	0.209555	0.317417	0.295873	0.2707	0.09235	0.319136	0.400267	0.18177	0.338462	0.0873715	0.376654	0.145198	0.525345	0.144849	0.23963	0.273665	0.119084
PC'(-37:2)	0.13867	0.224303	0.239656	0.0729057	0.200795	0.165905	0.287551	0.541148	0.220086	0.122307	0.0780614	0.325132	0.204119	0.245186	0.041879	0.359774	0.218126	0.1745	0.0709366	0.115226	0.0892513	0.0202643	0.119301	0.683892	0.477308	0.226429	0.153429	1e-07	0.278269	0.0900965	0.356231	0.331012	0.237213	0.150004	0.362775	0.116161	0.185842	0.383415	0.242733	0.127663	0.302035	0.123874	0.476657	0.142867	0.305476	0.103869	0.323378	0.363878	0.107183
PC'(-37:4)	0.312491	0.496755	0.436529	0.130195	0.571041	0.215939	0.344618	0.871025	0.227245	0.194978	0.319663	0.304865	0.317395	0.472257	0.0583913	0.485572	0.293693	0.283603	0.360678	0.389179	0.173703	1e-07	0.217053	1.56729	0.672361	0.940862	0.233935	0.0671978	0.720298	0.240048	0.649165	0.320211	1.25686	0.355512	0.723657	0.694218	0.272412	0.526676	0.437261	0.349572	0.419642	0.413692	0.799956	0.399006	0.364858	0.210463	0.671843	0.775689	0.298178
PC'(-37:5)	0.0427379	0.0266473	0.0691445	1e-07	0.0608816	0.0250781	0.0327853	0.136632	1e-07	0.010699	0.0366502	0.0704267	0.0515977	0.028666	1e-07	0.0397354	0.0167656	0.0168791	0.0464203	0.0457581	1e-07	1e-07	0.0481092	0.290665	0.0609606	0.21168	0.0192886	1e-07	0.306199	0.0371486	0.156632	0.0407908	0.282977	0.0220689	0.0590492	0.160977	0.0643843	0.0278679	0.0107225	0.0309276	0.043668	0.0302333	0.118871	0.0372918	0.0114638	1e-07	0.170609	0.126272	1e-07
PC'(-38:0)	1.28905	2.2607	0.852264	0.454221	0.956182	0.530178	1.47025	2.46978	2.31896	1.74191	2.24502	1.85616	0.797805	2.17342	0.367653	1.90829	1.27589	1.79487	1.93297	2.10142	0.440748	0.784871	1.08747	2.39229	2.38516	2.84118	1.02706	0.149116	1.96314	0.875996	1.96139	2.68258	1.28117	1.28719	2.65988	2.12457	0.754627	1.68186	1.10748	0.813797	1.54058	1.07554	2.45263	0.735107	4.37643	1.27586	2.44967	1.57186	0.916782
PC'(-38:1)	8.56781	12.9851	5.97395	3.00831	6.83653	5.84857	10.3554	15.9282	14.5129	5.96537	12.0916	9.47718	7.44716	11.3481	2.43771	16.4587	8.39671	11.6534	8.7045	9.02673	3.64074	2.79736	7.68869	14.913	18.9303	19.7831	5.89904	1.14715	11.9705	4.50336	13.2338	17.151	10.9465	9.08603	14.7786	15.1082	4.15346	13.6157	9.18529	6.86203	11.5728	8.6374	21.2144	8.16842	20.3063	9.01918	15.3834	13.8448	6.24914
PC'(-38:2)	9.27634	16.3031	6.38623	3.77906	7.91405	7.92405	10.9855	20.9587	12.2216	6.48756	9.30981	10.1214	8.99443	12.5476	2.64628	18.5383	11.685	12.0311	8.29876	11.0913	4.16596	1.7035	10.9491	16.5704	19.3934	21.9785	5.89428	1.47844	14.9624	5.89186	14.3096	16.3526	14.1065	7.56044	22.6284	13.726	6.83978	15.2358	8.43503	7.06124	12.9571	6.79792	26.4516	9.86474	17.5738	8.4334	17.9307	18.5314	7.98245
PC'(-38:3)	6.93732	13.3237	3.87919	3.0986	5.99826	7.93903	7.26879	16.2474	7.04298	5.15274	5.67461	6.38398	5.96156	8.73223	1.77386	13.241	10.7983	8.20311	7.07966	7.35317	3.49618	0.620995	10.3705	11.4176	10.2319	15.0438	4.32369	0.99478	11.2667	5.39086	10.8989	10.9425	15.1996	4.65966	18.009	10.2834	6.33655	10.9447	5.00998	4.92461	10.1333	4.75536	22.5582	7.39376	9.30471	6.01413	14.7959	16.3909	6.08644
PC'(-38:4)	10.1626	21.2843	8.64725	3.54438	12.139	9.30609	9.55131	22.8101	9.26184	5.9729	13.1396	8.74619	10.1179	12.7022	2.24227	15.6077	12.175	8.47471	23.8566	13.9791	4.8819	0.761721	10.6658	31.5059	13.4028	30.4943	7.50337	1.47602	26.7544	8.53308	16.0416	12.5954	32.7498	8.46003	25.9629	22.5016	9.32335	14.2973	7.64629	8.94831	12.0093	12.9011	23.9282	14.9091	9.18849	8.7061	21.2315	25.1652	11.452
PC'(-38:5)	10.4454	15.8791	5.95117	2.8703	10.8024	9.96172	6.92919	17.3277	6.49232	4.1401	9.74804	5.67018	11.9357	11.8218	1.37414	12.8475	10.0138	7.96872	17.4369	9.71232	5.01006	0.314326	9.6966	20.3945	12.1635	34.3613	5.48626	1.4499	29.8606	7.70598	11.5551	7.8245	39.8241	8.57381	17.2978	25.706	5.91966	12.7238	4.58995	8.15483	8.23986	17.0348	26.2502	20.0503	4.89241	6.65608	27.5467	22.0278	13.4956
PC'(-38:6)	1.12559	1.89175	0.979066	0.362076	1.20723	0.734003	0.707183	2.03789	1.09422	0.43296	1.71153	0.935734	0.935588	1.44578	0.224807	1.00893	1.21289	1.39966	2.48483	1.57427	0.468039	0.0643261	1.43169	2.96002	1.89518	4.11503	0.684773	0.156827	4.16339	1.40633	1.39439	1.07539	5.34182	1.22334	2.7423	3.65567	1.19407	1.60723	0.515953	1.02905	1.06857	3.27969	3.48677	1.67361	0.864658	0.598491	3.31551	2.50929	1.08107
PC'(-39:1)	0.165139	0.211175	0.218582	0.0926936	0.107525	0.142305	0.246296	0.415767	0.247216	0.125515	0.127325	0.287613	0.111105	0.286082	0.0212137	0.390323	0.20086	0.273333	0.0685558	0.188455	0.0226512	0.0668672	0.137632	0.646061	0.633546	0.424146	0.102538	1e-07	0.352992	0.0605256	0.365627	0.398623	0.201949	0.237934	0.205469	0.240762	0.0612443	0.275325	0.280054	0.148817	0.309656	0.149533	0.498012	0.113184	0.587787	0.151324	0.272658	0.2503	0.111446
PC'(-39:2)	0.160596	0.200975	0.178699	0.0826095	0.118878	0.110972	0.266992	0.423892	0.197707	0.0976446	0.0734792	0.191767	0.0934653	0.240607	0.0303229	0.33406	0.234162	0.206885	0.0352467	0.1303	0.076659	0.010287	0.122374	0.509689	0.550543	0.319223	0.0900533	1e-07	0.328472	0.0776153	0.244682	0.270823	0.162245	0.179103	0.298658	0.163529	0.104758	0.193334	0.250039	0.0880461	0.275574	0.10292	0.467996	0.0802026	0.354148	0.0945853	0.257309	0.238425	0.0624621
PC'(-39:4)	0.0676611	0.179383	0.189103	0.0295234	0.145281	0.109517	0.113455	0.344965	0.0666734	0.0533329	0.138381	0.112775	0.0745937	0.134973	1e-07	0.248968	0.0643249	0.0838863	0.208943	0.193091	0.0405538	1e-07	0.089709	0.658271	0.26739	0.412171	0.0870502	0.00894842	0.241107	0.074703	0.22524	0.127945	0.236435	0.1194	0.246106	0.271866	0.0736349	0.128394	0.142263	0.092938	0.102187	0.165576	0.238965	0.0865061	0.136575	0.106054	0.253226	0.261851	0.0895518
PC'(-39:5)	0.0558207	0.108092	0.0573719	0.00895531	0.0847134	0.0527021	0.0942926	0.177138	0.0589418	0.0100258	0.089004	0.0834064	0.0935803	0.128074	1e-07	0.0879116	0.047145	0.0740715	0.107993	0.0950656	1e-07	1e-07	0.0508739	0.372149	0.218658	0.153389	0.0527059	1e-07	0.151439	0.0449297	0.176045	0.108298	0.202213	0.053165	0.150895	0.227764	0.0589852	0.139937	0.0887441	0.086223	0.0392214	0.165262	0.227474	0.081413	0.0386256	0.020018	0.1852	0.180629	0.0970409
PC'(-39:6)	1e-07	0.0665682	0.0347058	1e-07	0.0423529	0.00880816	0.0232728	0.0521616	0.0232016	1e-07	0.014871	1e-07	1e-07	0.032863	1e-07	1e-07	1e-07	0.0164475	0.0338501	0.0522685	0.0109429	1e-07	1e-07	0.173101	0.0961998	0.103171	1e-07	1e-07	0.0998872	0.0403045	0.0213249	0.0216858	0.0982686	1e-07	0.128496	0.112727	0.0234353	0.0565771	1e-07	0.00946532	0.0213105	0.13715	0.158037	0.0122397	1e-07	1e-07	0.053441	0.0304413	0.0114336
PC'(-40:0)	0.762164	1.62563	0.512658	0.231214	0.460553	0.352945	0.735578	1.34602	1.1012	1.11663	0.732642	1.17532	0.424406	1.59609	0.197745	0.908784	0.860198	0.877287	1.06149	0.863257	0.160774	0.374827	0.674645	1.59802	1.53505	1.72235	0.557504	0.0544757	1.23458	0.413487	1.39288	1.68293	0.996193	0.820424	1.52155	1.03198	0.349933	0.650169	0.524258	0.460953	0.945371	0.476102	1.3377	0.158659	2.55599	0.706294	1.32566	0.730915	0.39868
PC'(-40:1)	8.7418	12.0754	3.62817	2.45116	4.66518	5.37644	6.44811	11.7091	9.11529	6.55289	6.65082	8.08699	5.45435	10.799	2.11494	12.7936	9.08545	10.988	7.22924	6.44197	2.26739	2.1462	7.53902	11.3721	13.4047	17.3099	4.77103	0.791125	10.2994	3.65674	9.62294	13.4395	9.36243	6.73795	13.2998	10.1872	3.23594	8.30209	5.15539	4.76438	9.35002	6.64193	15.7992	4.52559	16.2218	6.9174	16.9475	8.32861	5.54588
PC'(-40:2)	10.0831	14.2638	6.15837	3.88111	7.92276	8.42333	9.45199	20.1565	11.8319	6.45276	6.95292	10.2035	9.41007	12.7673	2.80914	21.3583	11.6325	13.6749	6.99496	8.27988	4.08254	1.54061	11.6484	16.2651	22.8043	22.9057	5.79949	1.07608	17.6015	5.23462	15.2144	15.6831	14.0563	9.00541	19.4843	13.3967	5.52142	13.6021	8.56528	6.53837	13.2587	7.29987	29.0663	9.01495	17.5168	9.01262	20.9351	16.6325	8.13204
PC'(-40:3)	7.6474	14.6963	4.31875	3.66396	5.85355	8.30777	7.47469	18.0436	8.21472	5.36064	5.27869	7.43204	6.41211	11.0944	1.97443	15.9668	12.5667	10.0899	5.9163	7.87063	3.1943	0.671925	12.7545	9.84394	13.5671	15.7818	4.28265	1.01686	13.5923	5.84732	11.2046	12.1063	14.1994	5.60949	21.14	10.2246	6.38314	11.2569	4.87419	5.04746	10.7695	4.80769	30.1647	7.16321	12.3358	6.71943	18.4421	16.8513	6.64239
PC'(-40:4)	3.74006	11.178	3.10847	1.87001	3.82228	4.04188	4.05093	10.7569	4.00792	2.96804	4.78167	3.6301	3.57524	6.02315	0.999874	6.6387	8.03221	4.11719	8.12323	6.90211	1.60226	0.299476	6.89624	10.9176	5.7023	12.6752	2.67845	0.550421	10.7351	4.05365	6.46303	6.15519	9.9488	3.17532	18.6688	8.32741	4.25686	5.7856	2.37129	3.14687	4.96484	4.42019	13.3636	4.50955	5.03891	3.90322	10.4318	10.1785	4.00929
PC'(-40:5)	3.88911	7.70803	2.7811	1.13714	3.5253	3.9516	2.98974	8.2469	3.02356	1.67002	5.14206	3.02354	4.82137	4.76089	0.666873	5.50077	3.34462	3.72005	9.0493	5.39648	1.63506	0.137123	4.98365	11.5205	5.64392	16.8081	2.39408	0.427852	10.8594	2.7761	5.08806	4.40703	9.61112	3.26989	9.39882	10.3966	2.86209	5.76349	2.07034	3.3694	3.6586	6.71344	10.5832	6.78927	2.55621	3.26742	10.5378	7.96072	4.97666
PC'(-40:6)	2.04944	3.85896	1.62777	0.677583	1.79766	1.9226	1.20591	4.03999	2.08077	0.629752	2.83075	1.7864	1.80679	2.6719	0.328257	2.04784	2.17147	2.12175	4.07917	3.07868	0.735159	0.0666918	2.69821	5.96533	3.07646	8.45593	1.00363	0.22453	5.44362	1.88802	2.66099	2.15986	6.98036	1.73497	6.36448	7.63558	1.57807	3.2537	0.819356	1.58379	1.59776	4.96823	6.62127	2.85264	1.35787	1.29395	5.77441	4.06514	2.3257
PC'(-40:7)	0.736394	1.18041	0.495456	0.276592	0.864087	0.544426	0.355157	1.30881	0.439817	0.253419	1.10344	0.62917	0.507154	0.968665	0.0898514	0.661236	1.04506	0.926106	1.50543	1.0639	0.28963	0.0189264	1.08843	1.47108	1.22615	3.08753	0.341885	0.0551246	2.30556	0.795209	0.74914	0.642648	3.12885	0.859171	1.95895	3.00564	0.651146	1.2709	0.197477	0.578893	0.618916	2.08043	2.65575	1.31536	0.40072	0.34614	2.40858	1.55536	0.876274
PC'(-41:2)	0.162804	0.190634	0.146278	0.0700669	0.122884	0.158514	0.178884	0.425933	0.203899	0.0929004	0.0408268	0.190087	0.112153	0.257688	0.0416313	0.314311	0.125469	0.250298	0.0584568	0.0490182	0.0507689	0.0185748	0.103467	0.476724	0.476964	0.330638	0.0722002	1e-07	0.331924	0.0725401	0.381087	0.306252	0.263234	0.176223	0.281045	0.219425	0.116082	0.257201	0.198179	0.107339	0.250087	0.128436	0.523942	0.0660765	0.344156	0.11798	0.270627	0.257171	0.0948436
PC'(-42:1)	0.9898	1.6938	0.724735	0.428914	0.749897	0.557783	0.966869	2.11974	1.17525	0.750984	0.618588	1.39557	0.613718	1.70552	0.3282	1.53965	0.863011	1.14322	0.837145	0.722688	0.230839	0.216429	0.872242	2.37577	2.36604	2.01101	0.691336	0.0538189	1.84082	0.489312	2.2929	1.88228	1.55016	1.00059	1.81754	1.04821	0.367796	1.13661	0.735487	0.606903	1.14293	0.810242	2.1941	0.378393	2.73285	0.98793	1.99536	1.17832	0.700341
PC'(-42:2)	11.8944	13.2876	5.85882	3.92069	7.54784	8.01237	8.84515	21.7782	11.6533	6.86715	4.09554	12.6095	8.51187	13.0311	3.26533	22.4766	8.19091	12.6061	4.7096	5.0177	3.58151	1.43458	10.5852	20.2708	24.76	23.4	5.53523	0.984414	19.1158	4.61832	17.8293	17.2512	16.7385	9.19777	10.9521	11.5179	4.52281	12.1399	8.41685	5.90175	15.9244	5.97328	27.7936	6.00901	20.0451	8.81426	19.8199	13.5224	8.95077
PC'(-42:3)	13.0274	23.4222	5.30159	5.58118	7.77039	10.7073	9.6865	27.0343	11.6236	9.83324	5.13581	12.8116	7.52798	17.6756	3.42049	22.8782	19.3913	13.7968	7.11925	8.9845	4.00915	1.04954	17.9369	17.835	19.8002	22.0402	6.46349	1.15628	19.7315	8.77641	17.9492	18.1126	24.9183	7.63257	25.9911	11.8302	8.65285	14.6306	6.28055	6.5776	17.1163	4.8273	40.8837	6.68664	20.4163	9.79846	26.1333	19.8794	10.3052
PC'(-42:4)	4.39729	13.1997	2.33893	2.16968	2.99511	4.5284	3.5286	11.4389	3.74407	4.06773	2.66677	3.79039	2.75086	7.39101	1.10466	7.26159	12.6749	5.04458	4.87364	5.79909	1.32961	0.232125	8.75502	6.7947	5.87907	9.96424	2.38858	0.434243	8.63084	5.00674	6.63199	6.51788	11.5525	2.84811	23.0572	6.49588	4.09697	5.2846	1.77563	2.7284	5.48471	2.44495	15.5813	2.57707	6.397	3.6409	12.2702	9.02212	3.69815
PC'(-42:5)	3.59743	5.90464	2.44093	1.08592	2.78456	3.25699	2.49496	7.13427	2.67811	1.17095	3.02262	2.44575	3.3988	3.78317	0.538785	5.09633	2.67779	3.11979	3.04356	3.04328	1.19409	0.115652	4.90866	6.02819	5.50415	11.5612	1.60522	0.297614	8.90518	2.28053	4.0693	3.68955	6.25351	3.14635	7.27495	7.02764	2.22613	3.85583	1.57379	2.11002	2.99625	3.85175	8.98234	3.65945	2.6074	2.52143	9.06595	6.05094	3.40844
PC'(-42:6)	1.31172	3.18654	0.931979	0.452267	0.989449	1.33671	0.846845	2.95939	1.15516	0.545775	1.33307	1.02685	0.95808	1.6278	0.171824	1.49595	1.63079	1.31475	1.45297	1.5733	0.383041	0.0684605	2.26817	2.39179	1.80608	4.83462	0.577504	0.132517	3.32067	1.33488	1.57527	1.32451	3.09435	1.05715	5.41674	3.19361	1.16399	1.60617	0.450749	0.836998	1.16886	1.59207	3.89157	1.30314	1.05584	0.868011	4.02668	2.46668	1.23193
PC'(-42:7)	0.326427	0.656516	0.240773	0.150674	0.283794	0.306806	0.187602	0.696935	0.339834	0.0979488	0.388085	0.305003	0.164138	0.361281	0.076568	0.327308	0.269717	0.326597	0.295743	0.462648	0.108018	1e-07	0.581491	0.760625	0.516194	1.21647	0.130487	0.0118138	0.886603	0.287418	0.43694	0.355318	0.800269	0.354912	1.09639	1.04481	0.257258	0.459117	0.0754802	0.203613	0.238605	0.616144	1.08205	0.401471	0.142967	0.136691	0.870944	0.607328	0.308749
PC'(-42:8)	0.0460394	0.123331	0.0395001	1e-07	0.0475835	0.0573459	0.0249988	0.129422	0.0646396	1e-07	0.0741925	0.0471233	0.0171429	0.0946683	1e-07	0.0376862	0.124092	0.0855866	0.0604058	0.0660724	1e-07	1e-07	0.122989	0.138808	0.0445202	0.143042	0.0188678	1e-07	0.115041	0.0635964	0.0553122	0.0820327	0.20726	0.0546282	0.307753	0.210334	0.0795823	0.0673948	0.0126734	0.0080883	0.028593	0.0889605	0.214794	0.0503147	0.0330526	1e-07	0.188598	0.0780377	0.0522295
PC'(-44:2)	0.576061	0.677082	0.253756	0.186944	0.335719	0.379833	0.31292	1.07765	0.531816	0.217418	0.133925	0.695091	0.327521	0.593267	0.159868	0.988991	0.326506	0.55179	0.213858	0.209784	0.130491	0.0580105	0.534613	0.915539	1.03769	1.32412	0.273918	1e-07	1.15137	0.170818	0.921817	0.752608	0.775143	0.530099	0.578759	0.434505	0.184034	0.59519	0.339026	0.24409	0.657601	0.473352	1.33039	0.28678	0.994558	0.489767	1.24749	0.419251	0.454779
PC'(-44:3)	1.02274	2.17844	0.425406	0.452557	0.65956	0.984793	0.71721	2.37741	0.918919	0.637891	0.389097	1.11683	0.541985	1.53079	0.239622	1.81159	1.4807	1.08819	0.572981	0.589694	0.296219	0.0737665	1.55119	1.42989	1.4522	1.99332	0.554337	0.0369021	2.02697	0.715847	1.82646	1.44889	2.10355	0.752751	2.7903	0.786744	0.568602	1.1078	0.461556	0.528876	1.62391	0.58709	3.21709	0.404565	1.73655	0.890182	2.63956	1.18515	0.864548
PC'(-44:4)	1.42173	3.65474	0.863744	0.647767	1.09469	1.6579	1.12239	3.68209	1.26198	1.10246	0.71748	1.41967	1.01079	2.29683	0.312926	2.75706	2.24315	1.46547	1.23293	1.22483	0.410177	0.0525292	2.51582	2.91327	2.38749	3.58257	0.916883	0.0551965	3.96679	1.21781	2.73237	2.02682	4.1636	1.22639	4.97749	2.21161	1.04473	1.59541	0.735502	0.950741	2.04841	1.13146	3.73648	0.71224	2.34295	1.38628	4.05795	2.29852	1.25514
PC'(-44:5)	5.57355	9.1067	3.051	1.43721	3.58539	3.95012	3.0729	9.08794	3.4659	1.86116	2.59397	3.92232	4.129	5.55208	0.845717	7.28355	3.38822	4.14362	3.52366	3.31155	1.33453	0.148145	6.68992	9.72759	7.76601	15.6647	2.23198	0.320587	13.1636	3.24479	5.79175	5.04407	9.8239	4.06021	8.59802	8.47577	2.33458	4.37736	1.87727	2.63662	4.61404	4.09989	11.378	3.23157	3.90639	3.47732	13.3055	6.07304	4.99193
PC'(-44:6)	2.14147	5.28868	1.21671	0.725352	1.28152	1.70911	1.10465	4.38687	1.36608	1.01542	1.31012	1.40854	1.26635	2.73528	0.336721	2.31185	2.60543	1.91633	2.11195	2.15167	0.523899	0.0501617	3.48517	3.49143	2.76598	6.65893	0.876237	0.152363	5.08379	2.13107	2.62784	2.17102	5.24016	1.41781	7.77684	4.1042	1.26691	1.97665	0.596786	1.07716	1.69185	2.02733	5.47535	1.28719	1.4915	1.30264	6.35458	3.02091	1.78141
PC'(-44:7)	0.446825	0.821111	0.305475	0.139418	0.250697	0.321434	0.255694	0.91085	0.459325	0.109519	0.356077	0.312378	0.253819	0.502884	0.0142758	0.527717	0.455636	0.541786	0.469829	0.581893	0.0680875	0.00930281	0.788837	0.877393	0.771006	1.48138	0.185105	0.017624	1.24505	0.474499	0.632544	0.495441	0.998066	0.364352	1.41053	1.2608	0.263821	0.512135	0.0930742	0.264421	0.320008	0.679207	1.38755	0.317595	0.277399	0.244919	1.50056	0.641798	0.34692
PC'(-44:8)	0.117647	0.3285	0.0319904	0.0328169	0.102766	0.0715077	0.0114806	0.28824	0.112136	0.0275021	0.067784	0.0910878	0.0478495	0.17902	1e-07	0.0814068	0.129963	0.124728	0.121675	0.134258	0.0190197	1e-07	0.264319	0.317543	0.150451	0.45652	0.0550872	1e-07	0.342153	0.188755	0.138703	0.111473	0.271187	0.117842	0.61864	0.360337	0.079478	0.137317	0.00944646	0.0575353	0.0626481	0.101464	0.379144	0.158485	0.0685854	0.0403119	0.523421	0.210137	0.121582
PC'(-46:5)	0.755336	1.93369	0.55339	0.219881	0.551295	0.739248	0.33748	1.65453	0.458541	0.3846	0.470718	0.689845	0.941261	1.02782	0.128456	1.42339	0.615043	0.616628	1.01139	0.857151	0.227699	0.0179632	1.21331	1.84887	1.1993	3.41375	0.397243	0.00965164	2.4639	0.554692	1.03722	0.900113	1.50296	0.691507	1.99308	1.20201	0.351606	0.717444	0.248045	0.559263	0.767948	0.871805	1.68666	0.598886	0.592455	0.796537	3.02128	0.90102	0.734355
PC'(-46:6)	0.855012	2.18836	0.520924	0.335599	0.561809	0.599906	0.373894	1.58807	0.625853	0.34236	0.457942	0.676187	0.599442	1.22442	0.123296	1.01821	0.883389	0.883689	1.13618	1.08936	0.184268	1e-07	1.22813	1.74797	1.67525	3.50897	0.412206	1e-07	2.44276	0.673473	1.17	0.984815	1.73396	0.63293	3.37356	2.04538	0.423322	0.908319	0.233011	0.478482	0.685121	1.12675	2.49681	0.417902	0.596046	0.628167	3.21383	1.0316	0.695143
PC'(-46:7)	0.571177	0.992169	0.37217	0.161077	0.273576	0.329772	0.240213	0.74071	0.585351	0.11527	0.349048	0.410668	0.263732	0.689836	0.0264162	0.500603	0.512687	0.613659	0.539256	0.532497	0.0897661	1e-07	0.922051	0.998266	1.03112	1.78663	0.156873	1e-07	1.45057	0.57604	0.547277	0.641093	1.12666	0.425478	1.70291	1.57677	0.195236	0.569152	0.0990669	0.211578	0.365103	0.807112	1.65326	0.258861	0.421866	0.253241	1.73649	0.562634	0.354051
PC'(-46:8)	0.0974058	0.482658	0.122356	0.0522375	0.155535	0.0988213	0.0112752	0.275314	0.117147	0.0608462	0.0926198	0.124018	0.0840165	0.244768	0.0104237	0.101459	0.271712	0.152756	0.200264	0.157194	0.0169578	1e-07	0.319386	0.2661	0.180498	0.525547	0.0522233	1e-07	0.375411	0.22018	0.142643	0.164409	0.485461	0.146042	0.951783	0.48555	0.0854173	0.153332	0.0142336	0.0696813	0.0688631	0.163904	0.453317	0.0606375	0.11192	0.0548215	0.567956	0.204735	0.119768
PC-p(31:0)	0.0186444	0.0285764	0.188438	0.0159409	0.0132172	0.0127971	0.107684	0.217009	0.178181	0.121699	0.0955235	0.180479	0.16727	0.0921002	0.031332	0.00544364	0.0276619	0.239548	0.0520223	0.10405	0.0657851	0.0278155	0.106597	0.372932	1e-07	0.366235	0.0993353	0.0181465	0.312778	0.0388165	0.334696	0.131313	0.039126	0.0271882	0.00347127	0.0949406	0.15281	0.101177	0.132651	0.0591566	0.0196791	0.112178	0.233226	0.0679153	0.0121136	0.0808849	0.533738	0.235813	0.0121745
PC-p(32:0)	0.579935	1.23857	3.78511	0.746941	0.191597	0.7318	2.41047	8.03857	6.17955	7.98104	4.994	5.76922	7.67162	4.49664	1.55204	0.665644	1.43328	8.75995	5.26663	4.29117	2.23814	1.87334	7.26755	8.25502	0.302157	11.6545	4.15847	1.16727	14.0785	1.95266	11.1881	2.47003	2.03542	1.10511	0.585144	4.6372	4.88868	4.4089	3.29028	2.17938	0.994332	2.96893	8.12044	4.18381	1.15248	4.39269	10.2156	9.43747	0.451108
PC-p(32:1)	0.15442	0.16318	0.253612	0.0271099	0.043773	0.152113	0.168564	0.367022	0.268619	0.107998	0.11988	0.192688	0.419141	0.217294	0.0184049	0.108348	0.0822957	0.296489	0.265823	0.301705	0.101978	0.0328913	0.369376	0.549731	0.0604742	1.45775	0.146746	0.00679503	1.12649	0.0720498	0.484578	0.211411	0.371592	0.0554318	0.121147	0.334537	0.253046	0.261786	0.203188	0.0990054	0.155066	0.195889	0.586804	0.250707	0.0483739	0.211065	0.86964	0.61771	0.0768312
PC-p(33:0)	0.0790798	0.0886131	0.334683	0.0230238	0.04049	0.138149	0.248284	0.606753	0.359801	0.281958	0.114799	0.202437	0.33438	0.283687	0.0435472	0.11933	0.147208	0.358687	0.0778576	0.189251	0.124856	0.0672129	0.216943	0.925194	0.142036	0.653506	0.152559	0.0161495	0.533731	0.0539121	0.658977	0.272088	0.246176	0.0798581	0.0795834	0.136494	0.280582	0.312729	0.377753	0.119034	0.16667	0.164852	0.378567	0.0974521	0.203601	0.154694	0.529982	0.441759	0.0823872
PC-p(34:1)	1.98222	3.21744	2.72392	0.463715	0.945472	1.84609	2.68368	4.80847	2.54645	2.82168	1.64711	2.75489	4.1675	1.58598	0.764254	1.21954	1.27147	4.18084	4.4562	4.93917	1.77606	0.432218	4.99177	6.75351	0.887961	12.5238	2.2465	0.508695	12.1682	1.23418	7.33735	2.90184	6.41248	0.378866	1.95432	4.63947	3.02558	2.93881	2.17197	1.69419	1.99534	1.95874	6.39066	2.20104	0.886462	2.37977	9.48644	9.82111	1.21978
PC-p(34:2)	0.722834	1.5841	0.503771	0.176017	0.258504	0.846869	0.959125	1.25866	0.596133	1.30669	0.4645	0.757046	1.17962	0.462556	0.189209	0.431055	0.853117	0.869221	1.48793	1.88372	0.405408	0.0666689	1.95984	1.88548	0.195811	3.32438	0.629528	0.122036	3.07963	0.38634	2.40162	1.05034	3.52804	0.0803784	0.910184	1.00754	1.16298	1.06536	0.480176	0.350886	0.629928	0.37123	2.79521	0.525629	0.186472	0.646608	3.22755	4.05878	0.452815
PC-p(38:3)	7.05458	11.8309	6.56317	2.15094	8.92042	4.34814	6.70324	13.8733	6.51282	4.64721	9.55807	5.73872	7.68893	7.63749	1.52641	7.48671	3.65029	4.61903	12.8935	9.08059	3.14777	0.674403	5.17481	23.1574	8.90449	19.4358	5.04753	1.04013	18.5137	5.01399	10.0922	9.1251	18.6299	6.00705	10.3284	15.1154	5.77626	8.41934	5.17368	6.02034	6.71245	8.35433	14.6872	9.45154	5.39087	5.70602	12.8363	15.2772	7.74431
PC-p(40:5)	0.447673	0.575362	0.545226	0.0880879	0.712964	0.423208	0.312158	0.721375	1.13208	0.210808	1.15748	0.377027	0.471826	0.37774	0.0504677	0.565426	0.405421	0.351897	0.194813	1.10889	0.171802	0.0310401	0.880652	2.46732	1.23961	2.36415	0.147271	0.0370051	1.9975	0.566341	0.704709	0.462531	2.00026	0.189828	1.05499	2.03354	0.521304	1.12078	0.162575	0.489999	0.488264	1.04628	1.43355	0.638798	0.405465	0.340866	1.60913	0.549075	0.553497
PC-p(42:3)	0.729702	1.57674	0.629642	0.228161	0.471052	0.550265	0.59019	1.49137	0.758464	0.472402	0.530097	0.670434	0.544374	0.910124	0.0954747	1.02461	0.384581	0.797633	0.573945	0.840302	0.206939	0.0690983	1.04022	1.96454	1.1375	1.85529	0.347513	0.0453285	2.33397	0.450637	1.17441	1.18625	1.30158	0.66679	1.02984	1.62807	0.497515	0.656953	0.269149	0.38167	0.63402	0.499774	1.4734	0.415819	0.775802	0.585436	2.04757	1.34387	0.613848
PC-p(42:4)	1.3333	1.98174	1.11747	0.163208	1.0151	1.31143	0.842052	2.52892	1.23016	0.61664	1.15574	0.735381	1.81627	1.3925	0.205458	2.04699	0.834478	1.39147	0.987717	1.37033	0.272395	0.0175595	2.2041	2.63272	2.54366	4.48223	0.52732	0.0144646	3.59391	0.734351	1.57961	1.7418	2.49786	1.19271	2.63437	2.98924	0.879279	1.60695	0.554319	0.947251	1.20683	1.62444	4.78311	1.49641	1.02886	1.04046	4.4349	2.3457	1.25302
PC-p(44:3)	0.34389	0.830789	0.26449	0.135294	0.30932	0.315858	0.328076	0.858917	0.331465	0.35331	0.15884	0.289656	0.223518	0.509312	0.0783942	0.54723	0.261394	0.359849	0.345073	0.26308	0.0769859	0.0137456	0.457899	0.815381	0.792669	0.815161	0.18681	0.00637011	0.952875	0.262895	0.755769	0.610223	0.779505	0.343414	0.69106	0.651094	0.243445	0.35699	0.13065	0.245932	0.338773	0.206852	0.767571	0.137945	0.428016	0.332624	0.968969	0.533254	0.298017
PC-p(44:4)	3.97898	5.95288	2.28671	1.04107	2.50733	3.3332	2.18546	6.05657	2.73394	2.11138	2.16609	3.00951	3.54648	3.66122	0.714604	5.5234	1.96391	3.12761	2.39181	2.42827	1.03699	0.137894	4.83587	6.10549	5.55998	8.82718	1.54667	0.174714	8.77874	2.34725	4.32474	4.02897	6.71501	3.29083	6.22758	5.9553	1.94346	2.89324	1.45201	1.73945	3.29562	2.88594	8.16399	2.54895	2.67156	2.58681	10.0527	4.57548	3.58334
PC-p(46:6)	0.273175	0.449697	0.145129	0.0466132	0.161418	0.0869123	0.0763964	0.552766	0.377815	0.0611876	0.198471	0.157323	0.113815	0.284193	0.00629468	0.254972	0.230706	0.298917	0.238067	0.25422	0.0341942	1e-07	0.456163	0.500904	0.556824	0.845302	0.070548	1e-07	0.785399	0.268794	0.264	0.236147	0.47774	0.264232	0.64257	0.656029	0.0777649	0.354567	0.0446559	0.110774	0.260717	0.459523	0.847657	0.107504	0.149439	0.133525	0.752539	0.362431	0.157591
PE(26:0)	2.37969	2.89549	2.38446	2.74034	2.47048	3.01994	2.68684	2.80794	2.6724	2.4052	2.84043	2.63833	2.76212	2.57319	2.80236	2.79517	3.36918	2.82639	2.64168	2.80436	2.35774	2.54074	2.32505	2.75381	2.99361	2.72499	2.39393	1.60546	2.94135	2.61923	2.61781	2.95534	2.93287	2.56445	2.73635	2.39437	2.3734	2.75144	2.28137	2.50679	2.65779	2.57042	3.17256	2.63071	3.01629	2.4862	2.92548	2.81064	2.36085
PE(30:0)	0.195237	0.352878	0.223287	0.179366	0.246696	0.21932	0.427574	0.255385	0.294309	0.190442	0.259986	0.233421	0.347291	0.226304	0.232937	0.306936	0.257802	0.314913	0.274821	0.189234	0.401346	0.280062	0.13159	0.179521	0.214228	0.138385	0.209089	0.232723	0.288604	0.233447	0.211665	0.252361	0.297411	0.341121	0.279099	0.160138	0.260377	0.37286	0.206423	0.278902	0.189052	0.316176	0.271748	0.205259	0.317088	0.223831	0.134139	0.308236	0.275032
PE(32:0)	0.382079	1.22435	0.16441	0.155953	0.57785	0.263961	0.838348	0.894857	0.665416	0.665554	1.68361	0.397615	0.588775	0.748766	0.155407	1.24164	1.76829	0.506413	1.76736	1.12451	0.403547	0.367219	0.318426	0.730543	0.876244	1.41293	0.497451	0.103749	0.720123	0.45476	0.443539	1.07685	1.95264	0.724244	1.87423	0.860002	0.252018	0.682247	0.542628	0.710302	0.82432	1.16776	1.24794	1.06133	0.949396	0.743602	1.71609	0.994103	0.534403
PE(34:0)	0.442569	1.16906	0.25736	0.287187	0.513514	0.456923	0.523527	0.783866	0.669661	0.71909	2.09101	0.5845	0.635537	0.959817	0.214672	1.12728	1.18806	0.853976	2.20336	1.24773	0.435693	0.543057	0.554367	0.57493	0.853703	1.7957	0.511656	0.257311	0.726528	0.340022	0.459401	0.711748	1.38409	0.751914	2.62667	0.835833	0.305627	0.540663	0.377643	0.719443	0.719811	1.61589	1.11742	1.0896	0.838167	0.814435	2.20924	0.986888	0.570652
PE(34:1)	6.85671	9.3015	2.11847	1.4909	5.14608	3.20744	6.47018	10.5004	8.30341	3.61649	11.1971	5.29569	6.12873	7.29884	2.13498	13.4821	20.6086	4.2638	17.9533	9.50809	2.24658	1.68483	4.02494	12.184	16.0704	21.2453	4.00516	0.839134	9.1023	4.20422	5.77727	8.12212	32.4905	7.74993	14.2811	13.9168	3.3997	8.33845	5.704	4.21944	10.7377	12.3008	26.4483	8.31149	9.10988	4.67289	17.2263	9.39473	6.92203
PE(34:2)	1.43089	2.29197	0.360347	0.234624	0.796991	0.535046	1.17893	2.22226	1.13608	0.735005	1.65182	0.866079	1.11526	1.51957	0.289742	2.59911	5.70143	0.507689	4.81476	2.97344	0.313228	0.234837	0.787737	2.52564	2.95274	3.30754	0.84541	0.089327	1.85028	0.979603	1.14289	1.54493	9.54359	0.780863	4.43884	2.08154	0.762688	1.57224	0.907475	0.645383	2.22905	1.92864	6.95677	1.41603	1.54837	0.783717	2.93702	2.0621	1.14444
PE(35:1)	0.30164	0.701585	0.138847	0	0.420725	0.208764	0.453742	0.871335	0.370132	0.289189	0.548323	0.379247	0.233711	0.474187	0.026164	1.05731	1.30988	0.455992	0.739314	0.772902	0.100961	0.0861748	0.208694	0.917525	0.904054	1.46214	0.14859	0	0.53894	0.147943	0.386064	0.795267	1.55135	0.434875	1.46981	0.720809	0.0463009	0.476484	0.294942	0.285596	0.842274	0.886124	1.35289	0.277579	0.714198	0.198328	1.24353	0.436758	0.248363
PE(36:0)	194.56	215.814	210.144	204.48	198.694	196.693	200.786	207.618	209.856	202.01	221.163	199.18	215.426	204.546	196.733	194.857	210.841	205.636	210.996	205.631	202.29	215.755	206.66	238.442	208.277	217.744	198.764	210.428	207.967	227.65	219.503	212.04	200.728	196.313	201.463	203.252	215.378	213.712	206.653	209.486	195.833	193.446	214.594	218.202	224.544	202.66	205.147	216.919	202.951
PE(36:1)	19.1322	58.8449	10.6984	5.65346	26.7156	22.3813	27.0457	57.7197	33.5827	17.7545	38.8206	25.4683	23.2584	35.4291	3.56923	65.5164	58.9931	37.5886	44.9593	28.2208	8.53076	7.85749	25.2049	38.8278	55.4023	85.4068	13.8571	2.47668	35.9491	17.9635	33.6127	34.9684	89.7097	38.2173	71.9306	51.0804	13.7118	36.5844	17.712	16.6578	56.1901	34.4618	121.872	31.4741	62.9233	19.7674	81.5758	48.7163	20.9291
PE(36:2)	8.65333	15.1602	2.27274	0.938438	7.36682	4.16604	8.4854	14.1184	7.20861	2.77168	12.362	5.2868	5.16011	8.06657	0.592045	18.4422	23.06	6.5861	25.5156	13.8602	1.2996	1.07495	4.59761	11.2555	21.4591	30.5695	3.35706	0.723421	11.7081	3.52431	6.49138	8.77359	42.7909	6.90968	28.2927	11.7316	2.85322	9.75836	5.13376	3.5179	14.0553	14.014	54.9812	11.5975	12.3645	4.99457	24.7777	13.4909	6.62986
PE(36:3)	1.58969	3.00354	0.28265	0.0436949	1.15224	0.56152	1.50018	2.53323	1.03649	0.391165	1.91461	0.798629	0.960112	1.29521	0.110304	3.47526	6.92679	0.771744	5.69384	3.6283	0.200995	0	0.723403	2.31375	3.75572	4.78845	0.625111	0	1.97447	0.611604	0.937761	1.8619	11.6519	0.957395	5.58025	1.90017	0.445074	1.94722	0.851581	0.462826	2.23431	1.99665	10.5183	1.70832	1.79267	0.671414	4.3331	2.65874	1.47909
PE(36:4)	0.840003	0.95455	0.0991135	0.285516	0.691903	0.16099	0.375879	2.38097	0.569315	0.452152	0.768841	0.876906	1.9355	0.976869	0.566794	2.35392	4.59439	0.208581	3.19058	1.46577	0.26535	0.152313	0.951562	3.31297	2.07658	2.45966	0.515088	0.0568888	4.64544	0.558055	0.661694	1.18578	9.13227	0.823016	1.36442	2.49526	0.991611	0.884926	0.633798	0.637234	0.831469	1.98613	4.14209	1.46502	0.301828	0.362769	4.50707	1.25673	1.55106
PE(38:0)	1.15337	1.43562	1.25443	1.35148	1.26919	1.16764	1.18034	1.21028	1.42404	1.40051	1.5465	1.2653	1.4124	1.22195	1.24863	1.23146	1.13039	1.3296	1.2916	1.30211	1.34263	1.3137	1.26275	1.40037	1.21061	0.928005	1.2232	1.32184	1.2254	1.3981	1.41785	1.30905	1.05111	1.16357	1.02075	1.13753	1.3636	1.33437	1.25226	1.17027	1.12088	1.20066	1.36914	1.35784	1.2726	1.15209	1.10547	1.3376	1.44745
PE(38:1)	0.357837	0.94816	0.205611	0.0921707	0.597318	0.300187	0.45517	1.01674	0.528438	0.326119	1.08227	0.592684	0.447679	0.548988	0.0181578	1.24646	0.520174	0.678013	0.824608	0.733792	0.0502162	0.151079	0.555743	0.62181	0.75392	1.96337	0.261873	0.0341267	0.704064	0.150059	0.48668	0.523287	1.16925	0.445419	0.965664	0.636873	0.143589	0.763545	0.147041	0.31888	0.763108	0.82063	1.4967	0.704923	1.26075	0.462448	1.72541	0.957546	0.710078
PE(38:2)	1.06995	2.82436	0.224132	0.179787	1.29549	1.02104	1.35391	2.45656	1.50655	0.478666	1.82168	1.05089	0.932466	1.14286	0.0860461	3.76921	2.29748	1.54279	2.41287	2.14091	0.126202	0.0749618	0.928989	1.42203	2.77103	5.60151	0.639321	0	1.8074	0.488867	0.876295	1.41519	5.07323	1.17984	3.99684	2.01912	0.456341	2.3741	0.553464	0.686216	2.28252	2.18542	6.22328	2.11813	2.15225	0.98365	5.66273	2.65958	1.74833
PE(38:3)	1.32714	3.15149	0.355513	0.150556	1.39438	1.1705	1.37696	2.7732	1.11933	0.454975	1.69303	0.819149	0.897911	1.4426	0.131667	3.69659	5.05211	1.1283	4.07362	2.51152	0.192961	0.143138	1.03204	1.80349	3.18077	4.4436	0.703355	0.066376	1.82247	0.745434	1.38867	1.40671	7.88499	1.35703	5.46795	2.4737	0.422726	1.75688	0.639874	0.813214	2.62795	1.98221	6.26374	1.66606	2.03156	0.961727	4.92763	3.00268	1.09729
PE(38:4)	4.28303	8.55034	1.28392	0.626533	6.71209	2.14634	3.85635	10.6985	3.27327	1.46296	5.69033	3.02448	6.16308	5.4415	0.885788	10.3206	13.7108	2.71699	17.5806	7.53405	0.904084	0.747986	2.85533	8.75835	12.7169	18.5559	2.10896	0.387317	26.1821	3.19576	3.60534	4.89146	31.794	5.12181	16.5675	13.1863	2.394	4.94447	3.08859	3.01978	6.01887	13.737	30.5359	12.4982	3.99151	3.12857	26.1066	12.902	4.95118
PE(38:5)	0.886128	1.11144	0.231146	0.132753	0.707553	0.216702	0.488264	2.7662	0.602166	0.298425	0.717593	0.885209	1.88212	0.991269	0.1785	3.06744	4.20241	0.284097	2.95729	1.68046	0.184756	0.103373	0.600827	2.86505	2.97216	4.0177	0.530619	0.0274735	5.7289	0.403052	0.627069	1.25621	9.19891	0.798926	1.77023	2.58885	0.550464	1.0046	0.648454	0.512663	1.13101	2.81653	5.48925	1.87115	0.53761	0.365846	6.26012	1.81116	1.67289
PE(38:6)	0.284885	0.358263	0.0220347	0.0870141	0.174081	0.0405328	0.0894322	1.23958	0.308141	0.178838	0.365257	0.587736	0.6879	0.393914	0.252035	0.942288	2.76304	0.0347988	1.23025	0.745161	0.116925	0.177383	0.2573	1.31585	0.995198	1.04853	0.182155	0	1.62069	0.260792	0.19505	0.443656	4.02436	0.358776	0.464517	1.41036	0.601428	0.489525	0.100743	0.193855	0.436376	1.00589	1.95572	0.348874	0.111073	0.0923678	1.81509	0.322316	0.529795
PE(40:2)	0.247762	1.05707	0.055442	0	0.099795	0.285309	0.360117	0.77065	0.366683	0.138888	0.383516	0.233414	0.162196	0.542736	0.0192477	1.32852	0.678168	0.414112	0.307764	0.295827	0.0542124	0	0.199038	0.512599	0.766768	1.13236	0.0754738	0	0.606555	0.0942744	0.247264	0.29364	0.802329	0.400455	0.823625	0.621502	0	0.583099	0.187697	0.118295	0.759474	0.427395	2.48737	0.35893	0.588943	0.206352	1.5361	0.773698	0.367113
PE(40:4)	0.650949	2.09014	0.207338	0.0987244	0.775996	0.491432	0.567232	1.6274	0.451635	0.259876	1.12842	0.346661	0.873016	0.76366	0.0432845	1.86536	1.95192	0.346595	3.14911	1.62399	0.113969	0.0152014	0.501809	1.51703	2.14828	3.47457	0.241192	0	2.78605	0.4912	0.653946	0.817337	3.45805	0.791322	3.31459	1.18186	0.312819	0.797238	0.323867	0.504056	0.863643	1.72617	2.86641	1.52756	0.728723	0.470158	3.63636	1.61277	0.911382
PE(40:5)	0.499615	1.43508	0.115971	0.0381635	0.683379	0.415491	0.535673	1.64187	0.396948	0.165324	1.00073	0.355702	0.766001	0.735878	0.0243763	1.68144	1.58012	0.300836	2.73855	1.55486	0.0845633	0.0245006	0.398638	1.69123	2.68883	4.4423	0.391352	0.0221765	3.29711	0.323684	0.650347	0.738222	5.03692	0.76414	2.74665	1.76909	0.199489	1.00492	0.255697	0.417337	0.757137	2.95917	3.80901	1.7217	0.617567	0.460922	3.90937	1.57639	0.809631
PE(40:6)	0.302976	0.663796	0.0260828	0	0.367032	0.125747	0.114766	1.17959	0.358145	0.0934861	0.748731	0.223715	0.385937	0.492657	0.0454073	0.861277	1.74223	0.267067	1.41425	0.788368	0	0	0.21822	0.775968	1.32792	2.32374	0.0834864	0	2.21278	0.476642	0.287175	0.459162	3.51675	0.521933	1.40338	1.02194	0.160846	0.528735	0.145553	0.311614	0.542924	1.93729	2.40963	1.09557	0.275321	0.151506	2.74105	0.973072	0.475948
PE(40:7)	0.0914128	0.167494	0	0	0.0672179	0	0.0649339	0.395489	0.139491	0	0.209778	0.158905	0.122352	0.169443	0	0.24571	0.818289	0.0554947	0.340505	0.281234	0	0	0.0928746	0.338075	0.383687	0.665379	0	0	0.707098	0.0389417	0	0.114445	1.57096	0.120139	0.207776	0.370574	0.02595	0.101498	0.0241537	0.0219215	0.187497	0.419349	0.54814	0.126279	0	0.0167059	0.690194	0.16792	0.113403
PE-o(32:0)	0.425774	1.38421	0.186777	0.115694	0.741852	0.416639	1.12405	0.986984	0.883553	1.037	1.94969	1e-07	0.387856	0.8895	0.0160195	1.37711	1.8554	0.462872	2.14537	1.00541	0.26419	0.0958355	0.24403	0.400584	1.19915	1.59369	0.590365	0.0425548	0.706072	0.519721	0.49346	0.794181	3.23191	0.513173	2.19878	1.68475	0.252073	0.786022	0.557407	0.784175	1.0573	0.441566	0.875903	1.19719	0.878483	0.856956	2.05657	1.09112	0.556914
PE-o(34:1)	2.92206	6.33231	1.36521	1.07121	4.15626	2.38921	4.54393	7.1624	3.28971	3.39402	4.33963	0.754477	2.01964	5.35186	0.3563	10.44	6.9811	3.80096	6.49937	2.30863	1.03896	0.421353	1.28901	4.81605	9.07953	9.99289	1.82479	0.36305	3.654	2.46616	3.616	3.09151	12.0674	2.92462	4.89232	6.83802	1.08014	5.12312	2.07609	2.96793	5.01492	1.61667	4.9923	3.58832	4.99894	1.99524	8.02432	6.27434	3.59635
PE-o(36:2)	1.30769	3.85042	0.366023	0.308557	1.94838	1.02952	1.64504	3.17696	1.04714	1.29879	1.64687	0.604858	0.886868	2.15585	0.0805525	4.91614	3.29406	1.48954	3.49543	1.76223	0.310173	0.127692	0.755637	2.53841	5.55478	6.1999	0.55778	1e-07	2.58482	0.911015	1.63043	1.76014	7.20342	0.678574	4.2498	3.05142	0.754693	3.89782	1.01267	1.22241	2.88864	0.589416	4.77502	1.32119	3.00089	0.556248	4.17162	4.24938	1.79033
PE-o(36:4)	2.9185	7.93083	1.05222	0.703585	2.96912	2.34081	3.60654	7.96423	1.65482	2.43405	1.65696	2.43368	1.63187	4.81109	0.19063	10.0156	7.17592	3.24102	5.51487	3.1812	0.541727	0.123728	1.82686	8.5527	9.75349	12.9857	1.23304	0.104286	8.24206	2.69469	3.98152	2.14431	22.8376	2.10086	5.43385	6.98714	1.58416	4.87163	1.73672	1.52297	4.03836	0.967479	11.2724	1.70693	2.95283	1.24338	11.5665	10.4993	2.76315
PE-o(38:1)	1.02016	2.32638	0.138159	0.0501589	0.745225	1.00789	1.07427	1.73486	1.46065	1.09597	2.41616	0.330497	0.341686	0.658324	0.146476	2.20616	1.24798	0.899337	1.61168	1.28892	0.175865	0.0632884	0.276328	1.46974	3.05735	3.73052	0.297388	1e-07	1.22573	0.279339	1.28849	1.55567	2.49245	0.881957	2.24505	2.21856	0.0497545	1.60331	0.509308	0.856495	1.41248	0.415588	2.29366	0.939761	2.09663	0.745678	2.02832	1.14486	0.517488
PE-o(38:4)	2.25002	5.41315	0.845083	0.489603	2.41987	1.05438	2.37506	5.92224	2.26096	2.10091	2.67417	1.8477	0.977679	3.22257	0.204313	5.80534	3.24671	1.95653	8.94666	3.30793	0.519259	0.199676	1.54523	9.4124	12.7018	14.5208	1.35128	0.115351	6.08975	2.50041	2.78291	2.96701	12.7014	1.64396	5.05538	7.03314	1.13822	6.19917	1.95637	1.89967	4.62175	0.977703	11.8347	2.11316	4.24463	1.21424	9.66552	7.8523	3.34115
PE-o(38:5)	1.54796	2.75177	0.257449	0.149975	1.11774	0.832144	1.1021	3.1054	0.735206	0.45469	0.822314	0.779851	0.697262	1.97675	0.0124531	3.87737	3.53181	1.09744	3.39872	0.892756	0.076249	0.0188577	0.562755	3.45193	6.27992	7.93015	0.359072	1e-07	3.97152	0.744217	1.08656	0.762563	10.0086	0.816406	2.67896	5.18663	0.414171	3.00064	0.256821	0.417908	1.54042	1.06455	4.97782	1.21542	1.27273	0.23963	5.62324	3.61778	1.04748
PE-o(40:1)	0.331843	0.880142	0.0327369	0.0375211	0.196336	0.192933	0.408087	0.492428	0.549151	0.401764	0.362039	0.179058	0.186919	0.48283	1e-07	0.707679	0.786807	0.512311	0.634281	0.376153	0.0237872	0.0223872	0.215139	0.579846	1.03393	1.42964	0.0743024	0.0406668	0.478058	0.194938	0.36743	0.61207	0.708081	0.252138	0.874501	0.661695	0.0323522	0.432568	0.176334	0.450253	0.536437	0.284313	0.856036	0.287767	0.645484	0.320801	1.04788	0.500866	0.246479
PE'(-32:0)	0.269473	1.42676	0.100654	0.140973	0.419189	0.306799	1.0249	0.571932	0.61517	0.611343	1.46174	0.298208	0.246975	0.655018	0.0234435	1.24106	1.17054	0.38582	1.86247	0.79669	0.158368	0.126275	0.10181	0.348777	0.882425	1.14674	0.200578	0.0412984	0.421615	0.431381	0.338116	0.560119	2.61864	0.359679	1.5968	1.36522	0.164191	0.714682	0.519949	0.595964	0.720642	0.418647	0.764522	0.966435	1.04866	0.546196	1.56437	0.99909	0.440454
PE'(-32:1)	1e-07	0.15759	0.20075	0.0995791	1e-07	1e-07	0.296092	0.537098	0.44832	0.345082	1.19015	0.292373	0.569648	0.545909	1e-07	0.0375172	0.279074	0.49928	1.95428	1.39892	0.235127	0.111464	0.372524	0.580844	0.112574	1.92956	0.440211	1e-07	0.544037	0.201079	0.4867	0.0746748	0.663906	0.236449	0.22859	0.748675	0.290938	0.780585	0.165822	0.514764	0.0365492	0.83765	1.22854	0.611975	0.0908359	0.588198	1.82471	1.01209	0.0428391
PE'(-34:0)	0.638607	2.14093	0.336634	0.127539	0.686568	0.373919	1.42083	1.10444	1.29099	0.58796	3.84283	0.720496	0.395404	0.964004	0.0297394	1.13433	1.58641	0.717531	3.16762	2.24867	0.199104	0.189526	0.251833	0.559601	1.36396	2.34228	0.393778	1e-07	0.48184	0.438554	0.655259	1.57819	2.63658	0.510146	2.88916	1.87496	0.274564	1.15536	1.02111	1.12818	1.14231	0.822813	1.89852	1.41962	1.54962	1.17335	1.87309	1.08869	0.65303
PE'(-34:1)	1.98511	4.59714	1.11975	0.687576	2.96029	1.23145	2.9158	4.98788	2.47144	2.3435	4.76318	2.14855	1.73672	3.4656	0.328555	6.33455	4.29256	2.70846	5.83073	3.05723	0.774103	0.515669	1.07275	3.88557	6.07254	8.77293	1.41368	0.130582	2.75758	1.97039	2.76922	1.99196	7.45743	1.87297	3.31552	4.86903	1.12347	3.93133	1.6449	2.61352	3.06702	1.86048	4.72703	3.04339	4.2932	1.9122	5.57898	4.33519	2.31518
PE'(-34:2)	4.11659	6.35333	5.47381	2.27344	2.31487	1.95583	6.66102	17.9281	6.80151	6.16703	3.85299	6.62294	5.46535	7.60355	1.60219	6.95324	8.89984	10.2451	14.6053	10.0677	3.02112	1.79272	7.32441	21.3371	9.42547	29.5569	4.34851	0.620916	17.244	4.72952	12.1557	5.09947	33.5394	4.58529	5.78294	15.0684	6.18502	12.2074	5.26387	5.72464	4.33655	5.99659	26.9612	6.13496	4.93479	5.01848	22.1038	18.2136	2.80069
PE'(-34:3)	1.02801	1.7606	0.532668	0.354593	0.3299	0.538672	1.27754	3.25509	0.763269	1.16997	0.575687	0.90771	0.720996	1.40701	0.261383	1.57337	3.29459	1.47645	3.14772	2.71564	0.629041	0.15437	1.5946	3.66512	2.14089	4.09548	0.877701	0.135049	3.01404	0.981925	2.46412	1.23302	12.8367	0.536938	2.28994	1.9926	1.62559	2.55886	0.812585	0.800832	1.08474	0.706226	9.01169	0.982753	0.894179	0.7766	3.96671	4.09964	0.570833
PE'(-35:2)	0.220646	0.351041	0.614009	0.0653094	0.230944	0.11968	0.479677	1.54785	0.290671	0.224755	0.0829801	0.624012	0.397738	0.469075	0.0693968	0.449986	0.496772	0.601289	0.34091	0.665353	0.154413	0.0727039	0.33411	2.48948	0.969932	1.7033	0.133911	1e-07	0.965696	0.0987996	0.828635	0.416693	1.69128	0.203782	0.390405	0.644506	0.389502	0.903264	0.420159	0.327898	0.325195	0.334076	1.47674	0.26229	0.469276	0.12352	1.18407	0.781903	0.0845007
PE'(-36:0)	0.159566	0.523702	0.040378	1e-07	0.073886	0.0547808	0.22612	0.232611	0.255937	0.0545909	0.707306	0.0975973	0.0231667	0.17208	1e-07	0.157948	0.152043	0.0873208	0.473481	0.624864	0.0242888	0.019941	0.0435281	0.171081	0.400711	0.60392	0.030402	0.0376753	0.124032	0.0476338	0.113951	0.193777	0.215192	0.162791	0.605025	0.199382	1e-07	0.215231	0.0617305	0.224532	0.180805	0.213077	0.459873	0.165076	0.380534	0.234226	0.484729	0.0476379	0.022714
PE'(-36:1)	2.31615	4.55916	1.21851	0.513034	3.01437	1.09343	3.08543	4.92086	2.81902	1.77051	4.14093	2.91952	1.39536	2.77821	0.35757	5.44242	2.6224	2.30732	4.34557	2.25678	0.650569	0.460421	0.828153	4.8542	6.28516	7.60378	1.34287	0.141486	2.45272	0.998617	3.48681	3.33356	5.76536	1.86994	2.88862	3.56335	0.95299	3.80035	1.95508	1.77821	3.33445	1.06771	5.24314	2.17175	5.49328	1.35965	3.48577	4.08746	1.8121
[truncated: 300 more rows]
[truncated: 58 more columns]

## Sheet: Fig2ab
Metabolite	MONOsD0_sample_1045	MONOsD0_sample_1047	MONOsD0_sample_1048	MONOsD0_sample_1049	MONOsD0_sample_1051	MONOsD0_sample_1052	MONOsD0_sample_1053	MONOsD0_sample_1054	MONOsD0_sample_1055	MONOsD0_sample_1056	MONOsD0_sample_1058	MONOsD0_sample_1060	MONOsD0_sample_1061	MONOsD0_sample_1062	MONOsD0_sample_1063	MONOsD0_sample_1064	MONOsD0_sample_1067	MONOsD0_sample_1068	MONOsD0_sample_1070	MONOsD0_sample_1071	MONOsD0_sample_1073	MONOsD0_sample_1074	MONOsD0_sample_1077	MONOsD0_sample_1079	MONOsD0_sample_1080	MONOsD0_sample_1082	MONOsD0_sample_1083	MONOsD0_sample_1084	MONOsD0_sample_1085	MONOsD0_sample_1090	MONOsD0_sample_3001	MONOsD0_sample_3002	MONOsD0_sample_3006	MONOsD0_sample_3007	MONOsD0_sample_3009	MONOsD0_sample_3012	MONOsD0_sample_3013	MONOsD0_sample_3015	MONOsD0_sample_3016	MONOsD0_sample_3018	MONOsD0_sample_3019	MONOsD0_sample_3020	MONOsD0_sample_3022	MONOsD0_sample_3023	MONOsD0_sample_3026	MONOsD0_sample_3028	MONOsD0_sample_3029	MONOsD0_sample_3030	MONOsD28_sample_1047
[truncated: 523 more rows]
[truncated: 56 more columns]

[truncated: 13 more sheets: Fig 2cd, Fig3a, Fig3b, Fig3c, Fig3d, Fig4aceFig5a, Fig4bdfFig5b, Fig6a, Fig6b, Fig6c, Fig6d, Fig6e, Fig6f]
